# Supplementary material for: Microarray-Based Analysis of Methylation Status of CpGs in Placental DNA and Maternal Blood DNA – Potential New Epigenetic Biomarkers for Cell Free Fetal DNA-Based Diagnosis
Source: PLoS One. 2015 Jul 31;10(7):e0128918. doi: 10.1371/journal.pone.0128918 (PMC4521692; doi:10.1371/journal.pone.0128918)
Supplement: S2 Table — DMCs were obtained by using strict filtering conditions thus 10 out of 10 MBC samples should be hypomethylated (β<0.25) and 10 out of 12 CVS samples hypermethylated (β>0.75), or vice versa. The table lists Illuminas target ID, chromosome, Methylation level as mean β-value for maternal blood cells (MBC), mean β-value for Chorionic samples (CVS), and gene name. (XLSX) [file pone.0128918.s004.xlsx]

## Sheet: 5956 DMCs
TargetID	chr	pos	MBC1	MBC2	MBC3	MBC4	MBC5	MBC6	MBC7	MBC8	MBC9	MBC10	CNOR1	CNOR2	CNOR3	CNOR4	CNOR5	CNOR6	CNOR7	CNOR8	CNOR9	CNOR10	CNOR11	CNOR12	cnor.mean	cnor.sd	mbc.mean	mbc.sd	wil.mbc.cnor	diff.mbccnor	genename
cg00002033	19	39798481	0.933702	0.772573	0.864057	0.873249	0.843439	0.786575	0.737832	0.847358	0.819851	0.918915	0.114634	0.0144668	0.0267878	0.00455507	0.0280657	0.0140835	0.0406718	0.0619106	0.00954803	0.0301047	0.0250342	0.0371637	0.0339188	0.0297889	0.839755	0.0623629	8.39075e-06	0.805836	LRFN1
cg00005740	13	24079418	0.965567	0.907395	0.961885	0.972563	0.975113	0.979317	0.939653	0.917993	0.932052	0.922573	0.250523	0.116162	0.168029	0.158963	0.114584	0.26028	0.0960436	0.217368	0.159969	0.305888	0.503154	0.0959775	0.203912	0.11665	0.947411	0.0265348	8.39075e-06	0.743499	LINC00327
cg00010932	2	170680664	0.78671	0.826816	0.769918	0.743936	0.721344	0.742489	0.71031	0.769681	0.708369	0.793601	0.200613	0.0948744	0.133651	0.123092	0.128165	0.0896665	0.0850418	0.163622	0.179361	0.14223	0.112156	0.154588	0.133922	0.0361654	0.757317	0.0389027	8.39075e-06	0.623396	METTL5
cg00011616	17	75672423	0.986678	0.969442	0.974022	0.975043	0.968833	0.971945	0.982187	0.975298	0.976539	0.978894	0.114285	0.0875459	0.118418	0.0260916	0.147111	0.0733581	0.098218	0.12424	0.0165735	0.0814336	0.0175076	0.0468033	0.0792988	0.0441876	0.975888	0.00554758	8.39075e-06	0.896589	LOC100507351
cg00017461	22	30663316	0.00864552	0.0230759	0.0108949	0.00131069	0.0178792	0.00598638	0.00251058	0.0109861	0.0152293	0.01935	0.826741	0.868957	0.838172	0.889807	0.909991	0.842158	0.877261	0.849057	0.870785	0.854087	0.889162	0.888672	0.867071	0.0252447	0.0115869	0.00725688	8.39075e-06	0.855484	OSM
cg00021933	1	86082316	0.954683	0.948565	0.948441	0.941114	0.944023	0.965557	0.975469	0.922473	0.927269	0.914339	0.26215	0.176388	0.206549	0.149695	0.168383	0.100248	0.202432	0.210286	0.182164	0.246993	0.163025	0.17012	0.186536	0.0433449	0.944193	0.018976	8.39075e-06	0.757657	CYR61
cg00025044	10	50716478	0.0293003	0.071782	0.0222165	0.0443167	0.0733128	0.0692804	0	0.0471541	0.0615198	0.0743207	0.837795	0.863193	0.866333	0.831686	0.827552	0.830433	0.829118	0.820664	0.771178	0.79364	0.821313	0.846177	0.828257	0.0263925	0.0493203	0.0254952	8.39075e-06	0.778937	PGBD3
cg00025439	16	87856450	0.943736	0.770128	0.705506	0.954289	0.757559	0.903531	0.892106	0.940665	0.913504	0.959221	0.284637	0.32313	0.305804	0.519058	0.385434	0.209503	0	0.263236	0.288136	0.111656	0.260512	0.036111	0.248935	0.144961	0.874024	0.0934017	8.39075e-06	0.62509	SLC7A5
cg00028598	15	27128633	0.981175	0.966097	0.975525	0.980254	0.965533	0.986753	0.985159	0.972057	0.917538	0.952058	0.216884	0.437941	0.166046	0.0515099	0.146404	0.528626	0.419168	0.276806	0.107715	0.284078	0.105373	0.0758887	0.234703	0.156785	0.968215	0.0206903	8.39075e-06	0.733511	GABRA5
cg00031187	12	31522997	0.862285	0.837872	0.844789	0.842736	0.832566	0.85065	0.85673	0.838666	0.842892	0.830803	0.247714	0.227989	0.184473	0.142404	0.107387	0.151615	0.167799	0.202711	0.230402	0.13738	0.124475	0.190822	0.176264	0.0451806	0.843999	0.0100827	8.39075e-06	0.667735	FAM60A
cg00032912	15	96887529	0.0856185	0.0986678	0.0898846	0.0621954	0.109033	0.0803001	0.0357202	0.115325	0.096828	0.108979	0.78529	0.836432	0.809281	0.851077	0.788373	0.806147	0.878673	0.763844	0.807464	0.755181	0.818064	0.845101	0.812077	0.0364104	0.0882551	0.024239	8.39075e-06	0.723822	NR2F2
cg00033165	4	169952114	0.892657	0.898806	0.91775	0.886211	0.876076	0.89341	0.964319	0.870796	0.836877	0.911108	0.306468	0.187331	0.359856	0.308224	0.285977	0.0372206	0.308076	0.193408	0.114053	0.19956	0.199444	0.316547	0.23468	0.0957807	0.894801	0.0333396	8.39075e-06	0.66012	CBR4
cg00034101	1	40098595	0.887674	0.812749	0.837722	0.854187	0.859085	0.880738	0.96764	0.848602	0.853928	0.855178	0.123097	0.107474	0.123593	0.0921794	0.126944	0.114171	0.0774765	0.147675	0.075984	0.129192	0.0891695	0.107844	0.109567	0.0222049	0.86575	0.0413727	8.39075e-06	0.756184	HEYL
cg00037681	12	47610371	0.0809799	0.0527051	0.0608617	0.078903	0.0765586	0.107156	0.106501	0.0629529	0.0811563	0.0615135	0.851132	0.839003	0.814451	0.810554	0.825094	0.832877	0.847728	0.802209	0.790726	0.797554	0.798783	0.868852	0.823247	0.0248603	0.0769289	0.0185725	8.39075e-06	0.746318	PCED1B-AS1
cg00039326	1	36615845	0.724936	0.713527	0.754065	0.757888	0.775217	0.807882	0.742194	0.748768	0.744819	0.774202	0.18679	0.163766	0.199165	0.154911	0.230562	0.153358	0.186384	0.213033	0.197917	0.276011	0.195057	0.176779	0.194478	0.0343319	0.75435	0.0268932	8.39075e-06	0.559872	TRAPPC3
cg00042059	2	55087588	0.917538	0.90772	0.897417	0.92174	0.886575	0.887391	0.887222	0.863154	0.89659	0.896949	0.250566	0.165687	0.17752	0.134038	0.144931	0.170451	0.173828	0.208955	0.142111	0.191704	0.137911	0.132373	0.169173	0.0352991	0.89623	0.0169489	8.39075e-06	0.727057	EML6
cg00049664	16	66613334	0.0320324	0.0564014	0.0576525	0.0512138	0.0526631	0.08976	0.0118934	0.0663872	0.0723184	0.245773	0.812178	0.888586	0.786215	0.804263	0.860892	0.833656	0.853014	0.756063	0.899451	0.761211	0.835279	0.836937	0.827312	0.0455652	0.0736095	0.0641036	8.39075e-06	0.753702	CMTM2
cg00054409	6	31347802	0.957892	0.661325	0.927818	0.928593	0.93204	0.934277	0.881526	0.887859	0.92319	0.898181	0.240743	0.158384	0.153048	0.081179	0.189004	0.14814	0.062016	0.168465	0.159595	0.120833	0.0645421	0.103676	0.137469	0.0532272	0.89327	0.0847788	8.39075e-06	0.755801	MICA
cg00057966	17	56408694	0.0673994	0.0901344	0.0959783	0.0742097	0.0994936	0.0170736	0.0378741	0.0660352	0.0652361	0.0626966	0.773395	0.863273	0.811997	0.839339	0.833348	0.813475	0.828492	0.85096	0.830004	0.836828	0.843795	0.83763	0.830211	0.0228494	0.0676131	0.0254791	8.39075e-06	0.762598	MIR142
cg00058449	6	31867956	0.0887237	0.166502	0.154731	0.134269	0.107463	0.136665	0.0606131	0.172592	0.194921	0.135992	0.977888	0.981449	0.97882	0.989829	0.983276	0.991016	0.989775	0.976058	0.979662	0.984904	0.974172	0.989291	0.983012	0.00590333	0.135247	0.0405823	8.39075e-06	0.847765	C2
cg00058887	4	184909018	0.766148	0.819662	0.825969	0.800174	0.71854	0.862511	0.738957	0.870433	0.815028	0.693737	0.202596	0.172993	0.180893	0.153137	0.198621	0.120448	0.142689	0.153779	0.156863	0.163145	0.14714	0.146217	0.161543	0.0237558	0.791116	0.0597827	8.39075e-06	0.629573	STOX2
cg00070899	6	34024479	0.86964	0.842344	0.865012	0.842574	0.905804	0.915661	0.936759	0.830709	0.778442	0.881366	0.135037	0.137707	0.101978	0.0461012	0.106915	0.087257	0.0382704	0.156865	0.138088	0.137233	0.0119789	0.0500292	0.0956216	0.0483025	0.866831	0.0463334	8.39075e-06	0.77121	GRM4
cg00071012	15	22442048	0.722879	0.813899	0.737236	0.816025	0.840888	0.783675	0.806877	0.791515	0.799787	0.805444	0.305143	0.24836	0.298482	0.284238	0.247659	0.117046	0.20518	0.28648	0.156358	0.32514	0.156935	0.243602	0.239552	0.0670108	0.791823	0.0361409	8.39075e-06	0.552271	OR4N3P
cg00075967	15	74495354	0.825568	0.768069	0.798723	0.798442	0.775769	0.793796	0.888551	0.769981	0.795969	0.763534	0.135137	0.0732664	0.119622	0.077123	0.128942	0.0903316	0.0801095	0.12703	0.0613815	0.0791148	0.0795806	0.0471669	0.0915671	0.0289161	0.79784	0.0370355	8.39075e-06	0.706273	STRA6
cg00080081	17	33701776	0.126291	0.149174	0.164317	0.157681	0.154218	0.150232	0.157383	0.154851	0.150793	0.12576	0.735571	0.762791	0.784114	0.824757	0.755547	0.864224	0.714275	0.752802	0.762555	0.676208	0.828849	0.776913	0.769884	0.0515982	0.14907	0.0129195	8.39075e-06	0.620814	SLFN11
cg00083188	10	79314844	0.168666	0.153843	0.182683	0.196911	0.217974	0.224609	0.175238	0.194359	0.260151	0.224115	0.809976	0.850771	0.719746	0.738081	0.728632	0.652506	0.823985	0.810844	0.776658	0.855472	0.715284	0.780891	0.771904	0.0619265	0.199855	0.0319633	8.39075e-06	0.572049	KCNMA1
cg00083193	15	65337425	0.759924	0.768705	0.774846	0.741911	0.768842	0.765923	0.813761	0.712654	0.7114	0.798347	0.276276	0.201602	0.193935	0.229071	0.2234	0.261826	0.188831	0.239225	0.252939	0.199795	0.206805	0.233676	0.225615	0.0283569	0.761631	0.0327861	8.39075e-06	0.536016	SLC51B
cg00089154	16	57352732	0.889604	0.844328	0.870292	0.89182	0.915295	0.915839	0.896138	0.832782	0.913664	0.868967	0.272651	0.22764	0.283023	0.201882	0.30454	0.180992	0.248612	0.32123	0.226274	0.277348	0.182288	0.187205	0.242807	0.0490354	0.883873	0.0292951	8.39075e-06	0.641066	PLLP
cg00110832	6	32121130	0.832397	0.829217	0.896406	0.85704	0.862862	0.820242	0.926203	0.876969	0.862378	0.858681	0.171014	0.132125	0.203302	0.102476	0.149562	0.111467	0.115718	0.193992	0.134965	0.203544	0.148598	0.125158	0.149327	0.0358823	0.86224	0.0320772	8.39075e-06	0.712913	PPT2
cg00135433	3	183118295	0.80582	0.784589	0.822667	0.80881	0.812124	0.848474	0.897007	0.789549	0.796576	0.79866	0.267065	0.168489	0.184592	0.148583	0.136618	0.154778	0.0990156	0.203759	0.213508	0.197863	0.177892	0.190351	0.178543	0.0425227	0.816428	0.0336549	8.39075e-06	0.637885	MCF2L2
cg00135497	4	155661849	0.898583	0.844753	0.850762	0.840107	0.881968	0.765799	0.923144	0.812993	0.862727	0.846215	0.128692	0.0743116	0.0681441	0.045027	0.0908248	0.0588248	0.0697945	0.132262	0.0958969	0.133559	0.077707	0.0649205	0.0866637	0.0301346	0.852705	0.0439959	8.39075e-06	0.766042	LRAT
cg00136547	6	56507796	0.866734	0.817962	0.851744	0.868091	0.86548	0.809882	0.791435	0.837613	0.819394	0.861189	0.192638	0.219334	0.196692	0.19701	0.183038	0.124871	0.191718	0.226492	0.226449	0.228543	0.15295	0.147006	0.190562	0.0338683	0.838952	0.0277102	8.39075e-06	0.648391	DST
cg00154455	8	146023573	0.791387	0.840884	0.802497	0.779987	0.846685	0.816646	0.893358	0.79218	0.811968	0.744303	0.215888	0.211978	0.206107	0.216838	0.191454	0.153784	0.248304	0.255834	0.195735	0.22234	0.233452	0.208533	0.213354	0.0268761	0.81199	0.0410878	8.39075e-06	0.598636	ZNF517
cg00160828	8	2549270	0.825422	0.82143	0.841493	0.835003	0.85614	0.94851	0.92449	0.816577	0.848496	0.850482	0.308171	0.263002	0.180374	0.334995	0.205459	0.311465	0.16904	0.209466	0.217983	0.258467	0.133675	0.163826	0.22966	0.0651391	0.856804	0.0443032	8.39075e-06	0.627144	MYOM2
cg00163541	1	238811442	0.828191	0.799401	0.843764	0.870542	0.848969	0.82321	0.854525	0.796206	0.794172	0.83307	0.21942	0.0633063	0.356169	0.125814	0.173568	0.173181	0.24077	0.0994636	0.102296	0.11245	0.0983092	0.122813	0.157297	0.0818921	0.829205	0.0262652	8.39075e-06	0.671908	LOC339535
cg00164997	6	25042548	0.064026	0.0794531	0.0884906	0.0831911	0.0827891	0.0747557	0.0562795	0.078993	0.0880031	0.0789769	0.755779	0.830201	0.799845	0.79693	0.710547	0.772894	0.803476	0.797612	0.739714	0.768426	0.784928	0.781359	0.778476	0.0320196	0.0774958	0.0102148	8.39075e-06	0.70098	CMAHP
cg00167670	4	13922944	0.73628	0.770457	0.756008	0.73999	0.716729	0.755468	0.939856	0.715999	0.657398	0.742768	0.211725	0.211963	0.15204	0.20479	0.13552	0.164927	0.054917	0.193967	0.183917	0.185319	0.160276	0.111485	0.164237	0.046335	0.753095	0.0727345	8.39075e-06	0.588858	LOC152742
cg00171729	6	52416856	0.84657	0.868015	0.859202	0.8507	0.844948	0.843581	0.936833	0.857912	0.837609	0.857935	0.288063	0.0801956	0.132952	0.120828	0.0919841	0.101944	0.298065	0.311776	0.124797	0.111238	0.0634084	0.41334	0.178216	0.116102	0.86033	0.0283629	8.39075e-06	0.682114	TRAM2
cg00172603	1	54822031	0.0325758	0.0976087	0.0502193	0.0421516	0.0849061	0.0495235	0.0684243	0.0666907	0.0984062	0.0543384	0.893302	0.904535	0.880326	0.917886	0.945766	0.912955	0.839504	0.832858	0.887014	0.732022	0.870572	0.903937	0.876723	0.0555695	0.0644845	0.0229311	8.39075e-06	0.812239	SSBP3
cg00173005	1	158258366	0.851661	0.845924	0.833677	0.832075	0.8558	0.843519	0.852076	0.821183	0.820114	0.82003	0.279276	0.248214	0.183148	0.180327	0.134872	0.191665	0.244666	0.226107	0.210759	0.193155	0.136161	0.177527	0.20049	0.0437017	0.837606	0.0140346	8.39075e-06	0.637116	CD1C
cg00176888	17	56408804	0.0319129	0.041271	0.032345	0.0410249	0.0436226	0.00592922	0.0225206	0.0493113	0.044821	0.0546304	0.790017	0.849613	0.788915	0.865155	0.753841	0.75173	0.870872	0.816405	0.783721	0.764693	0.829493	0.848968	0.809452	0.0430529	0.0367389	0.0142352	8.39075e-06	0.772713	MIR142
cg00178984	12	60091171	0.862222	0.828456	0.864638	0.867078	0.920044	0.917607	0.973414	0.848137	0.851297	0.824618	0.178836	0.246571	0.128648	0.353908	0.263435	0.0553684	0.257395	0.244898	0.215477	0.186643	0.117213	0.223844	0.20602	0.0792311	0.875751	0.046958	8.39075e-06	0.669731	SLC16A7
cg00206490	16	89469729	0.169338	0.264705	0.233739	0.222432	0.198216	0.228886	0.142453	0.246957	0.286269	0.173226	0.803893	0.822709	0.788577	0.850425	0.829837	0.861495	0.908724	0.763431	0.80488	0.750145	0.86714	0.840785	0.824337	0.0453344	0.216622	0.0453615	8.39075e-06	0.607715	LOC100287036
cg00213281	2	149639822	0.863327	0.816234	0.845667	0.860868	0.875972	0.839019	0.90383	0.842003	0.81613	0.838183	0.125594	0.0947168	0.226982	0.14773	0.113337	0.0873228	0.171768	0.20985	0.183134	0.237737	0.137159	0.121915	0.154771	0.0508006	0.850123	0.0268702	8.39075e-06	0.695353	KIF5C
cg00217080	2	4050767	0.975607	0.974048	0.979888	0.976858	0.972765	0.975842	0.970291	0.955181	0.946904	0.967682	0.184361	0.266478	0.224549	0.0988411	0.119379	0.0960149	0.0651322	0.237347	0.172199	0.22786	0.130427	0.100847	0.160286	0.0672113	0.969507	0.0104904	8.39075e-06	0.80922	LOC100505964
cg00220677	5	35230935	0.805872	0.776897	0.800005	0.765726	0.809039	0.857619	0.760719	0.732436	0.721654	0.850124	0.145689	0.201054	0.194272	0.158675	0.288778	0.31367	0.201111	0.165965	0.156061	0.226711	0.195527	0.141738	0.199104	0.0545246	0.788009	0.0452956	8.39075e-06	0.588905	PRLR
cg00221658	7	43912425	0.829375	0.795435	0.826955	0.760109	0.747952	0.733537	0.873018	0.78467	0.712931	0.802552	0.183209	0.103003	0.1992	0.23875	0.213101	0.205091	0.281631	0.184924	0.185415	0.187194	0.200823	0.15455	0.194741	0.0430562	0.786653	0.049104	8.39075e-06	0.591913	MRPS24
cg00221709	15	96905554	0.0670877	0.150959	0.119957	0.141331	0.126279	0.0887302	0.0914528	0.132571	0.201321	0.140913	0.774099	0.861118	0.838534	0.881567	0.830815	0.83133	0.857008	0.783476	0.810127	0.780079	0.877517	0.885937	0.834301	0.0401966	0.12606	0.0378396	8.39075e-06	0.708241	NR2F2
cg00231966	17	80377299	0.215599	0.294975	0.230947	0.23761	0.23804	0.268886	0	0.236341	0.330407	0.288884	0.78716	0.847252	0.773896	0.866405	0.797364	0.659669	0.847171	0.79882	0.654553	0.690526	0.74317	0.714672	0.765055	0.0728702	0.234169	0.0896784	8.39075e-06	0.530886	OGFOD3
cg00232387	19	2717526	0.770982	0.827184	0.816627	0.711217	0.7435	0.737981	0.83899	0.752508	0.687722	0.813685	0.171441	0.214629	0.271176	0.239474	0.173331	0.134159	0.228932	0.23664	0.321908	0.322591	0.156201	0.216272	0.223896	0.060378	0.77004	0.052038	8.39075e-06	0.546143	DIRAS1
cg00232535	7	5593287	0.848844	0.843499	0.845284	0.839236	0.84359	0.87599	0.912642	0.840362	0.841023	0.850521	0.242094	0.21576	0.237308	0.239664	0.250501	0.166544	0.215075	0.234792	0.286995	0.229959	0.229737	0.250082	0.233209	0.0281501	0.854099	0.0231612	8.39075e-06	0.62089	ACTB
cg00234095	17	39440474	0.840159	0.831682	0.847437	0.835506	0.833415	0.793492	0.861131	0.844478	0.834157	0.843216	0.261949	0.1127	0.219684	0.179507	0.178531	0.22475	0.183255	0.198664	0.149452	0.208159	0.12475	0.150016	0.182618	0.0434627	0.836467	0.0174397	8.39075e-06	0.653849	KRTAP9-7
cg00236005	10	64279749	0.766152	0.766957	0.768715	0.777263	0.801438	0.751769	0.840681	0.773009	0.759731	0.759691	0.253133	0.190335	0.250547	0.215256	0.195478	0.223812	0.217814	0.236927	0.265763	0.2505	0.204074	0.183996	0.22397	0.0273461	0.776541	0.0262214	8.39075e-06	0.552571	ZNF365
cg00237606	6	29455256	0.827847	0.79619	0.835393	0.826431	0.842495	0.836634	0.734616	0.841644	0.794141	0.872618	0.347719	0.162688	0.255459	0.19914	0.192346	0.194935	0.274364	0.226764	0.136287	0.157168	0.218918	0.15529	0.21009	0.0600372	0.820801	0.037829	8.39075e-06	0.610711	MAS1L
cg00238353	10	129785537	0.769962	0.729596	0.794875	0.752814	0.835306	0.751759	0.761616	0.715937	0.753552	0.750056	0.112809	0.141027	0.344173	0.269711	0.133694	0.0902054	0.166798	0.190432	0.306274	0.13705	0.308757	0.158079	0.196584	0.0869026	0.761547	0.0334848	8.39075e-06	0.564963	PTPRE
cg00241002	10	26931912	0.864353	0.836016	0.884726	0.903132	0.922906	0.85205	0.903657	0.89081	0.855057	0.872295	0.055043	0.0683058	0.0421703	0.0497802	0.0752138	0.0727556	0	0.0736157	0.0610164	0.1101	0.0051092	0	0.0510925	0.0342017	0.8785	0.0272734	0.000193952	0.827408	LINC00202-2
cg00242998	20	32807971	0.852859	0.832658	0.823319	0.78365	0.80227	0.786571	0.897725	0.850804	0.778467	0.826132	0.256686	0.1393	0.284874	0.217957	0.180628	0.180255	0.17073	0.229824	0.164868	0.184708	0.171911	0.161661	0.195284	0.0430595	0.823446	0.0374732	8.39075e-06	0.628162	ASIP
cg00244517	4	57371467	0.837429	0.839645	0.854178	0.835238	0.843716	0.858111	0.898673	0.83389	0.821527	0.815763	0.170983	0.38719	0.181517	0.131055	0.130365	0.174944	0.319849	0.195719	0.224841	0.142101	0.132435	0.194838	0.19882	0.0794185	0.843817	0.0231782	8.39075e-06	0.644997	ARL9
cg00245890	3	58574042	0.740532	0.78377	0.745892	0.748764	0.815853	0.802891	0.8579	0.75608	0.6906	0.790801	0.296627	0.216395	0.197676	0.271894	0.189957	0.0975888	0.256015	0.198757	0.213267	0.225378	0.195976	0.204496	0.213669	0.0496553	0.773308	0.0469304	8.39075e-06	0.559639	FAM107A
cg00246969	13	99159656	0.705886	0.776222	0.852711	0.71226	0.725103	0.844663	0.716503	0.806558	0.795129	0.850161	0.201427	0.249919	0.219411	0.18128	0.144787	0.17923	0.196455	0.300618	0.166958	0.213614	0.193406	0.120958	0.197339	0.0470211	0.77852	0.0600411	8.39075e-06	0.581181	STK24
cg00249511	11	627152	0.0117705	0.0392398	0.0155143	0.0223401	0.011756	0.0249128	0	0.0243003	0.0324688	0.024631	0.799998	0.874127	0.687627	0.820327	0.849754	0.841501	0.769766	0.771993	0.893816	0.788274	0.787674	0.826183	0.809253	0.0549222	0.0206934	0.0112852	8.39075e-06	0.78856	SCT
cg00252408	1	98389381	0.90481	0.857106	0.894444	0.923823	0.906164	0.947725	0.908916	0.910658	0.864738	0.897827	0.282373	0.057738	0.19923	0.0997794	0.0837354	0.118926	0.202771	0.211476	0.062917	0.188238	0.114167	0.0577684	0.139927	0.0741743	0.901621	0.0262298	8.39075e-06	0.761694	DPYD
cg00255726	8	21769114	0.0982565	0.173531	0.119016	0.165213	0.101234	0.100463	0.0406049	0.120954	0.160009	0.141012	0.789394	0.764604	0.75952	0.753742	0.800026	0.776506	0.792331	0.801326	0.713598	0.808184	0.691578	0.813814	0.772052	0.0379734	0.122029	0.0400318	8.39075e-06	0.650023	DOK2
cg00257800	2	57938135	0.840024	0.803558	0.844111	0.826083	0.803235	0.822068	0.759302	0.800686	0.749919	0.814136	0.21357	0.0813198	0.0649471	0.116821	0.157882	0.168947	0.163418	0.168735	0.133298	0.111864	0.0726244	0.0827622	0.128016	0.0471811	0.806312	0.0310992	8.39075e-06	0.678296	VRK2
cg00263700	16	968257	0.942155	0.900282	0.909972	0.88563	0.94271	0.95216	0.926161	0.903263	0.913712	0.854471	0.267427	0.151929	0.0663529	0.0868087	0.152585	0.11382	0.0821607	0.137498	0.12549	0.182742	0.107554	0.11202	0.132199	0.0539119	0.913052	0.0295903	8.39075e-06	0.780853	LMF1
cg00264994	17	47991806	0.824565	0.846354	0.837001	0.820611	0.857844	0.841468	0.849961	0.842559	0.806949	0.846505	0.27406	0.246854	0.264347	0.219363	0.191587	0.171168	0.199889	0.238557	0.236483	0.224949	0.204631	0.233558	0.225454	0.030016	0.837382	0.0154775	8.39075e-06	0.611928	DLX4
cg00270625	22	51017019	0.753237	0.794088	0.699088	0.741446	0.775312	0.717917	0.819137	0.705089	0.731121	0.765221	0.234787	0.26298	0.159083	0.15848	0.107747	0.173069	0.311379	0.239868	0.219968	0.220147	0.178302	0.202967	0.205731	0.0545189	0.750166	0.0389788	8.39075e-06	0.544434	CPT1B
cg00273543	13	103055487	0.792993	0.82249	0.805654	0.788073	0.800171	0.785853	0.933171	0.811864	0.817164	0.824863	0.149423	0.144636	0.267769	0.202297	0.206877	0.133481	0.116548	0.211342	0.313816	0.267904	0.194246	0.112141	0.193373	0.0650709	0.81823	0.0426798	8.39075e-06	0.624856	FGF14
cg00275503	6	133908606	0.786351	0.772551	0.788994	0.739238	0.758369	0.800263	0.852019	0.774586	0.798312	0.726711	0.283363	0.209002	0.319059	0.333246	0.221768	0.221473	0.17705	0.223463	0.268943	0.206165	0.170687	0.246973	0.240099	0.0518158	0.779739	0.0351301	8.39075e-06	0.53964	MGC34034
cg00281273	5	1514511	0.952874	0.922974	0.943272	0.969823	0.947771	0.977006	0.976343	0.904377	0.948578	0.928043	0.164283	0.164667	0.18554	0.107566	0.100543	0.088999	0.185206	0.204219	0.177078	0.20381	0.152147	0.189396	0.160288	0.0401638	0.947106	0.0237744	8.39075e-06	0.786818	LPCAT1
cg00282244	7	100876136	0.822249	0.843314	0.843187	0.849249	0.831214	0.79823	0.87804	0.830788	0.833438	0.855916	0.25866	0.206643	0.242616	0.209117	0.185247	0.209219	0.222025	0.262789	0.230632	0.281456	0.207125	0.228098	0.228635	0.0281043	0.838562	0.0212168	8.39075e-06	0.609927	CLDN15
cg00287536	10	34925718	0.10435	0.109672	0.14964	0.0913092	0.154043	0.104543	0.0494243	0.153842	0.131625	0.15083	0.962175	0.94957	0.954921	0.96042	0.963626	0.950904	0.956193	0.950836	0.952517	0.948898	0.938112	0.947292	0.952955	0.00712319	0.119928	0.0344203	8.39075e-06	0.833028	PARD3
cg00287773	5	139594619	0.0848138	0.114397	0.111568	0.109687	0.0955268	0.10564	0.094309	0.114885	0.122365	0.117163	0.746526	0.782125	0.768449	0.791833	0.733965	0.770774	0.760504	0.718044	0.738658	0.735223	0.705443	0.763811	0.75128	0.0260386	0.107035	0.0118841	8.39075e-06	0.644244	CYSTM1
cg00295259	2	121691795	0.882629	0.870601	0.86859	0.890855	0.869558	0.867697	0.963293	0.869982	0.81728	0.868415	0.19884	0.178399	0.260789	0.266237	0.156522	0.428215	0.163336	0.235027	0.199102	0.207152	0.142788	0.189638	0.218837	0.076437	0.87689	0.0359212	8.39075e-06	0.658053	GLI2
cg00295382	1	40364870	0.889502	0.856074	0.898874	0.885537	0.906403	0.906354	0.826043	0.862197	0.866788	0.904583	0.350456	0.24641	0.261296	0.213534	0.196258	0.20007	0.196539	0.288779	0.29517	0.258775	0.211704	0.198854	0.243154	0.0494903	0.880236	0.0267663	8.39075e-06	0.637082	MYCL1
cg00296578	2	36716635	0.878391	0.846593	0.867324	0.8885	0.876627	0.89451	0.927794	0.842369	0.812666	0.910415	0.16176	0.16234	0.175391	0.115615	0.136446	0.186656	0.174274	0.213511	0.155352	0.198947	0.151212	0.167267	0.166564	0.0264565	0.874519	0.0340461	8.39075e-06	0.707955	FEZ2
cg00296903	9	90620271	0.902452	0.903148	0.903041	0.893474	0.953546	0.915571	0.968828	0.905346	0.892684	0.89506	0.232613	0.173179	0.219665	0.155684	0.200295	0.158334	0.238345	0.295724	0.250343	0.26646	0.196189	0.219877	0.217226	0.0429624	0.913315	0.0263488	8.39075e-06	0.696089	CDK20
cg00299558	3	183958478	0.765692	0.778113	0.810581	0.811671	0.753298	0.809291	0.836849	0.68225	0.778563	0.665241	0.249686	0.16032	0.255572	0.206383	0.157788	0.201115	0.139729	0.211951	0.261433	0.341202	0.137511	0.0663531	0.199087	0.0727381	0.769155	0.056273	8.39075e-06	0.570068	MIR1224
cg00299893	15	101609726	0.749395	0.78229	0.775469	0.746242	0.78221	0.737722	0.784123	0.734727	0.774611	0.779409	0.174833	0.135995	0.163481	0.14399	0.137767	0.0917595	0.0951342	0.170016	0.160062	0.144484	0.144616	0.153153	0.142941	0.0262085	0.76462	0.0200689	8.39075e-06	0.621679	LRRK1
cg00310463	3	134371285	0.79818	0.781091	0.803005	0.773465	0.814238	0.779115	0.726391	0.713975	0.709953	0.782392	0.270413	0.191313	0.192079	0.160372	0.196975	0.202739	0.162544	0.165079	0.26487	0.180903	0.174638	0.0898537	0.187648	0.0475042	0.768181	0.0377495	8.39075e-06	0.580532	KY
cg00314029	2	161348665	0.871823	0.825349	0.824219	0.864586	0.876641	0.885157	0.916448	0.805062	0.851104	0.845754	0.105423	0.0485361	0.0692682	0.0687995	0.134674	0.0670307	0.0352147	0.0627101	0.0366443	0.0663164	0.0965242	0.0304883	0.0684691	0.030947	0.856614	0.0332056	8.39075e-06	0.788145	RBMS1
cg00325125	11	58736081	0.770604	0.824995	0.837109	0.720197	0.827678	0.809577	0.742085	0.799425	0.860084	0.71858	0.200965	0.211625	0.0772949	0.186175	0.219896	0.102278	0.0898965	0.13245	0.202109	0.206915	0.250696	0.0821614	0.163538	0.0622093	0.791033	0.0504228	8.39075e-06	0.627495	GLYATL1
cg00326131	2	74668477	0.798377	0.761992	0.796479	0.797129	0.83652	0.939973	0.968668	0.764076	0.786678	0.773421	0.262915	0.211747	0.301563	0.161361	0.177482	0.166335	0.300813	0.334542	0.25971	0.321773	0.154086	0.311083	0.246951	0.0688863	0.822331	0.0730529	8.39075e-06	0.575381	RTKN
cg00338996	11	45828080	0.85048	0.82311	0.800465	0.828684	0.835394	0.824486	0.854157	0.825901	0.821122	0.823271	0.262042	0.235314	0.254203	0.190148	0.240331	0.188712	0.194666	0.262795	0.239949	0.244535	0.20722	0.24281	0.230227	0.0275633	0.828707	0.015305	8.39075e-06	0.59848	SLC35C1
cg00360761	2	43398079	0.0927473	0.128009	0.101855	0.0767702	0.0936249	0.0845398	0.0451184	0.125836	0.119803	0.143639	0.870119	0.90068	0.862318	0.932182	0.87653	0.830672	0.897071	0.810813	0.851993	0.826039	0.935657	0.86967	0.871979	0.0395577	0.101194	0.0291006	8.39075e-06	0.770784	ZFP36L2
cg00364615	15	67424723	0.757448	0.791918	0.777856	0.749693	0.772698	0.765009	0.819498	0.727127	0.790021	0.738719	0.263224	0.243275	0.248456	0.227858	0.221021	0.190736	0.220305	0.286351	0.29131	0.265651	0.183889	0.219362	0.238453	0.0342834	0.768999	0.0274907	8.39075e-06	0.530546	SMAD3
cg00366413	12	7072696	0.743923	0.754911	0.788832	0.782407	0.785316	0.830094	0.870451	0.735295	0.714739	0.680238	0.190951	0.226759	0.269585	0.183851	0.236776	0.158718	0.24797	0.310138	0.252487	0.279934	0.156887	0.209983	0.227003	0.0483751	0.768621	0.0554265	8.39075e-06	0.541617	MIR200C
cg00366880	3	13244304	0.718311	0.77707	0.799419	0.762227	0.787491	0.822218	0.88119	0.780591	0.72368	0.718903	0.338719	0.277589	0.243139	0.198217	0.227045	0.187846	0.26711	0.286239	0.187059	0.215005	0.14132	0.255746	0.235419	0.0537979	0.77711	0.0509975	8.39075e-06	0.541691	IQSEC1
cg00381745	7	99096450	0.923712	0.844706	0.865444	0.900853	0.828279	0.943162	0.924618	0.883691	0.764772	0.8925	0.228818	0.141874	0.171163	0.305748	0.193761	0.170687	0.141785	0.242494	0.150247	0.130872	0.162723	0.133046	0.181102	0.0532208	0.877174	0.0535682	8.39075e-06	0.696072	ZNF394
cg00386405	19	30863275	0.925221	0.913619	0.950571	0.925199	0.939536	0.96314	0.976521	0.929917	0.94593	0.928471	0.318244	0.275386	0.275015	0.117256	0.19109	0.232922	0.156109	0.336519	0.210845	0.235608	0.240524	0.217173	0.233891	0.0628167	0.939813	0.019391	8.39075e-06	0.705922	ZNF536
cg00396667	5	134364387	0.0198074	0.164188	0.0334721	0.0486163	0.023277	0.0477486	0.0225201	0.064881	0.0546246	0.167668	0.766343	0.905284	0.801542	0.924596	0.872947	0.834401	0.846317	0.895063	0.816102	0.788571	0.816085	0.883629	0.845907	0.0502577	0.0646803	0.055411	8.39075e-06	0.781226	LOC100996485
cg00399591	16	18802159	0.914373	0.883192	0.882659	0.895814	0.883628	0.891032	0.776126	0.911309	0.894248	0.880344	0.0318575	0.0397056	0.0618086	0.00526316	0.0487053	0.00184821	0	0.0581585	0.01236	0.0404089	0.0290156	0.0209016	0.0291694	0.0214299	0.881273	0.0387882	8.39075e-06	0.852103	RPS15A
cg00404923	4	184882211	0.780603	0.815516	0.827634	0.851435	0.777961	0.852108	0.737667	0.800544	0.856661	0.827097	0.210903	0.132152	0.128618	0.115559	0.17159	0.109173	0.120331	0.131695	0.122078	0.116548	0.0741153	0.160555	0.132776	0.034678	0.812723	0.0386421	8.39075e-06	0.679946	STOX2
cg00406211	10	121077022	0.811361	0.764404	0.856431	0.746351	0.81274	0.787806	0.767859	0.841015	0.800385	0.739256	0.125158	0.109583	0.119317	0.0724378	0.0788541	0.0820552	0.11396	0.161815	0.0597534	0.116691	0.0607475	0.0931927	0.0994637	0.0303386	0.792761	0.0389458	8.39075e-06	0.693297	MIR4681
cg00409696	2	106646656	0.720711	0.70123	0.755594	0.734759	0.74929	0.75052	0.903648	0.749439	0.722316	0.719864	0.24674	0.182508	0.19673	0.375371	0.27516	0.218448	0.133037	0.306548	0.145942	0.22226	0.120153	0.251535	0.222869	0.0746234	0.750737	0.0565468	8.39075e-06	0.527868	C2orf40
cg00415424	2	40622490	0.784294	0.784408	0.78048	0.807526	0.774103	0.771976	0.798195	0.766017	0.72213	0.833894	0.269819	0.170963	0.222253	0.169873	0.212605	0.188041	0.170208	0.211801	0.200117	0.270266	0.190435	0.18411	0.205041	0.034936	0.782302	0.0291014	8.39075e-06	0.577261	SLC8A1
cg00424967	6	10163569	0.853662	0.789036	0.865078	0.783366	0.898645	0.868012	0.834623	0.781522	0.779708	0.843312	0.182856	0.237535	0.288341	0.224917	0.173538	0.170033	0.272246	0.223103	0.169878	0.228502	0.129771	0.168919	0.205803	0.0473796	0.829697	0.0433042	8.39075e-06	0.623893	LOC100130275
cg00428692	5	194530	0.763812	0.758344	0.779642	0.788542	0.780032	0.786567	0.803967	0.79737	0.743014	0.755788	0.249748	0.247572	0.251119	0.233419	0.202427	0.207716	0.257341	0.259069	0.226434	0.238443	0.251035	0.225593	0.237493	0.0187762	0.775708	0.0197016	8.39075e-06	0.538215	LRRC14B
cg00433917	19	7915517	0.855948	0.836503	0.892388	0.893683	0.86005	0.921384	0.916696	0.869325	0.849845	0.880253	0.175875	0.153793	0.186061	0.166769	0.230137	0.084636	0.085052	0.214076	0.158807	0.199726	0.104065	0.169767	0.16073	0.0476285	0.877608	0.028352	8.39075e-06	0.716877	EVI5L
cg00442389	6	32160074	0.143438	0.136815	0.151141	0.20776	0.185841	0.158848	0.0726655	0.150117	0.134354	0.12757	0.798262	0.801468	0.789271	0.82055	0.82969	0.816003	0.817228	0.798601	0.753459	0.731209	0.771527	0.791538	0.793234	0.0289358	0.146855	0.035819	8.39075e-06	0.646379	GPSM3
cg00442802	11	18138394	0.824407	0.79799	0.80576	0.826765	0.810476	0.826417	0.872085	0.818825	0.744892	0.784943	0.239815	0.153807	0.171162	0.235302	0.20571	0.0903442	0.305754	0.273727	0.180775	0.262439	0.163248	0.157524	0.203301	0.0616189	0.811256	0.0328366	8.39075e-06	0.607955	SAA3P
cg00446595	16	28331871	0.959678	0.940372	0.964186	0.960226	0.923588	0.916293	0.93935	0.956304	0.967415	0.951236	0.0770284	0.0793202	0.0594783	0.0823976	0.0612398	0.0984024	0.0579781	0.163244	0.0928407	0.130995	0.100263	0.0813131	0.0903751	0.0307886	0.947865	0.017443	8.39075e-06	0.85749	SBK1
cg00447018	14	106938320	0.882668	0.867917	0.883597	0.906432	0.842513	0.850339	0.915453	0.853687	0.907876	0.856325	0.149471	0.359851	0.154402	0.039352	0.144103	0.507293	0.433455	0.0477059	0.150804	0.24444	0.398862	0.0622415	0.224332	0.161542	0.876681	0.0265131	8.39075e-06	0.652349	LINC00221
cg00452882	16	67687119	0.917454	0.8533	0.96949	0.790602	0.938858	0.788504	0.929941	0.903918	0.963848	0.77244	0.101141	0.0111273	0.00574839	0.0088893	0.0435483	0.00677215	0.0274375	0.0265654	0.0165046	0	0.0772304	0.0627826	0.0323123	0.0323558	0.882836	0.0756729	8.39075e-06	0.850523	ACD
cg00457087	1	162602295	0.812361	0.800039	0.815607	0.760292	0.825359	0.816692	0.905123	0.852456	0.788728	0.830579	0.245902	0.251095	0.349249	0.125143	0.181931	0.122265	0.202354	0.262419	0.195617	0.191864	0.186676	0.174665	0.207432	0.0626021	0.820724	0.0386793	8.39075e-06	0.613292	DDR2
cg00457155	11	18656868	0.888741	0.908665	0.889385	0.904119	0.893044	0.90811	0.461765	0.886229	0.904966	0.883062	0.162614	0.288141	0.287978	0.159899	0.256354	0.12314	0.112765	0.25951	0.200537	0.29722	0.193707	0.200863	0.211894	0.0650484	0.852809	0.13773	8.39075e-06	0.640914	SPTY2D1
cg00458317	21	31655415	0.794055	0.733306	0.82442	0.788879	0.835352	0.795603	0.829711	0.792912	0.759934	0.802748	0.295793	0.206384	0.231523	0.280231	0.254804	0.139525	0.108652	0.273282	0.250165	0.285869	0.241562	0.161415	0.227434	0.0611244	0.795692	0.0313276	8.39075e-06	0.568258	KRTAP24-1
cg00458927	2	62116573	0.957423	0.947101	0.944665	0.955434	0.951673	0.964903	0.917649	0.936542	0.917621	0.931912	0.167875	0.103211	0.241584	0.0822218	0.13432	0.0630015	0.143772	0.205772	0.137839	0.170795	0.0990995	0.0946676	0.137013	0.0527972	0.942492	0.0162823	8.39075e-06	0.805479	CCT4
cg00459617	19	8111382	0.892624	0.837125	0.866121	0.878983	0.887656	0.885248	0.584222	0.847244	0.870667	0.855176	0.242453	0.18416	0.235722	0.290327	0.301465	0.30496	0.157403	0.204954	0.136252	0.238728	0.231093	0.171633	0.224929	0.0560168	0.840507	0.091858	8.39075e-06	0.615577	CCL25
cg00461236	16	86704016	0.811744	0.827262	0.850954	0.778483	0.828339	0.841278	0.753884	0.821045	0.809489	0.804164	0.201584	0.121018	0.159976	0.216994	0.319382	0.101135	0.193043	0.299867	0.28611	0.253206	0.309277	0.0815886	0.211932	0.0834917	0.812664	0.0289072	8.39075e-06	0.600733	FOXL1
cg00469395	16	89315104	0.897479	0.872531	0.941218	0.930813	0.883743	0.935328	0.989381	0.896507	0.8867	0.910335	0.246067	0.235605	0.403411	0.272188	0.161304	0.203213	0.285173	0.251464	0.247669	0.267504	0.19775	0.148833	0.243348	0.0662577	0.914403	0.0351691	8.39075e-06	0.671055	ZNF778
cg00482162	2	109896312	0.901111	0.807018	0.833899	0.869891	0.86123	0.892007	0.885275	0.867811	0.807049	0.889337	0.132648	0.0911667	0.086163	0.0518793	0.130137	0.0249294	0.0629271	0.137608	0.107028	0.0927764	0.0654461	0.0169327	0.0833035	0.040265	0.861463	0.0343917	8.39075e-06	0.778159	MIR4266
cg00490004	3	74666148	0.848942	0.797464	0.806782	0.825361	0.816072	0.826955	0.722828	0.734823	0.778934	0.812525	0.271817	0.113965	0.110029	0.14222	0.23405	0.261602	0.0255938	0.123255	0.117939	0.275832	0.241753	0.229785	0.178987	0.0826113	0.797069	0.0405437	8.39075e-06	0.618082	CNTN3
cg00495811	16	55619692	0.852365	0.855273	0.879145	0.877836	0.830741	0.829554	0.865268	0.846096	0.800477	0.850489	0.242898	0.185523	0.255097	0.136476	0.224521	0.0854383	0.33535	0.309856	0.1622	0.361346	0.12288	0.239171	0.22173	0.0866086	0.848724	0.023878	8.39075e-06	0.626995	CAPNS2
cg00496462	7	93577610	0.784377	0.811065	0.805237	0.769998	0.779503	0.695037	0.795338	0.756808	0.718651	0.751943	0.261048	0.172066	0.236534	0.199643	0.190477	0.114724	0.141287	0.194811	0.217742	0.237945	0.190573	0.156039	0.192741	0.0424506	0.766796	0.0372985	8.39075e-06	0.574055	GNG11
cg00498691	19	40315143	0.117778	0.152179	0.18244	0.181085	0.135316	0.0716558	0.224714	0.0918607	0.17425	0.171379	0.696039	0.798915	0.859815	0.84781	0.804292	0.804654	0.773462	0.776542	0.738592	0.757223	0.874628	0.762586	0.791213	0.0518835	0.150266	0.0464541	8.39075e-06	0.640947	DYRK1B
cg00499707	20	34679665	0.763049	0.762204	0.709473	0.76567	0.779401	0.738163	0.823626	0.757487	0.761618	0.727391	0.280476	0.205644	0.247179	0.132221	0.181647	0.16024	0.244272	0.244147	0.220565	0.257236	0.206467	0.229831	0.217494	0.0427603	0.758808	0.0308381	8.39075e-06	0.541314	EPB41L1
cg00501904	1	226001675	0.801609	0.810228	0.772049	0.770973	0.811757	0.813836	0.819116	0.788324	0.810538	0.831149	0.294546	0.178075	0.229788	0.270488	0.223032	0.193015	0.326427	0.265487	0.180781	0.223072	0.2186	0.144598	0.228992	0.0525334	0.802958	0.0198779	8.39075e-06	0.573966	EPHX1
cg00504535	21	39493025	0.87626	0.872604	0.86419	0.854805	0.871359	0.87999	0.914938	0.846182	0.865894	0.892074	0.316507	0.213346	0.243008	0.115955	0.244359	0.138051	0.138549	0.313479	0.150127	0.211618	0.126654	0.242253	0.204492	0.0704978	0.87383	0.0193115	8.39075e-06	0.669337	DSCR4
cg00507008	12	115131421	0.137349	0.166028	0.111962	0.152599	0.143916	0.148045	0.127788	0.125024	0.121482	0.143371	0.786222	0.821755	0.827716	0.852821	0.78962	0.892408	0.851382	0.750653	0.791066	0.805051	0.829963	0.797008	0.816305	0.0378576	0.137756	0.0162848	8.39075e-06	0.678549	TBX3
cg00510330	6	39916111	0.78491	0.702577	0.783347	0.775096	0.690365	0.759718	0.845981	0.743009	0.791796	0.707801	0.258184	0.389235	0.21383	0.145823	0.169624	0.160363	0.300709	0.215673	0.30958	0.319382	0.309226	0.203662	0.249608	0.0762031	0.75846	0.0482279	8.39075e-06	0.508852	MOCS1
cg00510507	10	61900413	0.901903	0.811465	0.850884	0.758042	0.882638	0.85741	0.84542	0.819026	0.814791	0.897253	0.147958	0.104635	0.0937623	0.0927635	0.181219	0.126481	0.103633	0.122667	0.115947	0.142997	0.113875	0.144796	0.124228	0.0261045	0.843883	0.0445157	8.39075e-06	0.719656	ANK3
cg00510689	5	156594470	0.825113	0.773608	0.780599	0.80465	0.756212	0.795314	0.641271	0.743544	0.743162	0.797734	0.180481	0.411445	0.193063	0.114548	0.2312	0.235335	0.439754	0.250142	0.0759617	0.226959	0.297104	0.208295	0.238691	0.105445	0.766121	0.0514288	8.39075e-06	0.52743	FAM71B
cg00511464	4	40518041	0.821538	0.830795	0.872406	0.855149	0.806617	0.83344	0.897762	0.828539	0.793501	0.841692	0.141364	0.10994	0.155293	0.158554	0.129248	0.153917	0.114585	0.14874	0.122377	0.135559	0.138049	0.132127	0.136646	0.0158867	0.838144	0.0306615	8.39075e-06	0.701498	RBM47
cg00512484	18	5199989	0.827852	0.791092	0.808987	0.83843	0.793143	0.797062	0.641165	0.731826	0.759846	0.817555	0.183979	0.191439	0.158486	0.0965825	0.121222	0.153779	0.0502963	0.136541	0.22535	0.18848	0.158639	0.0626046	0.14395	0.0532518	0.780696	0.0582509	8.39075e-06	0.636746	C18orf42
cg00513941	19	42437245	0.968348	0.939914	0.95941	0.963763	0.962009	0.913009	0.940171	0.944758	0.964163	0.961491	0.0365641	0.0968484	0.029811	0	0	0.0659862	0.172909	0.101736	0.04248	0.0540341	0.0303837	0	0.0525627	0.0510797	0.951704	0.0171807	0.000191815	0.899141	RABAC1
cg00518190	1	6294768	0.76193	0.758069	0.822137	0.771434	0.77983	0.802834	0.820025	0.778741	0.735333	0.795887	0.232205	0.252297	0.186823	0.236115	0.150083	0.19259	0.178822	0.214937	0.19831	0.15683	0.1332	0.193792	0.193834	0.0361554	0.782622	0.0278091	8.39075e-06	0.588788	ICMT
cg00518941	2	46361964	0.912261	0.894726	0.899522	0.899933	0.896725	0.920797	0.916405	0.913866	0.898502	0.878844	0.233613	0.166483	0.252917	0.178518	0.155051	0.151327	0.116558	0.244276	0.17584	0.204722	0.157947	0.197185	0.186203	0.0414788	0.903158	0.0126187	8.39075e-06	0.716955	EPAS1
cg00523683	17	78748471	0.0582415	0.112848	0.0783967	0.0839843	0.0724439	0.0486037	0.0344622	0.0912986	0.124528	0.0821373	0.899702	0.435866	0.884755	0.956352	0.898169	0.931631	0.966995	0.923132	0.887362	0.905829	0.933199	0.950409	0.881117	0.142833	0.0786945	0.0274577	8.39075e-06	0.802422	CHMP6
cg00527307	13	34208894	0.836265	0.869524	0.838676	0.877762	0.88554	0.860455	0.816122	0.841133	0.844492	0.844256	0.271462	0.155524	0.214393	0.18903	0.230416	0.133477	0.222822	0.266619	0.270726	0.273661	0.18981	0.240094	0.221503	0.0470135	0.851422	0.0213714	8.39075e-06	0.62992	STARD13
cg00530720	11	46368045	0.165055	0.19694	0.191766	0.166881	0.142674	0.198549	0.192221	0.204338	0.227853	0.166586	0.825617	0.798125	0.845312	0.88696	0.850524	0.809607	0.729618	0.869688	0.836521	0.780126	0.902706	0.875239	0.83417	0.0492276	0.185286	0.0246987	8.39075e-06	0.648884	DGKZ
cg00536792	6	53530503	0.753736	0.75726	0.748234	0.709712	0.758921	0.793539	0.819076	0.804956	0.727391	0.801068	0.208931	0.186693	0.188357	0.147983	0.175127	0.134838	0.181351	0.202185	0.157662	0.165821	0.140757	0.165228	0.171245	0.0234955	0.767389	0.0358316	8.39075e-06	0.596145	KLHL31
cg00539049	2	149933534	0.84277	0.751896	0.830985	0.853669	0.796528	0.774862	0.888425	0.795907	0.80589	0.786435	0.145231	0.101541	0.11165	0.102899	0.116251	0.123041	0.114213	0.140457	0.104338	0.12576	0.115424	0.125876	0.11889	0.0139282	0.812737	0.0409062	8.39075e-06	0.693846	LYPD6B
cg00539261	1	27678138	0.794308	0.81406	0.766916	0.794235	0.751132	0.737345	0.860183	0.779669	0.749046	0.8088	0.274564	0.221877	0.238756	0.211865	0.21761	0.209529	0.226211	0.253969	0.301584	0.236219	0.184888	0.255342	0.236034	0.0316547	0.785569	0.0369659	8.39075e-06	0.549535	SYTL1
cg00539300	16	2895093	0.710338	0.834803	0.712962	0.775035	0.794144	0.830374	0.807171	0.770094	0.800141	0.800198	0.228669	0.21667	0.351382	0.240811	0.16086	0.19408	0.193663	0.278278	0.121986	0.236043	0.262513	0.211417	0.224698	0.0584031	0.783526	0.0429963	8.39075e-06	0.558828	PRSS30P
cg00543944	4	123524574	0.799738	0.81179	0.806194	0.806917	0.85053	0.814448	0.827698	0.774743	0.774791	0.799236	0.216426	0.286302	0.193571	0.169446	0.190662	0.200611	0.130815	0.247878	0.24877	0.161097	0.203865	0.141736	0.199265	0.0458795	0.806609	0.0225875	8.39075e-06	0.607344	IL21
cg00550955	22	22012657	0.812409	0.795746	0.822001	0.813767	0.816534	0.817196	0.890151	0.800318	0.755382	0.819629	0.225871	0.159486	0.279615	0.252495	0.189073	0.171626	0.126111	0.247307	0.158639	0.181958	0.156672	0.194036	0.195241	0.0464213	0.814313	0.0331149	8.39075e-06	0.619072	MIR130B
cg00555905	17	79140481	0.104492	0.153627	0.0909091	0.0559999	0.0889881	0.148958	0.0794813	0.0841446	0.126545	0.101046	0.883849	0.889943	0.709126	0.860164	0.803106	0.757911	0.863295	0.774861	0.711357	0.759907	0.74609	0.896848	0.804705	0.0706483	0.103419	0.0310807	8.39075e-06	0.701286	AATK
cg00557536	3	56231018	0.852886	0.81762	0.821041	0.776778	0.878665	0.862455	0.9253	0.831507	0.82788	0.834013	0.355455	0.237938	0.382688	0.252257	0.213888	0.118795	0.194616	0.222435	0.299724	0.218464	0.285925	0.175734	0.246493	0.0746806	0.842814	0.0401031	8.39075e-06	0.596321	ERC2
cg00558804	16	88769761	0.0417545	0.0647997	0.0559899	0.0675096	0.0666775	0.0538614	0.0380083	0.062641	0.0988077	0.058897	0.824938	0.835048	0.817369	0.860437	0.818319	0.817594	0.849101	0.749749	0.81628	0.78395	0.832811	0.86106	0.822221	0.0313164	0.0608947	0.0166685	8.39075e-06	0.761327	RNF166
cg00562468	6	37519216	0.796725	0.779205	0.814137	0.84823	0.804622	0.849182	0.867347	0.807567	0.815767	0.818746	0.233845	0.173528	0.214084	0.141762	0.138741	0.180723	0.12704	0.208851	0.164412	0.152047	0.160651	0.150939	0.170552	0.0331348	0.820153	0.0269586	8.39075e-06	0.649601	MIR4462
cg00563678	4	141968563	0.860185	0.787457	0.844219	0.889687	0.808353	0.832575	0.923784	0.849377	0.774331	0.861346	0.154906	0.0629437	0.134552	0.209795	0.0684711	0.0967711	0.107796	0.101031	0.138524	0.135244	0.0739462	0.0793024	0.113607	0.0429742	0.843131	0.0453249	8.39075e-06	0.729525	RNF150
cg00567382	11	18473775	0.859463	0.860537	0.826536	0.814769	0.892446	0.846451	0.90295	0.838108	0.810525	0.824392	0.266264	0.333319	0.174762	0.232439	0.114345	0.12312	0.209682	0.287975	0.0925829	0.273838	0.117019	0.126128	0.195956	0.08206	0.847618	0.0314627	8.39075e-06	0.651662	LDHAL6A
cg00567542	6	53826994	0.904801	0.926178	0.949586	0.891152	0.905789	0.896432	0.78235	0.908471	0.923443	0.917738	0.0704694	0.0860754	0.116981	0.0753835	0.132555	0.0121291	0.113446	0.112447	0.08797	0.0912322	0.09738	0.070802	0.0889059	0.0311611	0.900594	0.0448029	8.39075e-06	0.811688	MLIP-IT1
cg00571339	2	7567411	0.785976	0.816667	0.823613	0.698644	0.798627	0.867846	0.894117	0.840275	0.800248	0.810318	0.0837824	0.0905252	0.221096	0.199884	0	0.0392855	0.195814	0.127078	0.00718031	0.0535584	0.272716	0.0330227	0.110328	0.0916527	0.813633	0.0523216	8.39075e-06	0.703305	LOC100506274
cg00573584	1	165564752	0.881434	0.891509	0.892869	0.895827	0.903851	0.935919	0.660129	0.905384	0.922786	0.702701	0.188815	0.237723	0.169683	0.0645509	0.372502	0.375628	0.00654301	0.289802	0.45248	0.28603	0.0993421	0.236135	0.231603	0.133997	0.859241	0.0955628	8.39075e-06	0.627638	LOC400794
cg00573857	5	981189	0.884675	0.88618	0.883354	0.886981	0.873676	0.92081	0.834703	0.863129	0.872841	0.886809	0.145591	0.119291	0.176696	0.17444	0.177715	0.181064	0.233506	0.190977	0.127453	0.140789	0.114111	0.131633	0.159439	0.035429	0.879316	0.021743	8.39075e-06	0.719877	LOC100506688
cg00575003	1	217261949	0.809434	0.813799	0.789296	0.814516	0.805071	0.791806	0.882938	0.776231	0.769174	0.805768	0.197107	0.225844	0.190796	0.179866	0.191257	0.168202	0.203121	0.18773	0.149055	0.265481	0.116504	0.150047	0.185418	0.0383908	0.805803	0.0312481	8.39075e-06	0.620386	ESRRG
cg00579868	7	5271516	0.100738	0.165515	0.102403	0.18858	0.45781	0.102201	0.0357269	0.0815928	0.146457	0.0896745	0.784895	0.84091	0.844178	0.918447	0.85882	0.937017	0.818634	0.851874	0.884141	0.85591	0.924475	0.938259	0.871463	0.0492544	0.14707	0.117737	8.39075e-06	0.724393	WIPI2
cg00582562	17	46388465	0.872707	0.867896	0.871847	0.847645	0.902702	0.868528	0.906555	0.876277	0.849567	0.849461	0.11766	0.0461049	0.114755	0.0736002	0.0768255	0.0980735	0.107856	0.129426	0.0545987	0.109176	0.0866535	0.0462579	0.0884156	0.0289215	0.871318	0.0205051	8.39075e-06	0.782903	SKAP1
cg00583861	1	32014363	0.965179	0.930025	0.940566	0.939681	0.934626	0.986608	0.909787	0.942935	0.926416	0.959833	0.0984529	0.0197085	0.0458798	0.0466028	0.104134	0.123663	0.0706741	0.0979119	0.0562809	0.0357968	0.0263392	0.0261805	0.0626354	0.0354529	0.943566	0.0218768	8.39075e-06	0.88093	TINAGL1
cg00586094	6	31775791	0.831634	0.766467	0.846429	0.831419	0.803102	0.836135	0.879055	0.782173	0.834934	0.82787	0.263666	0.180299	0.17057	0.228462	0.239315	0.11849	0.141467	0.263294	0.194606	0.218509	0.176163	0.226226	0.201756	0.0460534	0.823922	0.0323617	8.39075e-06	0.622166	LSM2
cg00589541	3	171844005	0.853349	0.833584	0.808318	0.876686	0.831762	0.865675	0.809952	0.860554	0.805906	0.785729	0.12731	0.214693	0.271884	0.230777	0.216177	0.329545	0	0.219352	0.409261	0.13504	0.255943	0.323156	0.227761	0.107065	0.833152	0.030295	8.39075e-06	0.60539	FNDC3B
cg00591949	3	191048439	0.75886	0.769766	0.780696	0.756091	0.836168	0.803199	0.79102	0.739529	0.713534	0.822369	0.189009	0.210319	0.158303	0.115578	0.14159	0.133671	0.115159	0.134635	0.13882	0.175428	0.157636	0.116292	0.14887	0.0303795	0.777123	0.0375738	8.39075e-06	0.628253	UTS2B
cg00594040	2	8422258	0.890565	0.760108	0.791828	0.836251	0.834884	0.888159	0.776768	0.81228	0.836303	0.847662	0.110137	0.133159	0.147888	0.0545537	0.120464	0.0390086	0	0.162156	0.111878	0.0751809	0.0554809	0.0866019	0.0913756	0.0482314	0.827481	0.0433223	8.39075e-06	0.736105	LINC00299
cg00601035	8	64275388	0.788648	0.877541	0.769467	0.754878	0.743347	0.666107	0.659904	0.767124	0.745005	0.755916	0.285536	0.154548	0.228907	0.213644	0.205292	0.206781	0.313332	0.215087	0.108004	0.265595	0.201609	0.176047	0.214532	0.055888	0.752794	0.0611353	8.39075e-06	0.538262	YTHDF3
cg00601836	6	152130332	0.841463	0.725319	0.796206	0.851273	0.809176	0.760668	0.863704	0.861394	0.830845	0.700759	0.256812	0.161244	0.120228	0.165791	0.188899	0.238511	0.161113	0.121658	0.281906	0.230828	0.493524	0.0662175	0.207228	0.109796	0.804081	0.0577659	8.39075e-06	0.596853	ESR1
cg00602115	18	32398987	0.924706	0.865919	0.882073	0.90342	0.923744	0.921022	0.930637	0.86467	0.833294	0.894409	0.288333	0.219202	0.220303	0.157921	0.220059	0.0985012	0.301372	0.33838	0.111746	0.217606	0.0993472	0.127383	0.200013	0.0820127	0.894389	0.0324272	8.39075e-06	0.694377	DTNA
cg00607627	16	28995994	0.213356	0.29017	0.253038	0.23878	0.193429	0.196142	0.322727	0.262263	0.22323	0.256494	0.826194	0.855342	0.856923	0.803164	0.840316	0.802436	0.808299	0.800881	0.777315	0.838265	0.828647	0.82799	0.822148	0.0241149	0.244963	0.0410109	8.39075e-06	0.577185	LAT
cg00610360	15	99186904	0.900999	0.837298	0.850416	0.85555	0.873955	0.873216	0.895502	0.845212	0.831486	0.876263	0.245322	0.192112	0.22756	0.252455	0.167214	0.116149	0.197509	0.157754	0.142339	0.211928	0.139791	0.189389	0.186627	0.0432572	0.86399	0.0237457	8.39075e-06	0.677363	IGF1R
cg00610577	12	12008666	0.11686	0.22661	0.190966	0.178215	0.226797	0.201029	0.117014	0.21244	0.26613	0.134944	0.812355	0.859711	0.756411	0.862056	0.825933	0.835498	0.861219	0.746339	0.762655	0.736908	0.883789	0.848952	0.815986	0.0520092	0.1871	0.050419	8.39075e-06	0.628885	RNU6-19
cg00611789	5	78985432	0.726531	0.687246	0.774652	0.715299	0.836187	0.897167	0.911239	0.772364	0.773641	0.791813	0.0157938	0.00499956	0.00566907	0	0.0373275	0	0	0.0133569	0	0.00644815	0.0153902	0.0099557	0.00907841	0.0107317	0.788614	0.0739984	0.000186775	0.779536	CMYA5
cg00616135	15	63413614	0.801673	0.818065	0.827167	0.786712	0.833449	0.811561	0.871892	0.774767	0.820574	0.841095	0.190957	0.239003	0.265444	0.20258	0.203054	0.179222	0.135911	0.222534	0.151202	0.219191	0.207589	0.194222	0.200909	0.035393	0.818695	0.0277255	8.39075e-06	0.617787	LACTB
cg00618312	13	41556559	0.139722	0.160269	0.0560951	0.22873	0.235354	0.19138	0.0668976	0.134285	0.222459	0.170785	0.843001	0.86337	0.865214	0.863923	0.89259	0.84596	0.946149	0.864333	0.846244	0.808968	0.876032	0.887418	0.866934	0.0333957	0.160598	0.0631905	8.39075e-06	0.706336	ELF1
cg00620190	6	26240307	0.786661	0.799481	0.841033	0.822013	0.787829	0.881123	0.807943	0.862966	0.820293	0.77229	0.143743	0.058566	0.0521216	0.0821639	0.0348612	0.04008	0.117734	0.0709715	0.100364	0.0375997	0.0459855	0.0783651	0.0718796	0.0344064	0.818163	0.034935	8.39075e-06	0.746284	HIST1H4F
cg00621943	6	31646236	0.89642	0.780522	0.833272	0.859484	0.839143	0.909713	0.873642	0.833563	0.833387	0.829725	0.397184	0.210412	0.235767	0.218312	0.194553	0.17677	0.173653	0.301004	0.255603	0.343839	0.226908	0.227392	0.246783	0.0681318	0.848887	0.0373261	8.39075e-06	0.602104	LY6G5C
cg00622516	13	90015774	0.919777	0.935037	0.903012	0.898539	0.873931	0.904254	0.789123	0.8998	0.897081	0.904092	0.158933	0.0880321	0.0876176	0.184949	0.130353	0.153722	0.125486	0.159103	0.112704	0.1428	0.201573	0.1408	0.140506	0.03467	0.892464	0.0395514	8.39075e-06	0.751958	LINC00353
cg00632486	15	99140338	0.766765	0.762815	0.770638	0.73567	0.767788	0.790506	0.860432	0.743369	0.747066	0.802902	0.373862	0.195364	0.370918	0.214631	0.263048	0.347766	0.188714	0.192722	0.180526	0.233209	0.156146	0.247885	0.247066	0.076742	0.774795	0.0364114	8.39075e-06	0.527729	IGF1R
cg00635343	18	5193969	0.745826	0.748596	0.785931	0.792211	0.710282	0.820485	0.908916	0.769468	0.764119	0.718453	0.214417	0.217685	0.174742	0.382045	0.201904	0.253208	0.251945	0.234937	0.264674	0.235963	0.12011	0.143755	0.224616	0.0666084	0.776429	0.0572335	8.39075e-06	0.551813	C18orf42
cg00638062	8	108519393	0.782619	0.746424	0.817382	0.755521	0.844665	0.795082	0.90278	0.837572	0.759384	0.842675	0.182995	0.0964987	0.139575	0.122445	0.039293	0.190133	0.194689	0.150243	0.164383	0.117534	0.18007	0.0742731	0.137678	0.0493231	0.80841	0.0496779	8.39075e-06	0.670733	ANGPT1
cg00640053	7	155305911	0.734072	0.816461	0.773933	0.763298	0.712637	0.749485	0.885863	0.739237	0.723414	0.751565	0.310806	0.193998	0.200362	0.301674	0.274871	0.192109	0.0816975	0.0613234	0.185522	0.259778	0.190451	0.254056	0.208887	0.0782738	0.764996	0.05148	8.39075e-06	0.556109	CNPY1
cg00647262	6	157746584	0.729257	0.775019	0.742093	0.767512	0.760808	0.766044	0.806121	0.753014	0.716739	0.77151	0.201858	0.221265	0.264531	0.219236	0.218109	0.220159	0.215802	0.272067	0.206935	0.245551	0.185869	0.204202	0.222965	0.0255468	0.758812	0.025278	8.39075e-06	0.535846	TMEM242
cg00647859	1	185534625	0.944674	0.928948	0.940307	0.952739	0.947315	0.950805	0.943965	0.941847	0.938263	0.932291	0.253735	0.19167	0.219698	0.142238	0.129929	0.180231	0.175868	0.277864	0.208611	0.209541	0.152489	0.184795	0.193889	0.0435189	0.942115	0.00755331	8.39075e-06	0.748226	HMCN1
cg00648883	13	32524761	0.209861	0.243571	0.245066	0.189838	0.234048	0.189706	0.0533496	0.237018	0.262671	0.323947	0.800781	0.722051	0.749146	0.786056	0.739244	0.791727	0.766694	0.757382	0.77909	0.731073	0.699864	0.765354	0.757372	0.0303799	0.218908	0.0699105	8.39075e-06	0.538464	FRY
cg00652846	3	112934087	0.868077	0.867881	0.846226	0.856205	0.846873	0.86262	0.8859	0.852731	0.856511	0.85469	0.174101	0.145545	0.193513	0.155585	0.158805	0.197238	0.21974	0.233605	0.213642	0.190434	0.213917	0.206081	0.19185	0.0279378	0.859771	0.0118983	8.39075e-06	0.667921	BOC
cg00654159	16	32858241	0.806263	0.821575	0.769773	0.83725	0.835468	0.727892	0.848572	0.742822	0.629928	0.749714	0.103302	0.102316	0.0993831	0.0714414	0.117777	0.10733	0.0335698	0.16496	0.104787	0.1704	0.0825115	0.0936211	0.104283	0.0368538	0.776926	0.067512	8.39075e-06	0.672642	SLC6A10P
cg00658652	16	71500215	0.758268	0.779312	0.744397	0.753308	0.784054	0.683936	0.878306	0.717801	0.735858	0.748136	0.261536	0.149736	0.211256	0.162392	0.350087	0.274806	0.315162	0.298833	0.108069	0.373958	0.182206	0.20954	0.241465	0.0839342	0.758338	0.0511007	8.39075e-06	0.516872	ZNF23
cg00666109	1	213434284	0.88334	0.853945	0.911443	0.879473	0.88486	0.90069	0.816375	0.875078	0.897752	0.85763	0.209867	0.279933	0.205715	0.206788	0.12532	0.153692	0.259827	0.22471	0.21957	0.173876	0.0913012	0.0972748	0.187323	0.0602883	0.876059	0.0276148	8.39075e-06	0.688736	RPS6KC1
cg00669760	2	44735195	0.72376	0.77759	0.761607	0.82935	0.716847	0.670042	0.739921	0.754831	0.735397	0.793833	0.187825	0.132062	0.110642	0.0941134	0.157759	0.105361	0.165081	0.151595	0.113969	0.120942	0.0858546	0.110241	0.127954	0.031208	0.750318	0.0442618	8.39075e-06	0.622364	MIR548AD
cg00674220	13	27610741	0.863256	0.835746	0.835786	0.852895	0.865279	0.886075	0.848368	0.851206	0.85017	0.868395	0.120097	0.084313	0.143758	0.0650844	0.0889159	0.0391716	0.0848693	0.106575	0.0703598	0.0811168	0.116545	0.0636923	0.0887081	0.0288822	0.855718	0.0154192	8.39075e-06	0.76701	USP12
cg00675737	16	89462359	0.822885	0.823844	0.836197	0.807784	0.812268	0.817592	0.872447	0.743332	0.790383	0.778125	0.2251	0.184529	0.177789	0.253123	0.23167	0.281123	0.154416	0.186573	0.196718	0.205138	0.209533	0.206989	0.209392	0.0345691	0.810486	0.034728	8.39075e-06	0.601094	LOC100287036
cg00684594	11	57519470	0.870395	0.876516	0.827476	0.859859	0.81148	0.768256	0.825994	0.838309	0.790025	0.81382	0.0798551	0.0481983	0.0850903	0.0744433	0.162715	0.101381	0.163871	0.138828	0.037747	0.10948	0.0773382	0.0316503	0.0925498	0.0446922	0.828213	0.0345796	8.39075e-06	0.735663	BTBD18
cg00684790	16	854325	0.759153	0.763212	0.770605	0.681447	0.762768	0.823829	0.88703	0.813558	0.661323	0.754229	0.28522	0.220892	0.194309	0.230345	0.213134	0.173881	0.163512	0.238685	0.325049	0.189729	0.258184	0.189881	0.223568	0.0475773	0.767715	0.0654523	8.39075e-06	0.544147	PRR25
cg00686823	3	127311038	0.177918	0.243631	0.257761	0.239484	0.282017	0.185936	0.124821	0.238783	0.266482	0.227718	0.718121	0.798735	0.831803	0.783348	0.840293	0.780122	0.829249	0.778922	0.797711	0.774534	0.82269	0.841143	0.799723	0.0358955	0.224455	0.0478133	8.39075e-06	0.575267	TPRA1
cg00690809	15	20193574	0.791386	0.798559	0.805393	0.692617	0.754867	0.737158	0.739838	0.783324	0.714952	0.808588	0.283247	0.321994	0.21578	0.231093	0.216558	0.304538	0.11791	0.301216	0.175723	0.202719	0.419369	0.160867	0.245918	0.0832104	0.762668	0.0406756	8.39075e-06	0.51675	CHEK2P2
cg00692774	2	10223596	0.82135	0.768954	0.806199	0.750672	0.788967	0.796127	0.774522	0.774732	0.760577	0.802586	0.219034	0.124954	0.177163	0.178007	0.158859	0.25246	0.16902	0.157221	0.155832	0.172463	0.145351	0.0954226	0.167149	0.0403569	0.784469	0.0222719	8.39075e-06	0.61732	CYS1
cg00697286	17	67557527	0.837888	0.831257	0.815179	0.789461	0.832268	0.855628	0.867035	0.814525	0.763163	0.822586	0.191487	0.175076	0.202133	0.209307	0.179608	0.189155	0.170288	0.212306	0.252597	0.195932	0.167678	0.187398	0.194414	0.023286	0.822899	0.0302173	8.39075e-06	0.628485	MAP2K6
cg00702126	1	1369793	0.103558	0.12129	0.106829	0.0929532	0.107961	0.0969838	0.0563487	0.104413	0.119468	0.113087	0.767374	0.817448	0.806466	0.817728	0.832922	0.726862	0.755808	0.770504	0.809994	0.777736	0.797766	0.825741	0.792196	0.0323519	0.102289	0.0184315	8.39075e-06	0.689907	VWA1
cg00713294	1	55678649	0.0969811	0.120724	0.179065	0.104862	0.109347	0.101432	0.131293	0.18191	0.144698	0.185529	0.881878	0.862552	0.926153	0.895243	0.832158	0.751384	0.917256	0.912014	0.837113	0.89074	0.911806	0.939566	0.879822	0.0525946	0.135584	0.0351857	8.39075e-06	0.744238	USP24
cg00716025	14	52282833	0.90521	0.85705	0.890867	0.882892	0.914632	0.940961	0.862444	0.885907	0.866347	0.876791	0.217593	0.089401	0.255027	0.0941724	0.131406	0.0956677	0.255474	0.248755	0.276181	0.160689	0.114725	0.142431	0.17346	0.0721717	0.88831	0.025935	8.39075e-06	0.71485	GNG2
cg00731458	16	71463001	0.872651	0.832616	0.845801	0.885876	0.801086	0.82887	0.924801	0.804446	0.823215	0.849387	0.362143	0.274365	0.306566	0.221654	0.221861	0.170915	0.213065	0.267503	0.213608	0.242132	0.161384	0.226187	0.240115	0.0560222	0.846875	0.0383689	8.39075e-06	0.606759	ZNF23
cg00739066	4	183995637	0.882778	0.874581	0.869463	0.899808	0.911832	0.878028	0.822041	0.854818	0.904546	0.893036	0.121279	0.111812	0.107748	0.0604192	0.115218	0.0600712	0.0884093	0.139263	0.104821	0.136238	0.114039	0.0905269	0.104154	0.025472	0.879093	0.0264893	8.39075e-06	0.774939	WWC2-AS2
cg00747922	17	107930	0.0913089	0.125719	0.113251	0.125311	0.154205	0.137117	0.126505	0.147739	0.112603	0.189773	0.835182	0.917479	0.908879	0.849943	0.929269	0.843643	0.909905	0.624121	0.619888	0.720669	0.868419	0.730192	0.813132	0.111695	0.132353	0.027083	8.39075e-06	0.680779	LOC100506388
cg00750430	10	118654150	0.205746	0.202372	0.326317	0.183268	0.26137	0.226735	0.191146	0.211942	0.256251	0.22796	0.909925	0.857725	0.853333	0.898403	0.907822	0.838921	0.948645	0.83884	0.902741	0.89961	0.877043	0.884934	0.884829	0.0329797	0.229311	0.0425982	8.39075e-06	0.655518	ENO4
cg00753748	3	134053141	0.826691	0.799708	0.828484	0.809296	0.801113	0.785118	0.820432	0.785184	0.702666	0.797871	0.242353	0.198009	0.243185	0.200981	0.229762	0.189626	0.229075	0.270333	0.239288	0.251571	0.194141	0.263915	0.229353	0.027687	0.795656	0.0361474	8.39075e-06	0.566303	AMOTL2
cg00759427	20	62708630	0.111877	0.138884	0.133696	0.114112	0.189881	0.12672	0.0920356	0.12045	0.11696	0.10526	0.815848	0.778308	0.777025	0.818077	0.817255	0.769792	0.748977	0.792997	0.760701	0.805134	0.788077	0.810588	0.790232	0.0235855	0.124987	0.0265273	8.39075e-06	0.665244	RGS19
cg00760950	13	38066983	0.816211	0.782146	0.74563	0.788593	0.77965	0.800451	0.7761	0.785623	0.746031	0.759349	0.325045	0.240964	0.32336	0.178206	0.17945	0.167299	0.165526	0.269335	0.208762	0.202257	0.211327	0.158168	0.219142	0.0588201	0.777978	0.0225478	8.39075e-06	0.558837	LINC00547
cg00763594	1	15256054	0.855677	0.780182	0.810045	0.821594	0.843272	0.818071	0.833121	0.813178	0.806468	0.830193	0.23616	0.197444	0.211089	0.182809	0.235804	0.2255	0.242436	0.209104	0.186299	0.195575	0.182565	0.259615	0.2137	0.0258692	0.82118	0.0210743	8.39075e-06	0.60748	KAZN
cg00764217	7	116660240	0.811798	0.795749	0.823493	0.814069	0.817315	0.844034	0.853777	0.824133	0.833627	0.820723	0.146827	0.120836	0.203503	0.130844	0.129532	0.12348	0.129149	0.147375	0.140279	0.1408	0.125232	0.130172	0.139003	0.0221326	0.823872	0.0166064	8.39075e-06	0.684869	ST7-AS1
cg00765705	12	124865130	0.172058	0.272349	0.25936	0.2021	0.231158	0.256383	0.189613	0.266946	0.34677	0.218577	0.81238	0.81825	0.79583	0.906109	0.841425	0.843269	0.844135	0.801108	0.804662	0.71738	0.871397	0.837375	0.824443	0.0461938	0.241531	0.0504653	8.39075e-06	0.582912	FAM101A
cg00767058	13	114103796	0.8128	0.807798	0.804137	0.796672	0.832681	0.803404	0.808981	0.790036	0.745284	0.79809	0.275806	0.226792	0.196868	0.13172	0.132491	0.149322	0.300956	0.229191	0.261373	0.18443	0.225154	0.122472	0.203048	0.0601869	0.799988	0.0223853	8.39075e-06	0.596941	ADPRHL1
cg00769161	12	58130183	0.878784	0.910865	0.877978	0.901243	0.91227	0.888562	0.932476	0.888535	0.89536	0.854046	0.153954	0.376012	0.376347	0.15426	0.183741	0.247146	0.116928	0.269104	0.232215	0.23355	0.332839	0.312142	0.24902	0.0873886	0.894012	0.0218504	8.39075e-06	0.644992	AGAP2
cg00772192	7	48552817	0.914754	0.867359	0.882472	0.890874	0.887	0.88159	0.900599	0.884458	0.845108	0.87654	0.291887	0.277876	0.197019	0.179107	0.228722	0.156499	0.239769	0.242063	0.173545	0.206463	0.0794082	0.240194	0.209379	0.0578912	0.883075	0.0186267	8.39075e-06	0.673696	ABCA13
cg00776405	8	133967862	0.927811	0.940145	0.928129	0.914153	0.937232	0.898455	0.956347	0.937309	0.915207	0.92325	0.315007	0.183909	0.230288	0.216007	0.152822	0.27763	0.113546	0.293662	0.248815	0.249708	0.159274	0.135208	0.214656	0.0655681	0.927804	0.0162393	8.39075e-06	0.713148	TG
cg00795205	16	23916466	0.958764	0.929997	0.937281	0.940814	0.91603	0.838081	0.918329	0.903869	0.892672	0.896961	0.145156	0.0903157	0.15237	0.100483	0.174637	0.13887	0.176401	0.180764	0.140781	0.145981	0.0392108	0.131777	0.134729	0.0408172	0.91328	0.0335821	8.39075e-06	0.778551	PRKCB
cg00797102	17	68168184	0.914385	0.863287	0.871987	0.89843	0.893528	0.855454	0.915577	0.858063	0.848784	0.870328	0.23476	0.123368	0.287074	0.0972871	0.105312	0.211604	0.0454756	0.155888	0.1319	0.104374	0.13471	0.0570765	0.140736	0.071644	0.878982	0.0246207	8.39075e-06	0.738246	KCNJ2
cg00806704	13	28539042	0.200269	0.211002	0.240562	0.197278	0.119883	0.16533	0.125198	0.223945	0.128665	0.157579	0.733602	0.825959	0.834589	0.798096	0.75918	0.799682	0.90215	0.697253	0.736776	0.757656	0.876468	0.819543	0.795079	0.0608049	0.176971	0.0436502	8.39075e-06	0.618108	CDX2
cg00811961	19	51685227	0.941633	0.913027	0.920881	0.964218	0.952027	0.950176	0.979037	0.939801	0.94028	0.946621	0.137078	0.189846	0.0619265	0.045377	0.132491	0.0838036	0	0.216227	0.236423	0.414347	0.109127	0.0819899	0.142386	0.110774	0.94477	0.0190636	8.39075e-06	0.802384	SIGLEC17P
cg00812799	13	21295612	0.762096	0.777278	0.804416	0.780034	0.777128	0.812621	0.799092	0.810589	0.760349	0.79245	0.283307	0.182457	0.183486	0.190675	0.148041	0.123234	0.247251	0.196584	0.250667	0.213894	0.1286	0.189218	0.194785	0.0487037	0.787605	0.0190304	8.39075e-06	0.592821	IL17D
cg00812839	1	146895247	0.897052	0.864625	0.882285	0.881367	0.874226	0.917325	0.801053	0.88218	0.879085	0.871715	0.186831	0.218942	0.222394	0.202732	0.281155	0.197085	0.193097	0.218712	0.3217	0.378868	0.271388	0.225136	0.24317	0.0589319	0.875091	0.0298639	8.39075e-06	0.631921	LINC00624
cg00814898	6	474297	0.78624	0.776422	0.791836	0.807104	0.775488	0.789014	0.865366	0.758029	0.713846	0.751211	0.20058	0.141289	0.239791	0.278127	0.231078	0.217097	0.161049	0.203543	0.201483	0.249866	0.258984	0.224901	0.217316	0.0392107	0.781456	0.0394152	8.39075e-06	0.56414	IRF4
cg00814985	13	114801132	0.927969	0.817976	0.916657	0.859316	0.918833	0.762558	0.870438	0.788542	0.804275	0.833539	0.341871	0.224916	0.248459	0.194438	0.210359	0.152298	0.204666	0.285235	0.242974	0.264498	0.149421	0.235328	0.229539	0.0540536	0.85001	0.058286	8.39075e-06	0.620472	RASA3
cg00825690	1	64960202	0.907381	0.878511	0.877357	0.89902	0.867419	0.851595	0.815642	0.876751	0.788887	0.865403	0.225803	0.153374	0.221531	0.0658155	0.120591	0.198413	0.175771	0.224706	0.168098	0.246724	0.144321	0.11518	0.171694	0.0545188	0.862797	0.036199	8.39075e-06	0.691103	CACHD1
cg00828709	10	50507071	0.89048	0.884617	0.901168	0.840366	0.886312	0.712612	0.803482	0.862837	0.883325	0.853745	0.0805505	0.134558	0.115317	0.0655023	0.218924	0.130127	0.140898	0.222981	0.147056	0.150974	0.096484	0.0152261	0.12655	0.0590822	0.851894	0.0569203	8.39075e-06	0.725345	C10orf71
cg00830401	7	151553558	0.837055	0.777401	0.810596	0.840508	0.846907	0.874769	0.87695	0.817023	0.812031	0.806655	0.209673	0.192689	0.276418	0.136167	0.155473	0.130098	0.155165	0.262307	0.209596	0.249175	0.202	0.149143	0.193992	0.0499912	0.829989	0.0313297	8.39075e-06	0.635997	PRKAG2-AS1
cg00834590	3	151870289	0.955211	0.939341	0.965512	0.94773	0.956903	0.947776	0.939838	0.953819	0.950107	0.958052	0.267949	0.282625	0.24457	0.274863	0.209565	0.119805	0.218443	0.369369	0.262004	0.246927	0.250688	0.235633	0.248537	0.0573661	0.951429	0.00817463	8.39075e-06	0.702892	MBNL1
cg00835193	19	2291780	0.835106	0.795254	0.805636	0.797289	0.80307	0.877657	0.801047	0.817932	0.820938	0.835865	0.243359	0.235811	0.202774	0.161735	0.190346	0.198742	0.215136	0.204779	0.238079	0.174151	0.156623	0.179021	0.200046	0.0292651	0.818979	0.0253406	8.39075e-06	0.618933	C19orf35
cg00835825	16	85608058	0.84827	0.851845	0.872017	0.856759	0.849603	0.904152	0.831286	0.785248	0.827031	0.810796	0.204413	0.145866	0.169062	0.114488	0.128305	0.1534	0.14184	0.181098	0.151987	0.155316	0.0600804	0.108989	0.142904	0.0373114	0.843701	0.0327958	8.39075e-06	0.700797	GSE1
cg00848245	16	28224134	0.846861	0.803412	0.821531	0.849847	0.82683	0.858009	0.772643	0.755797	0.837125	0.837724	0.200761	0.202327	0.214228	0.166619	0.160962	0.206055	0.167258	0.19423	0.221457	0.211732	0.202226	0.195066	0.195243	0.0198736	0.820978	0.0339014	8.39075e-06	0.625735	XPO6
cg00849267	16	968265	0.972653	0.935875	0.960174	0.962571	0.957628	0.96641	0.989355	0.945566	0.961089	0.963221	0.291357	0.188517	0.13993	0.138049	0.182041	0.19599	0.148549	0.137184	0.139445	0.213412	0.114329	0.147856	0.169722	0.0483923	0.961454	0.0143604	8.39075e-06	0.791732	LMF1
cg00850538	2	36582038	0.888931	0.847534	0.880855	0.853916	0.88174	0.901609	0.835408	0.869013	0.888829	0.857493	0.180349	0.128727	0.166225	0.132365	0.161726	0.189538	0.15175	0.169365	0.189205	0.124374	0.0971497	0.159198	0.154164	0.0284287	0.870533	0.0212977	8.39075e-06	0.716369	LOC100288911
cg00852705	15	62090739	0.862756	0.863085	0.872398	0.86495	0.860149	0.836664	0.567986	0.850628	0.853307	0.868653	0.113426	0.14243	0.122235	0.176435	0.126135	0.0506541	0.0803776	0.193519	0.236254	0.249729	0.0838419	0.117633	0.141056	0.0617142	0.830058	0.0926486	8.39075e-06	0.689002	VPS13C
cg00868860	12	55041948	0.826512	0.801749	0.826963	0.814885	0.805967	0.781166	0.811244	0.806899	0.738172	0.833413	0.306741	0.186292	0.353166	0.169905	0.19696	0.174387	0.209481	0.212148	0.228252	0.285414	0.196149	0.138125	0.221418	0.0627273	0.804697	0.0277637	8.39075e-06	0.583279	DCD
cg00870449	2	40508306	0.806301	0.757753	0.748448	0.800339	0.789627	0.760708	0.79043	0.79979	0.744074	0.796772	0.253197	0.306759	0.229407	0.166712	0.271635	0.184644	0.329992	0.322666	0.222464	0.216585	0.239563	0.227161	0.247565	0.0517384	0.779424	0.0238743	8.39075e-06	0.531859	SLC8A1
cg00871578	10	135523745	0.872861	0.818322	0.889061	0.907087	0.867754	0.903241	0.725645	0.824244	0.866552	0.888967	0.226229	0.338124	0.20838	0.136727	0.148799	0.103037	0.0416078	0.182449	0.102126	0.181501	0.131723	0.10041	0.158426	0.0768824	0.856373	0.0547464	8.39075e-06	0.697947	DUX2
cg00872232	20	61195364	0.869059	0.84924	0.859611	0.867302	0.825336	0.844494	0.897935	0.837611	0.836488	0.860177	0.226702	0.197329	0.200358	0.245484	0.202858	0.16961	0.18113	0.277465	0.236743	0.243903	0.220843	0.226341	0.219064	0.0303349	0.854725	0.0208389	8.39075e-06	0.635662	MIR133A2
cg00874480	12	16512895	0.868329	0.887184	0.873024	0.84224	0.868394	0.880234	0.853741	0.850158	0.863241	0.889809	0.0861368	0.0817437	0.103124	0.0990602	0.0643281	0.06563	0.137956	0.0457462	0.0509961	0.0803854	0.0828486	0.0582148	0.0796808	0.0256654	0.867636	0.0157248	8.39075e-06	0.787955	MGST1
cg00875382	4	103542236	0.884453	0.859136	0.882194	0.88581	0.888792	0.878653	0.856211	0.890172	0.835799	0.853557	0.148662	0.115487	0.150737	0.178977	0.166431	0.0899812	0.30644	0.127409	0.106865	0.143811	0.126716	0.152085	0.151133	0.0550365	0.871478	0.0187642	8.39075e-06	0.720344	NFKB1
cg00883190	16	68485212	0.827959	0.839732	0.822263	0.840994	0.841435	0.819373	0.783219	0.827582	0.764789	0.840703	0.240691	0.187283	0.247703	0.176618	0.211491	0.11077	0.179609	0.161154	0.177931	0.187896	0.171696	0.233578	0.190535	0.0383119	0.820805	0.0263295	8.39075e-06	0.63027	SMPD3
cg00887936	3	66033260	0.800597	0.713608	0.806471	0.802814	0.779188	0.755577	0.785094	0.797878	0.774178	0.795456	0.154204	0.0935004	0.104455	0.132846	0.0513056	0.199299	0.16687	0.173264	0.156628	0.225214	0.206813	0.172425	0.153069	0.0503568	0.781086	0.0283961	8.39075e-06	0.628018	MAGI1
cg00892742	3	195648562	0.959592	0.943687	0.957116	0.936026	0.933959	0.956471	0.968677	0.947871	0.941023	0.950646	0.288026	0.154598	0.099498	0.198291	0.169487	0.108984	0.0806991	0.185287	0.0958932	0.12215	0.0273132	0.0719114	0.133512	0.0698409	0.949507	0.0110999	8.39075e-06	0.815995	TNK2
cg00897796	2	161127463	0.943046	0.928109	0.9131	0.942228	0.937266	0.924587	0.901786	0.922365	0.917487	0.926224	0.244404	0.195395	0.245542	0.195636	0.168054	0.156104	0.174773	0.227172	0.148514	0.212339	0.224614	0.207874	0.200035	0.0328619	0.92562	0.0130142	8.39075e-06	0.725585	ITGB6
cg00899365	21	37758542	0.840002	0.842581	0.833141	0.815279	0.832004	0.810404	0.869778	0.820994	0.812701	0.818761	0.321967	0.270073	0.263202	0.242886	0.239891	0.17203	0.197286	0.328986	0.242882	0.250763	0.192196	0.245021	0.247265	0.0470336	0.829564	0.0181353	8.39075e-06	0.582299	CHAF1B
cg00903584	1	202128682	0.0402946	0.0496222	0.0614656	0.0502095	0.0534838	0.0363777	0.0400556	0.0492689	0.0651052	0.0577722	0.874944	0.898093	0.877678	0.83959	0.853013	0.848426	0.843928	0.874645	0.861125	0.870729	0.810522	0.872745	0.860453	0.0229296	0.0503655	0.00948805	8.39075e-06	0.810088	PTPN7
cg00907272	10	74086782	0.169914	0.2291	0.210733	0.247365	0.111324	0.168127	0.198791	0.187403	0.147749	0.201814	0.772563	0.742512	0.808377	0.74325	0.779544	0.858382	0.814666	0.817644	0.767718	0.729817	0.807925	0.803316	0.787143	0.0378508	0.187232	0.0397957	8.39075e-06	0.599911	DNAJB12
cg00912746	1	33350709	0.764504	0.711892	0.740909	0.753254	0.738919	0.789407	0.893834	0.67626	0.794659	0.714696	0.246975	0.278151	0.207272	0.109597	0.22003	0.128349	0.191164	0.161982	0.156793	0.264283	0.114178	0.127093	0.183822	0.0596486	0.757834	0.0598001	8.39075e-06	0.574011	HPCA
cg00913360	7	151594392	0.704396	0.764153	0.788319	0.779495	0.8357	0.775516	0.889932	0.767332	0.731852	0.751678	0.217888	0.332749	0.207305	0.124674	0.250922	0.142154	0.294067	0.222941	0.121125	0.156542	0.178742	0.231443	0.206713	0.0660533	0.778837	0.0521872	8.39075e-06	0.572125	PRKAG2
cg00916635	1	114414312	0.0570454	0.079571	0.0353966	0.0776038	0.0629211	0.0496064	0.0834312	0.0369167	0.0757998	0.0809938	0.819194	0.774292	0.845037	0.833475	0.754992	0.780337	0.815592	0.84718	0.853478	0.836756	0.804983	0.839225	0.817045	0.0321184	0.0639286	0.0183831	8.39075e-06	0.753117	PTPN22
cg00916640	12	34498372	0.741776	0.790534	0.766065	0.758504	0.761486	0.795725	0.811677	0.769838	0.754631	0.786041	0.271857	0.203748	0.252412	0.218019	0.158555	0.19241	0.266771	0.215119	0.215517	0.245926	0.160242	0.209792	0.217531	0.036989	0.773628	0.0216	8.39075e-06	0.556097	ALG10
cg00916899	20	35944932	0.131918	0.173957	0.213944	0.144091	0.179607	0.180647	0.163825	0.174255	0.211553	0.176471	0.796244	0.784316	0.774547	0.769856	0.812276	0.783938	0.792427	0.793776	0.731955	0.72298	0.798574	0.778138	0.778252	0.0264369	0.175027	0.0254864	8.39075e-06	0.603226	MANBAL
cg00920139	8	22455473	0.807979	0.815829	0.782041	0.745563	0.779597	0.808854	0.814654	0.787139	0.760839	0.762861	0.267717	0.193792	0.295415	0.245749	0.239732	0.245088	0.166734	0.267893	0.198188	0.236612	0.220824	0.259756	0.236458	0.0363648	0.786536	0.0248885	8.39075e-06	0.550077	C8orf58
cg00921266	7	27153663	0.987418	0.949751	0.964315	0.972581	0.968507	0.963774	0.974964	0.964026	0.974877	0.741896	0.15228	0.655963	0.0305305	0.488259	0.03782	0.335358	0.0215094	0.0475924	0.303687	0.24719	0.427485	0.164702	0.242698	0.20578	0.946211	0.0724565	8.39075e-06	0.703513	HOXA3
cg00921682	19	42081255	0.815884	0.767143	0.816861	0.76973	0.767016	0.771106	0.903802	0.773088	0.765887	0.806607	0.244496	0.330817	0.282458	0.213005	0.172466	0.145504	0.246617	0.211243	0.241608	0.248152	0.249973	0.150621	0.22808	0.0536085	0.795712	0.0434332	8.39075e-06	0.567632	CEACAM21
cg00921930	8	30059859	0.821696	0.757348	0.808692	0.820923	0.790865	0.79862	0.885961	0.772787	0.780082	0.836529	0.138379	0.129334	0.134207	0.146549	0.10743	0.179034	0.119147	0.149247	0.103424	0.10625	0.111398	0.09679	0.126766	0.0240416	0.80735	0.0368317	8.39075e-06	0.680585	DCTN6
cg00927256	2	137411992	0.85038	0.797427	0.838332	0.779735	0.692871	0.775976	0.755713	0.802625	0.77784	0.817447	0.313615	0.125739	0.204126	0.162572	0.103025	0.095973	0.135171	0.199405	0.115644	0.263204	0.190716	0.222879	0.177672	0.0674253	0.788835	0.0447159	8.39075e-06	0.611162	THSD7B
cg00929376	1	25258236	0.871308	0.89713	0.895753	0.889351	0.857635	0.857135	0.899942	0.854546	0.852702	0.87659	0.153008	0.128684	0.180338	0.187644	0.137952	0.230915	0.268999	0.163672	0.130113	0.222477	0.166594	0.141884	0.176023	0.0444195	0.875209	0.0191499	8.39075e-06	0.699186	RUNX3
cg00931644	13	77461368	0.863712	0.686372	0.845681	0.873728	0.738019	0.778122	0.853884	0.698497	0.777529	0.843299	0.0733808	0.187252	0.0326768	0.0793964	0.304473	0.037791	0.036059	0.167398	0.0570548	0.0560993	0	0	0.0859652	0.0899478	0.795884	0.0701032	0.000193952	0.709919	KCTD12
cg00933696	16	11327141	0.00100803	0.0106958	0.00129987	0.0127971	0	0.00888514	0.00855072	0.012501	0.0100187	0.00692073	0.837017	0.910017	0.835925	0.828282	0.855764	0.824955	0.873156	0.784221	0.792496	0.797038	0.818241	0.815716	0.831069	0.035623	0.00726771	0.0048222	8.39075e-06	0.823801	SOCS1
cg00933859	7	33534876	0.822369	0.770672	0.801404	0.811136	0.798063	0.828363	0.893641	0.802917	0.708758	0.794647	0.284381	0.211784	0.188894	0.123553	0.164986	0.165506	0.266452	0.280048	0.308592	0.262676	0.303943	0.248733	0.234129	0.0613397	0.803197	0.0463362	8.39075e-06	0.569068	BBS9
cg00934037	1	100889672	0.149954	0.179675	0.182169	0.165156	0.210072	0.153831	0.0743375	0.166098	0.192042	0.148165	0.799762	0.797057	0.796684	0.791133	0.773208	0.816111	0.807067	0.76573	0.769424	0.778849	0.775584	0.796391	0.788917	0.0160041	0.16215	0.0365865	8.39075e-06	0.626767	CDC14A
cg00944421	16	68269483	0.863515	0.854074	0.875684	0.888912	0.893234	0.93344	0.902945	0.917652	0.865484	0.913771	0.155527	0.054728	0.0815815	0.036102	0.120351	0.0467777	0.108355	0.179747	0.144091	0.063304	0.0162195	0.151729	0.0965427	0.0539978	0.890871	0.0262181	8.39075e-06	0.794329	ESRP2
cg00949532	8	6456854	0.841009	0.85995	0.835943	0.877727	0.848657	0.884421	0.890237	0.857638	0.827257	0.86781	0.255208	0.0897503	0.15568	0.0851833	0.113113	0.0445433	0.138756	0.162195	0.108603	0.138975	0.107078	0.138939	0.128169	0.0520226	0.859065	0.0211422	8.39075e-06	0.730896	ANGPT2
cg00950244	6	97344671	0.813159	0.788334	0.802447	0.803933	0.799109	0.835209	0.892499	0.815622	0.726152	0.833474	0.281373	0.238581	0.319617	0.224219	0.2349	0.182488	0.129377	0.312056	0.229211	0.233422	0.280283	0.202949	0.23904	0.0541118	0.810994	0.0418153	8.39075e-06	0.571954	NDUFAF4
cg00951857	6	108435666	0.230596	0.244339	0.236623	0.222868	0.202471	0.144088	0.122352	0.244914	0.157439	0.225431	0.846431	0.888592	0.879011	0.877845	0.866118	0.829299	0.878345	0.848443	0.880491	0.855256	0.868583	0.878904	0.866443	0.0178551	0.203112	0.0451005	8.39075e-06	0.663331	OSTM1
cg00954105	17	63739259	0.810644	0.765532	0.787289	0.804273	0.781722	0.767959	0.872264	0.716419	0.734048	0.791016	0.303394	0.217459	0.351255	0.202629	0.204703	0.126823	0.201202	0.353931	0.226739	0.245275	0.151282	0.275227	0.238327	0.0714294	0.783117	0.0429855	8.39075e-06	0.54479	CEP112
cg00959883	16	54328481	0.925338	0.914349	0.889738	0.892849	0.866746	0.916133	0.828112	0.894827	0.877327	0.882911	0.437098	0.254084	0.226784	0.149153	0.129519	0.0844157	0.309008	0.309744	0.197891	0.29346	0.280003	0.154244	0.23545	0.0985577	0.888833	0.028135	8.39075e-06	0.653383	IRX3
cg00961640	1	110933767	0.869486	0.890212	0.866177	0.878152	0.851013	0.844355	0.89005	0.849828	0.870303	0.89114	0.153696	0.15082	0.145166	0.146608	0.123208	0.145933	0.0848151	0.173298	0.146894	0.140852	0.139577	0.121271	0.139345	0.0218264	0.870072	0.017524	8.39075e-06	0.730727	SLC16A4
cg00962984	16	56150071	0.813677	0.782123	0.813667	0.739448	0.780734	0.767899	0.743602	0.761973	0.775209	0.814813	0.247826	0.249807	0.243061	0.213975	0.277537	0.14553	0.0304163	0.224315	0.159176	0.277914	0.168239	0.333313	0.214259	0.0793295	0.779314	0.0277761	8.39075e-06	0.565055	LOC283856
cg00966255	16	10479562	0.848004	0.822234	0.835074	0.838801	0.80599	0.833554	0.88675	0.805167	0.733943	0.840554	0.193994	0.175014	0.235795	0.232724	0.205945	0.167591	0.232922	0.236852	0.153695	0.21836	0.14763	0.180967	0.198458	0.0331631	0.825007	0.0394448	8.39075e-06	0.62655	ATF7IP2
cg00967123	17	78427788	0.812539	0.756871	0.816759	0.814128	0.864383	0.881541	0.736025	0.806236	0.844647	0.840572	0.193023	0.235466	0.205766	0.182241	0.156431	0.12853	0.197402	0.262249	0.260188	0.351044	0.139118	0.238962	0.212535	0.0620258	0.81737	0.0447782	8.39075e-06	0.604835	NPTX1
cg00974761	17	33866073	0.906714	0.768661	0.890204	0.902542	0.812265	0.883908	0.935546	0.86646	0.806042	0.897324	0.233444	0.17667	0.188545	0.111342	0.225535	0.134531	0.150441	0.203786	0.280581	0.275479	0.0822896	0.184866	0.187292	0.0613487	0.866967	0.0534014	8.39075e-06	0.679674	SLFN14
cg00977526	2	107202311	0.741138	0.698298	0.766088	0.760371	0.754031	0.800141	0.855485	0.737148	0.743945	0.727356	0.2837	0.179273	0.282925	0.20392	0.231226	0.157375	0.288278	0.220577	0.116602	0.318267	0.205561	0.135698	0.218617	0.0648666	0.7584	0.0431849	8.39075e-06	0.539783	RGPD3
cg00982641	5	169659845	0.975542	0.979591	0.982841	0.984601	0.981366	0.970556	0.987109	0.978853	0.9856	0.981599	0.285467	0.215152	0.274076	0.114589	0.151139	0.189892	0.374228	0.317616	0.114414	0.265502	0.374409	0.258116	0.24455	0.089742	0.980766	0.00494677	8.39075e-06	0.736216	C5orf58
cg00995065	12	21283725	0.754806	0.793048	0.776727	0.76144	0.830566	0.738855	0.708922	0.773001	0.793405	0.775843	0.241542	0.31265	0.273846	0.20736	0.164786	0.201577	0.275743	0.242773	0.296004	0.236292	0.335038	0.156339	0.245329	0.0562065	0.770661	0.0330587	8.39075e-06	0.525332	SLCO1B1
cg00996827	1	2838805	0.840327	0.825352	0.776336	0.822091	0.799038	0.731938	0.612084	0.762503	0.608578	0.763276	0.263705	0.146869	0.355831	0.12583	0.19548	0.0754574	0.169901	0.286301	0.318271	0.411226	0.12908	0.169133	0.22059	0.104468	0.754152	0.0827577	8.39075e-06	0.533562	ACTRT2
cg00996847	1	59902528	0.759884	0.755108	0.770013	0.785777	0.800369	0.70289	0.830292	0.745242	0.749007	0.788344	0.178484	0.117478	0.182697	0.0979837	0.120727	0.117444	0.156454	0.15524	0.150016	0.140506	0.148354	0.136695	0.14184	0.0254069	0.768693	0.0349719	8.39075e-06	0.626853	FGGY
cg01008602	8	27144085	0.135095	0.190925	0.196215	0.12239	0.196395	0.173767	0.405921	0.153502	0.252289	0.142706	0.819574	0.78132	0.784893	0.856008	0.790518	0.79062	0.762821	0.770389	0.833549	0.751949	0.80764	0.849993	0.799939	0.0337452	0.196921	0.0826782	8.39075e-06	0.603019	TRIM35
cg01010091	14	22292347	0.790345	0.821951	0.812006	0.805539	0.856935	0.79897	0.834314	0.798084	0.809244	0.811802	0.147053	0.107288	0.141005	0.0877812	0.139591	0.226205	0.113951	0.1575	0.265513	0.145785	0.126357	0.116824	0.147904	0.0504745	0.813919	0.0196101	8.39075e-06	0.666014	OR4E2
cg01011154	16	29171108	0.934141	0.884101	0.927815	0.895127	0.902685	0.904334	0.95454	0.867859	0.907198	0.907296	0.23871	0.230967	0.285995	0.193853	0.21072	0.187543	0.193106	0.311768	0.282498	0.225206	0.215579	0.232639	0.234049	0.0399291	0.90851	0.0250119	8.39075e-06	0.674461	RRN3P2
cg01012134	5	130207034	0.846284	0.859474	0.842878	0.858475	0.850487	0.84954	0.893455	0.838465	0.842988	0.854117	0.281852	0.227237	0.252395	0.19316	0.216364	0.191385	0.254366	0.214267	0.195536	0.297618	0.190559	0.165124	0.223322	0.0405222	0.853616	0.0155753	8.39075e-06	0.630295	HINT1
cg01015899	12	120663812	0.222119	0.284502	0.262524	0.249626	0.245107	0.234291	0.140968	0.274468	0.296256	0.278052	0.761123	0.794992	0.539736	0.861977	0.785188	0.766107	0.810615	0.686308	0.784059	0.710111	0.749611	0.813595	0.755285	0.0823443	0.248791	0.0444646	8.39075e-06	0.506494	PXN
cg01022012	2	232765174	0.794506	0.760732	0.812988	0.805171	0.82176	0.789295	0.845043	0.763265	0.785418	0.810562	0.221051	0.185003	0.258768	0.219115	0.189085	0.137231	0.283539	0.225248	0.235803	0.185586	0.162057	0.237268	0.211646	0.0413995	0.798874	0.0259174	8.39075e-06	0.587228	MIR1471
cg01025954	8	144263025	0.884663	0.863142	0.900958	0.884792	0.916044	0.93774	0.966811	0.856349	0.888752	0.869116	0.165192	0.162001	0.119951	0.127722	0.171898	0.103868	0.10094	0.198576	0.153865	0.140812	0.157212	0.0836687	0.140476	0.0338593	0.896837	0.0347325	8.39075e-06	0.756361	LY6H
cg01026796	5	54602543	0.821515	0.772333	0.797002	0.807083	0.777878	0.772816	0.807397	0.76768	0.761849	0.778031	0.252336	0.171929	0.219682	0.209024	0.194175	0.188959	0.175101	0.28392	0.185714	0.227862	0.176465	0.168458	0.204469	0.0358073	0.786358	0.020255	8.39075e-06	0.58189	DHX29
cg01029568	5	83860878	0.856213	0.854689	0.84505	0.860356	0.822311	0.795922	0.793659	0.791553	0.767242	0.804978	0.223626	0.134616	0.163627	0.196348	0.221902	0.111345	0.335117	0.254932	0.12067	0.26721	0.213649	0.139689	0.198561	0.067684	0.819197	0.0331018	8.39075e-06	0.620636	EDIL3
cg01030534	7	143579698	0.022363	0.107291	0.0263197	0.0617211	0.0224097	0.0459459	0.0295746	0.0360214	0.0547749	0.0348591	0.742198	0.817606	0.781458	0.823264	0.829685	0.83529	0.848543	0.788466	0.819888	0.732083	0.801998	0.790581	0.800922	0.0359834	0.0441281	0.0259095	8.39075e-06	0.756794	FAM115A
cg01030598	13	24709155	0.728021	0.726541	0.790125	0.748525	0.764467	0.795303	0.70472	0.755089	0.793473	0.805285	0.263473	0.227706	0.243042	0.17801	0.23705	0.137385	0.287842	0.253109	0.196745	0.246703	0.178516	0.181954	0.219294	0.0441839	0.761155	0.0344566	8.39075e-06	0.54186	SPATA13
cg01032675	19	3136430	0.0492912	0.171568	0.110669	0.0913439	0.0621852	0.0978841	0.0474362	0.10341	0.0950414	0.0677718	0.900996	0.932451	0.881092	0.916994	0.941315	0.914619	0.927934	0.869673	0.890212	0.909208	0.844891	0.923589	0.904415	0.0283826	0.08966	0.0366442	8.39075e-06	0.814755	GNA15
cg01039752	16	81439588	0.814379	0.797045	0.731679	0.768847	0.824122	0.785936	0.84618	0.793816	0.792057	0.818135	0.149591	0.0993482	0.176223	0.135292	0.182777	0.0732341	0.0973682	0.155198	0.144946	0.16934	0.132676	0.126646	0.136887	0.0335962	0.79722	0.031831	8.39075e-06	0.660333	MIR4720
cg01041405	16	68440620	0.943958	0.886949	0.884005	0.899254	0.905748	0.896575	0.929822	0.885844	0.867837	0.881407	0.228679	0.161782	0.210847	0.254991	0.206343	0.284103	0.355674	0.214213	0.141246	0.219998	0.155284	0.193251	0.218868	0.0592374	0.89814	0.0231878	8.39075e-06	0.679272	SMPD3
cg01043196	16	68362223	0.882223	0.881344	0.86104	0.876645	0.882636	0.862565	0.960883	0.886124	0.843175	0.912345	0.237604	0.215915	0.220663	0.136004	0.259494	0.159262	0.163057	0.233145	0.203964	0.250662	0.14671	0.190139	0.201385	0.0419401	0.884898	0.0323701	8.39075e-06	0.683513	PRMT7
cg01049782	7	30717954	0.768155	0.761992	0.75909	0.784891	0.736881	0.742451	0.775045	0.736815	0.709076	0.796425	0.314672	0.211628	0.250351	0.315675	0.196217	0.237578	0.199699	0.217791	0.135971	0.269593	0.234418	0.178905	0.230208	0.0527134	0.757082	0.0261028	8.39075e-06	0.526874	CRHR2
cg01051524	2	106415145	0.022416	0.034026	0.0645504	0.05705	0.0452615	0.027821	0	0.0231186	0.0300704	0.036052	0.794526	0.805817	0.774858	0.836171	0.804148	0.872912	0.804638	0.771698	0.831004	0.775124	0.81479	0.756137	0.803485	0.0326652	0.0340366	0.0184327	8.39075e-06	0.769449	NCK2
cg01052291	6	133036573	0.911596	0.911329	0.894788	0.90571	0.915754	0.885949	0.938922	0.911244	0.91875	0.933285	0.113346	0.0591839	0.0960981	0.0779095	0.0962308	0.127604	0.0652795	0.0774557	0.0467057	0.083787	0.0845181	0.0802353	0.0840294	0.022381	0.912733	0.0158037	8.39075e-06	0.828703	VNN1
cg01054402	2	85551850	0.162278	0.190534	0.179554	0.200468	0.173515	0.23186	0.154801	0.178721	0.172526	0.136332	0.807024	0.854123	0.815652	0.859956	0.801225	0.821345	0.832813	0.803661	0.791525	0.780113	0.832196	0.838643	0.819856	0.0245531	0.178059	0.0261139	8.39075e-06	0.641797	TGOLN2
cg01062504	10	50507298	0.880343	0.810551	0.884567	0.850898	0.872528	0.883997	0.943826	0.834046	0.854754	0.840291	0.355266	0.23649	0.230605	0.215366	0.254043	0.198838	0.279526	0.270713	0.181	0.259244	0.254327	0.257024	0.24937	0.0443985	0.86558	0.0366414	8.39075e-06	0.61621	C10orf71
cg01062539	16	23765258	0.902892	0.820809	0.916138	0.881145	0.911453	0.866557	0.794183	0.912671	0.869419	0.914309	0.113309	0.0502782	0.195527	0.157996	0	0.107048	0.228896	0.250199	0.17902	0.176137	0.173789	0	0.136017	0.0832746	0.878957	0.042446	0.000193952	0.742941	CHP2
cg01062942	19	15568935	0.920799	0.898047	0.928386	0.89849	0.929474	0.898555	0.950822	0.891904	0.905828	0.921376	0.133453	0.128859	0.146021	0.117483	0.105341	0.0900819	0.0825257	0.176769	0.0971119	0.193791	0.10664	0.109081	0.12393	0.0340606	0.914368	0.0188271	8.39075e-06	0.790438	RASAL3
cg01065977	19	18549689	0.918097	0.900144	0.928847	0.788416	0.831297	0.941213	0.956082	0.780475	0.711063	0.787473	0.158407	0.16306	0.178857	0.126119	0.153842	0.13647	0.156998	0.218633	0.171825	0.244515	0.120858	0.148178	0.164813	0.0359675	0.854311	0.0849477	8.39075e-06	0.689498	ISYNA1
cg01066157	6	152451023	0.816425	0.774445	0.793602	0.775258	0.74351	0.83527	0.789063	0.864933	0.735082	0.715928	0.126465	0.0875663	0.0912988	0.091524	0.078086	0.0881696	0.113131	0.108566	0.110067	0.103751	0.112278	0.113861	0.102064	0.0143834	0.784352	0.0461649	8.39075e-06	0.682288	ESR1
cg01076874	19	39797966	0.878611	0.856428	0.874427	0.839499	0.860083	0.824536	0.90545	0.835149	0.834943	0.865216	0.235655	0.171973	0.15679	0.185332	0.270019	0.203945	0.175458	0.262184	0.141487	0.132964	0.174878	0.188466	0.191596	0.0440667	0.857434	0.0247605	8.39075e-06	0.665838	LRFN1
cg01078582	21	42212601	0.84429	0.848564	0.853867	0.852458	0.845133	0.823374	0.871485	0.7914	0.813113	0.861312	0.256422	0.229719	0.254157	0.144091	0.262445	0.145207	0.152709	0.230885	0.307301	0.369103	0.269885	0.192171	0.234508	0.0680791	0.8405	0.0241981	8.39075e-06	0.605992	DSCAM
cg01081346	22	51017151	0.897276	0.898831	0.838283	0.853042	0.924081	0.911309	0.928534	0.873752	0.860662	0.914398	0.178921	0.210108	0.11232	0.0958498	0.117002	0.10266	0.16967	0.183347	0.18074	0.158165	0.137127	0.123981	0.147491	0.0374276	0.890017	0.0316087	8.39075e-06	0.742526	CPT1B
cg01089602	13	113760101	0.736764	0.779346	0.764899	0.74793	0.757739	0.723692	0.862284	0.728389	0.739842	0.732275	0.280436	0.16938	0.278181	0.232765	0.189221	0.140985	0.220399	0.223725	0.293325	0.194272	0.187893	0.176317	0.215575	0.0483455	0.757316	0.0407861	8.39075e-06	0.541741	F7
cg01097663	14	42300132	0.813711	0.788446	0.768702	0.78551	0.744342	0.791793	0.809087	0.81087	0.762042	0.807023	0.159873	0.136063	0.198198	0.172477	0.237939	0.150336	0.506084	0.25754	0.301838	0.320686	0.127624	0.200437	0.230758	0.107104	0.788152	0.0234839	8.39075e-06	0.557395	LRFN5
cg01100951	4	15453598	0.773008	0.78965	0.826095	0.74097	0.797841	0.762074	0.819088	0.77489	0.779841	0.744803	0.162955	0.100152	0.122677	0.124431	0.100555	0.0890179	0.0910035	0.163244	0.0806818	0.0970556	0.161432	0.11954	0.117729	0.0302143	0.780826	0.0283153	8.39075e-06	0.663097	CC2D2A
cg01106989	6	52858459	0.866723	0.860156	0.879504	0.876787	0.901302	0.744412	0.893448	0.859372	0.858939	0.881787	0.187759	0.0871723	0.0848341	0.140794	0.294326	0.234286	0.197709	0.136572	0.127679	0.0628242	0.187745	0.138241	0.156662	0.0668942	0.862243	0.0438666	8.39075e-06	0.705581	GSTA4
cg01111718	11	105762374	0.839047	0.798442	0.832878	0.857737	0.864246	0.790794	0.886236	0.799215	0.803323	0.835818	0.274394	0.194377	0.228537	0.205626	0.250708	0.198885	0.145017	0.23477	0.278477	0.202877	0.232151	0.232432	0.223188	0.0369485	0.830773	0.0323437	8.39075e-06	0.607586	MSANTD4
cg01124477	2	181738271	0.801971	0.75464	0.802063	0.740643	0.704825	0.848042	0.663466	0.805008	0.830328	0.682393	0.116733	0.378308	0.158472	0.385327	0.138087	0.143385	0.053533	0.232833	0.107221	0.100883	0.151322	0.105251	0.172613	0.106662	0.763338	0.0640591	8.39075e-06	0.590725	UBE2E3
cg01131395	13	47207812	0.884147	0.881285	0.857553	0.88775	0.878666	0.850059	0.89733	0.851588	0.871236	0.894931	0.218314	0.169991	0.220251	0.174417	0.196331	0.125724	0.181854	0.252321	0.377795	0.239034	0.200606	0.173457	0.210841	0.0627599	0.875455	0.0172617	8.39075e-06	0.664613	LRCH1
cg01142302	3	9988590	0.836168	0.81974	0.832252	0.794593	0.841685	0.876405	0.846099	0.856587	0.806288	0.855985	0.10689	0.0931496	0.118834	0.0955857	0.0829491	0.093439	0.0791957	0.103621	0.0847816	0.0966342	0.0951523	0.0890499	0.0949402	0.0109852	0.83658	0.0246362	8.39075e-06	0.74164	PRRT3-AS1
cg01159980	5	16509017	0.814416	0.828427	0.787857	0.821934	0.765765	0.817557	0.819367	0.841205	0.79444	0.804412	0.347326	0.272016	0.253512	0.172292	0.189779	0.169469	0.261996	0.265006	0.227962	0.252366	0.184856	0.229041	0.235468	0.0514597	0.809538	0.0219551	8.39075e-06	0.57407	FAM134B
cg01160692	17	1959620	0.134678	0.179704	0.190608	0.157865	0.196437	0.160957	0.151026	0.163499	0.167181	0.139828	0.807187	0.795027	0.802701	0.823511	0.865899	0.818377	0.804405	0.824147	0.751408	0.724259	0.777504	0.794723	0.799096	0.0363584	0.164178	0.0202102	8.39075e-06	0.634917	HIC1
cg01174240	14	24785310	0.849869	0.855531	0.853278	0.870257	0.847075	0.84365	0.903047	0.830582	0.841448	0.859611	0.161938	0.187495	0.220743	0.140082	0.118383	0.110384	0.179049	0.137386	0.148533	0.177144	0.137209	0.138826	0.154764	0.0315917	0.855435	0.0198936	8.39075e-06	0.700671	LTB4R
cg01180479	11	65374833	0.975713	0.975931	0.980401	0.963934	0.975803	0.975463	0.979727	0.974209	0.976322	0.974937	0.233047	0.16828	0.197514	0.132796	0.223029	0.110528	0.203776	0.186677	0.31991	0.115125	0.0442065	0.224084	0.179914	0.0719476	0.975244	0.00444712	8.39075e-06	0.79533	MAP3K11
cg01194073	14	101175302	0.949538	0.900773	0.950511	0.940579	0.94894	0.967199	0.955418	0.9023	0.937824	0.944002	0.279622	0.223506	0.240555	0.140599	0.255702	0.167437	0.356501	0.339557	0.195741	0.303277	0.164108	0.270924	0.244794	0.0694927	0.939708	0.0217029	8.39075e-06	0.694914	DLK1
cg01201932	14	24978681	0.878981	0.86533	0.868599	0.868963	0.84038	0.863812	0.926323	0.830967	0.833245	0.868828	0.380828	0.335842	0.47632	0.240203	0.146071	0.240822	0.125303	0.294412	0.116247	0.25142	0.164302	0.209224	0.248416	0.109161	0.864543	0.0274298	8.39075e-06	0.616127	CMA1
cg01205935	13	99737585	0.749722	0.760266	0.755314	0.795188	0.788267	0.814295	0.691648	0.782578	0.712468	0.715087	0.20716	0.123215	0.186556	0.089915	0.208522	0.0914152	0.0792321	0.170986	0.108405	0.13567	0.114147	0.139035	0.137855	0.0455351	0.756483	0.040066	8.39075e-06	0.618629	DOCK9
cg01214458	22	28193996	0.829612	0.828673	0.859745	0.840711	0.857513	0.817716	0.916818	0.776819	0.808257	0.870632	0.195675	0.14268	0.193229	0.0902341	0.170321	0.0793295	0.100539	0.188166	0.123356	0.189586	0.124058	0.0966942	0.141156	0.04446	0.84065	0.0383904	8.39075e-06	0.699494	MN1
cg01221157	16	8807011	0.876984	0.892725	0.870292	0.847874	0.871357	0.864814	0.886316	0.863222	0.863925	0.883543	0.272472	0.211417	0.181026	0.14732	0.188589	0.201156	0.0811479	0.177842	0.162605	0.169279	0.153975	0.170153	0.176415	0.0446628	0.872105	0.013215	8.39075e-06	0.69569	ABAT
cg01226865	12	7858598	0.911586	0.873773	0.922671	0.933652	0.93017	0.956688	0.937463	0.896038	0.914244	0.903552	0.237831	0.142501	0.179927	0.112651	0.168728	0.172153	0.15252	0.205612	0.243685	0.216689	0.124111	0.137066	0.174456	0.0435746	0.917984	0.0235533	8.39075e-06	0.743528	DPPA3
cg01227744	2	20644371	0.887059	0.763243	0.814784	0.849809	0.649822	0.908569	0.745219	0.805893	0.742409	0.711488	0.169142	0.177509	0.237598	0.134513	0.0948445	0.110552	0.105372	0.224508	0.112086	0.123984	0.129986	0.0805107	0.141717	0.0501798	0.787829	0.0807438	8.39075e-06	0.646112	RHOB
cg01235116	16	50705762	0.831745	0.895992	0.859878	0.83848	0.863525	0.858142	0.886992	0.861504	0.825786	0.858653	0.267168	0.144171	0.125347	0.112323	0.220976	0.227833	0.289434	0.179424	0.244163	0.176184	0.104638	0.2273	0.193247	0.0620372	0.85807	0.022208	8.39075e-06	0.664823	SNX20
cg01243513	12	58003151	0.793994	0.779157	0.781511	0.800332	0.807557	0.755946	0.835473	0.772888	0.737129	0.801914	0.206587	0.161197	0.1822	0.17536	0.169713	0.16919	0.160739	0.214261	0.223392	0.162074	0.13385	0.183664	0.178519	0.0255404	0.78659	0.0278126	8.39075e-06	0.608071	ARHGEF25
cg01247454	2	190028935	0.896199	0.912029	0.929463	0.918508	0.924609	0.944286	0.922259	0.91928	0.899685	0.922059	0.181598	0.206437	0.196191	0.182945	0.189637	0.345432	0.233649	0.234553	0.224466	0.186087	0.182933	0.208607	0.214378	0.0456731	0.918838	0.0139121	8.39075e-06	0.70446	COL5A2
cg01247537	6	27842098	0.117831	0.156242	0.147533	0.139546	0.161844	0.113191	0.151576	0.181809	0.186712	0.158138	0.723838	0.763525	0.779133	0.754761	0.78586	0.752225	0.783402	0.828545	0.625483	0.653079	0.769533	0.785411	0.7504	0.0578762	0.151442	0.0237858	8.39075e-06	0.598957	HIST1H4L
cg01258949	11	47092992	0.920735	0.928725	0.906491	0.925197	0.933616	0.88719	0.915103	0.913603	0.87669	0.885372	0.291691	0.215743	0.266327	0.206233	0.27372	0.221055	0.243846	0.257769	0.225936	0.272713	0.271462	0.206484	0.246082	0.0299355	0.909272	0.0198241	8.39075e-06	0.663191	ARFGAP2
cg01262630	16	79636944	0.78597	0.804022	0.813968	0.786466	0.795323	0.823624	0.719317	0.776192	0.779314	0.795462	0.240311	0.185431	0.257587	0.282858	0.184035	0.258286	0.238782	0.23528	0.176502	0.237579	0.17056	0.212115	0.223277	0.0367989	0.787966	0.0283786	8.39075e-06	0.564689	MAF
cg01262952	10	92680914	0.811686	0.807158	0.875997	0.852662	0.794246	0.723766	0.79148	0.749381	0.688777	0.725149	0.233701	0.160435	0.18416	0.123649	0.139179	0.107493	0.183994	0.227051	0.17147	0.238118	0.138282	0.162789	0.172527	0.0430956	0.78203	0.0595915	8.39075e-06	0.609503	ANKRD1
cg01270709	11	57519364	0.714871	0.751487	0.789554	0.728355	0.722413	0.828117	0.826198	0.773154	0.779306	0.757613	0.17314	0.0882077	0.151801	0.120322	0.162985	0.144737	0.0900274	0.132458	0.121152	0.115293	0.0875	0.105683	0.124442	0.0292435	0.767107	0.0400906	8.39075e-06	0.642664	BTBD18
cg01284467	14	53415068	0.865633	0.82463	0.840818	0.854794	0.827947	0.825038	0.742016	0.8337	0.78682	0.841699	0.169076	0.177221	0.185463	0.137107	0.119284	0.132762	0.154321	0.177322	0.180165	0.14964	0.152511	0.130096	0.155414	0.0223512	0.824309	0.0357329	8.39075e-06	0.668895	FERMT2
cg01287218	3	108476278	0.754943	0.666535	0.719923	0.765174	0.745351	0.732324	0.927277	0.734158	0.724962	0.746605	0.281689	0.212703	0.217439	0.171689	0.133694	0.116975	0.108234	0.227477	0.207063	0.250487	0.203456	0.125485	0.188033	0.056287	0.751725	0.067286	8.39075e-06	0.563693	RETNLB
cg01291088	16	67687648	0.856998	0.86457	0.862085	0.860856	0.866494	0.823731	0.917164	0.851591	0.837003	0.812532	0.113249	0.106083	0.119195	0.105103	0.101318	0.0963084	0.0957306	0.123887	0.112763	0.0920693	0.146247	0.100921	0.109406	0.0151204	0.855302	0.0284651	8.39075e-06	0.745896	ACD
cg01292722	3	150690429	0.842151	0.805961	0.839147	0.850361	0.815796	0.800592	0.823749	0.821887	0.799939	0.841395	0.251662	0.236287	0.30199	0.173093	0.303398	0.270104	0.222447	0.231299	0.254773	0.248685	0.169975	0.213306	0.239751	0.0423058	0.824098	0.0185004	8.39075e-06	0.584346	CLRN1-AS1
cg01297627	19	55874586	0.789147	0.778473	0.774209	0.783545	0.820492	0.773051	0.825547	0.804655	0.73317	0.801357	0.304941	0.209335	0.220516	0.186926	0.237823	0.150531	0.213434	0.252737	0.246187	0.217933	0.185598	0.173851	0.216651	0.0410653	0.788365	0.0267746	8.39075e-06	0.571714	FAM71E2
cg01300852	6	166955885	0.831073	0.858675	0.893729	0.897273	0.866696	0.871305	0.840772	0.866593	0.837614	0.848297	0.313682	0.22701	0.238063	0.193098	0.182651	0.18483	0.215146	0.232041	0.259805	0.208703	0.20102	0.166894	0.218578	0.0399367	0.861203	0.022546	8.39075e-06	0.642624	MIR1913
cg01306688	12	123215301	0.763352	0.84839	0.797219	0.863265	0.806604	0.842278	0.789883	0.834936	0.738966	0.833054	0.131081	0.0937353	0.162631	0.129588	0.108082	0.0930027	0.116913	0.135064	0.114164	0.115991	0.147833	0.121637	0.122477	0.020412	0.811795	0.0398264	8.39075e-06	0.689318	HCAR1
cg01309213	16	331821	0.75771	0.808305	0.861382	0.75185	0.738179	0.843088	0.899087	0.759299	0.710658	0.735038	0.360065	0.13079	0.242934	0.215816	0.181484	0.0931597	0.145688	0.271815	0.204654	0.240854	0.234865	0.162628	0.207063	0.0713975	0.78646	0.0627742	8.39075e-06	0.579397	ARHGDIG
cg01324474	12	54758545	0.168013	0.212082	0.200748	0.174748	0.166571	0.198589	0.13114	0.197276	0.246073	0.221116	0.803805	0.749572	0.849078	0.769491	0.769232	0.761648	0.900379	0.807114	0.879255	0.810303	0.719585	0.855599	0.806255	0.055528	0.191636	0.0325662	8.39075e-06	0.61462	GPR84
cg01329509	2	50338	0.906215	0.958161	0.90688	0.93266	0.940706	0.937385	0.884948	0.90833	0.897102	0.884311	0.265733	0.276661	0.216976	0.107634	0.175483	0.00148388	0.0775777	0.404277	0.200925	0.211261	0.202928	0.0975942	0.186545	0.106256	0.91567	0.025133	8.39075e-06	0.729125	FAM110C
cg01335087	22	19950166	0.841461	0.844047	0.842316	0.858951	0.821929	0.82127	0.916143	0.785149	0.827	0.849482	0.219975	0.191485	0.208288	0.194588	0.183177	0.180324	0.196212	0.241983	0.242131	0.232891	0.188517	0.233391	0.209414	0.0234653	0.840775	0.0335322	8.39075e-06	0.631361	COMT
cg01348374	3	181313591	0.780799	0.739516	0.753981	0.790497	0.825361	0.768217	0.777596	0.770351	0.723716	0.76637	0.221886	0.167677	0.240969	0.261214	0.163885	0.205098	0.222576	0.183626	0.204851	0.181915	0.260322	0.13223	0.203854	0.0398421	0.76964	0.0278937	8.39075e-06	0.565786	SOX2-OT
cg01349489	21	32720030	0.891386	0.901088	0.88896	0.881239	0.914106	0.924115	0.934411	0.911665	0.89628	0.905845	0.329463	0.323217	0.29974	0.266358	0.244702	0.157065	0.187014	0.269695	0.234656	0.269401	0.152075	0.240983	0.247864	0.0585152	0.904909	0.0165225	8.39075e-06	0.657045	TIAM1
cg01356872	2	225086507	0.91115	0.912679	0.883069	0.892034	0.885857	0.881656	0.923283	0.856018	0.894685	0.898375	0.180338	0.144855	0.21052	0.162471	0.166638	0.185449	0.113533	0.206017	0.173013	0.211884	0.151065	0.156401	0.171849	0.0292936	0.893881	0.0191619	8.39075e-06	0.722032	FAM124B
cg01364818	X	129402953	0.824986	0.797456	0.740486	0.756131	0.829596	0.812854	0.775283	0.814669	0.782696	0.751347	0.0517774	0.0292807	0.0943157	0.0670503	0.0394549	0	0.123446	0.0896526	0.140602	0.358105	0.189601	0.145445	0.110728	0.0952253	0.78855	0.0321801	8.39075e-06	0.677823	ZNF280C
cg01364935	16	73185687	0.794664	0.750786	0.761788	0.792196	0.77891	0.764803	0.719148	0.784085	0.664082	0.769869	0.165272	0.108978	0.140683	0.144695	0.138547	0.0872783	0.0940972	0.156517	0.1149	0.100176	0.126979	0.135789	0.126159	0.0250265	0.758033	0.0397421	8.39075e-06	0.631874	HTA
cg01366985	6	25167695	0.160804	0.235339	0.195835	0.195078	0.320654	0.210527	0.150091	0.194786	0.232166	0.197291	0.89574	0.832608	0.853813	0.825224	0.872426	0.805604	0.813776	0.8082	0.833507	0.784032	0.819483	0.851721	0.833011	0.031117	0.209257	0.0473734	8.39075e-06	0.623754	CMAHP
cg01372366	11	48041783	0.197227	0.132103	0.174119	0.171951	0.175925	0.127941	0.0727264	0.199739	0.188896	0.176398	0.745027	0.835837	0.763612	0.774033	0.788874	0.775408	0.804492	0.74017	0.817667	0.809566	0.765683	0.799129	0.784958	0.0293879	0.161702	0.0395226	8.39075e-06	0.623256	PTPRJ
cg01375262	16	73266785	0.850883	0.833189	0.843379	0.868968	0.868477	0.868162	0.899658	0.860028	0.851494	0.860908	0.139767	0.0729532	0.0877513	0.0547111	0.109024	0.0685631	0.175405	0.104444	0.0958878	0.0872054	0.119232	0.00863527	0.0936317	0.04232	0.860515	0.0180751	8.39075e-06	0.766883	HTA
cg01381934	3	52529064	0.214357	0.269313	0.24193	0.27954	0.265051	0.244214	0.155173	0.270367	0.300484	0.255965	0.897402	0.891239	0.848484	0.887143	0.837956	0.848426	0.86709	0.783998	0.833339	0.784515	0.842913	0.87845	0.85008	0.0375992	0.249639	0.0405943	8.39075e-06	0.60044	STAB1
cg01382502	16	22252504	0.0233186	0.0272275	0.0390888	0.0541256	0.0192972	0.0573422	0.0670195	0.0355507	0.0297084	0.0113278	0.777058	0.740803	0.781557	0.841548	0.848891	0.793527	0.816004	0.801629	0.782427	0.742948	0.820154	0.798517	0.795422	0.0337215	0.0364006	0.0180106	8.39075e-06	0.759021	EEF2K
cg01384246	8	72893465	0.811029	0.812179	0.814107	0.823222	0.796544	0.810459	0.939856	0.796299	0.782319	0.802947	0.20107	0.138307	0.156501	0.173646	0.106557	0.183959	0.111878	0.132305	0.12562	0.158218	0.118189	0.11905	0.143775	0.0306298	0.818896	0.0440373	8.39075e-06	0.675121	RNU6-83
cg01385669	2	232230258	0.888338	0.873905	0.866058	0.884425	0.887851	0.839514	0.860281	0.838529	0.843257	0.899532	0.196872	0.197542	0.239669	0.210974	0.198252	0.159024	0.220294	0.248616	0.202724	0.223316	0.172141	0.220005	0.207452	0.0256342	0.868169	0.0222658	8.39075e-06	0.660716	MIR4777
cg01386157	6	29403982	0.720807	0.745842	0.784681	0.778512	0.752987	0.756258	0.837744	0.785694	0.732413	0.787462	0.241276	0.174812	0.147533	0.245625	0.271537	0.173412	0.226468	0.218406	0.231539	0.346857	0.190465	0.139581	0.217293	0.0578014	0.76824	0.0338166	8.39075e-06	0.550947	OR10C1
cg01389386	16	70471055	0.856248	0.875559	0.871078	0.853429	0.846053	0.866394	0.911286	0.840408	0.850649	0.842787	0.269437	0.212436	0.270727	0.209829	0.20094	0.167439	0.186409	0.240435	0.193663	0.225057	0.177793	0.209134	0.213608	0.0329991	0.861389	0.0211766	8.39075e-06	0.647781	ST3GAL2
cg01396065	3	193789440	0.816508	0.77722	0.806943	0.839866	0.821309	0.805812	0.879893	0.760344	0.768991	0.736355	0.0781371	0.181342	0.144882	0.13663	0.122287	0.0913758	0.0900188	0.241647	0.111701	0.151631	0.0481836	0.145093	0.128577	0.0512624	0.801324	0.0419882	8.39075e-06	0.672747	HES1
cg01401037	3	185839955	0.766813	0.741119	0.721332	0.768307	0.798612	0.771199	0.895323	0.756995	0.75907	0.786887	0.134261	0.10971	0.0986257	0.109136	0.127198	0.0884229	0.104752	0.130958	0.107615	0.0944608	0.103502	0.127612	0.111354	0.0151491	0.776566	0.0470038	8.39075e-06	0.665211	ETV5
cg01403055	19	401992	0.721218	0.788951	0.779673	0.750462	0.81495	0.879042	0.877863	0.718543	0.838228	0.787837	0.170889	0.219378	0.0858485	0.153868	0.127391	0.271273	0.183016	0.319556	0.149628	0.230009	0.0875428	0.123082	0.17679	0.0718913	0.795677	0.05753	8.39075e-06	0.618886	C2CD4C
cg01408860	16	29242368	0.980498	0.958141	0.96682	0.957545	0.985518	0.956288	0.986513	0.969459	0.958431	0.974272	0.209213	0.126222	0.195481	0.0987538	0.143483	0.0857503	0.0836205	0.185032	0.183075	0.125218	0.0679213	0.0953191	0.133257	0.0492134	0.969348	0.0118592	8.39075e-06	0.836091	SNX29P2
cg01421525	16	70143703	0.381899	0.951451	0.937622	0.911384	0.920416	0.959962	0.85793	0.951617	0.967064	0.938964	0.0561609	0.123344	0.11973	0.132555	0.143851	0.0563936	0	0.031194	0.0869104	0.122519	0.039098	0.102899	0.0845546	0.0467175	0.877831	0.177065	8.39075e-06	0.793276	PDPR
cg01424624	11	128463348	0.92303	0.875003	0.878242	0.832939	0.870092	0.868503	0.911025	0.89364	0.845674	0.880665	0.181018	0.167178	0.153431	0.288794	0.176814	0.157899	0.130522	0.22041	0.122104	0.186037	0.259901	0.133933	0.181503	0.0514822	0.877881	0.0270947	8.39075e-06	0.696378	ETS1
cg01426808	8	117487124	0.172679	0.2277	0.209146	0.161087	0.166247	0.157099	0.201062	0.17508	0.20519	0.170356	0.810337	0.803946	0.77508	0.81036	0.775578	0.821777	0.799181	0.7674	0.767617	0.765682	0.848405	0.817191	0.796879	0.0265142	0.184565	0.0241216	8.39075e-06	0.612315	LINC00536
cg01427471	11	134288416	0.75453	0.803635	0.772039	0.683642	0.724414	0.747773	0.868311	0.76229	0.746757	0.791525	0.208267	0.289646	0.135631	0.266795	0.14523	0.278405	0.130592	0.220995	0.12138	0.12874	0.124172	0.16962	0.184956	0.0648994	0.765492	0.049362	8.39075e-06	0.580536	B3GAT1
cg01432552	12	71040268	0.824489	0.773359	0.811809	0.796867	0.841382	0.816784	0.759263	0.742254	0.771546	0.824726	0.267487	0.220461	0.194851	0.167828	0.247265	0.293922	0.129634	0.297077	0.136701	0.360763	0.183067	0.182444	0.223458	0.0709086	0.796248	0.0328755	8.39075e-06	0.57279	PTPRB
cg01433654	5	53605192	0.830577	0.822099	0.842869	0.826434	0.857274	0.81429	0.882212	0.845383	0.788852	0.577107	0.177661	0.166585	0.210925	0.136484	0.14113	0.114178	0.122208	0.206376	0.16086	0.151912	0.124621	0.157348	0.155857	0.0311233	0.80871	0.0851859	8.39075e-06	0.652853	ARL15
cg01437204	1	202130344	0.154041	0.201398	0.241819	0.197646	0.262992	0.189459	0.127781	0.237244	0.236321	0.267412	0.719101	0.764281	0.777894	0.813864	0.77317	0.816035	0.770393	0.741676	0.707782	0.73028	0.733365	0.741689	0.757461	0.0347027	0.211611	0.0460263	8.39075e-06	0.54585	PTPN7
cg01443922	10	21803711	0.880462	0.85571	0.87918	0.801302	0.84496	0.74437	0	0.785707	0.843479	0.898175	0.201016	0.148018	0.207932	0.0684151	0	0.00417822	0	0.364441	0.0576643	0.191958	0	0.150004	0.116136	0.114373	0.753334	0.268932	0.00226746	0.637199	SKIDA1
cg01448132	16	28996533	0.0703048	0.0808318	0.0857499	0.0647264	0.0869276	0.0611089	0.0584508	0.0778923	0.0735458	0.0697315	0.757272	0.780187	0.798615	0.768292	0.750745	0.699781	0.737158	0.760415	0.714127	0.783757	0.746137	0.721913	0.751533	0.0296341	0.072927	0.00989686	8.39075e-06	0.678606	LAT
cg01450803	4	74851154	0.92496	0.875436	0.899922	0.869726	0.871012	0.870891	0.951401	0.899263	0.86126	0.871265	0.273168	0.316973	0.321471	0.191269	0.201851	0.0852336	0.279695	0.301288	0.19981	0.329824	0.202777	0.238784	0.245179	0.0723161	0.889513	0.02925	8.39075e-06	0.644335	PPBP
cg01456691	6	11382556	0.0900292	0.0835727	0.0876842	0.0778874	0.0963704	0.0583853	0.0600147	0.0833122	0.0901016	0.113572	0.779799	0.750665	0.774988	0.813454	0.801368	0.818843	0.779002	0.761862	0.758925	0.761131	0.755621	0.769846	0.777125	0.022761	0.0840929	0.0162754	8.39075e-06	0.693032	NEDD9
cg01458646	6	32171330	0.850072	0.789386	0.838931	0.844247	0.837804	0.771852	0.855075	0.829406	0.800794	0.874115	0.260848	0.22508	0.237825	0.214364	0.243857	0.216058	0.284805	0.249145	0.248966	0.22804	0.177761	0.211539	0.233191	0.0275503	0.829168	0.0319696	8.39075e-06	0.595978	GPSM3
cg01462546	22	20864312	0.923748	0.885636	0.932965	0.908441	0.896504	0.905313	0.933034	0.904656	0.891261	0.91617	0.307791	0.178997	0.221594	0.116301	0.132307	0.135286	0.201519	0.224487	0.202767	0.16705	0.118065	0.123011	0.177431	0.057624	0.909773	0.0165476	8.39075e-06	0.732341	MED15
cg01463828	8	22446721	0.969051	0.946304	0.960942	0.957678	0.953133	0.962594	0.992801	0.946272	0.961113	0.960885	0.0986412	0.0190605	0.0280932	0.024339	0.0456767	0.0171744	0.0257779	0.0429146	0.0270809	0.041242	0.0301525	0.0633033	0.0386214	0.02299	0.961078	0.0132683	8.39075e-06	0.922456	PDLIM2
cg01465527	6	29548535	0.805541	0.808872	0.802943	0.815745	0.800554	0.81449	0.761941	0.799994	0.762701	0.781103	0.27513	0.208355	0.32491	0.200365	0.187674	0.30585	0.341791	0.221632	0.25659	0.261887	0.237633	0.169072	0.249241	0.0552309	0.795388	0.0198895	8.39075e-06	0.546148	SNORD32B
cg01467417	2	113874068	0.058102	0.0818458	0.0657057	0.0737017	0.0860268	0.076469	0.0640461	0.0785153	0.0851067	0.0962013	0.803651	0.812693	0.812618	0.796012	0.752105	0.796279	0.7832	0.756585	0.73041	0.754436	0.781013	0.754585	0.777799	0.0273888	0.076572	0.0115638	8.39075e-06	0.701227	IL1RN
cg01471232	11	415430	0.129279	0.137328	0.0958767	0.175354	0.103811	0.162143	0.0792075	0.14809	0.116238	0.113107	0.945148	0.963956	0.894641	0.975926	0.953005	0.929343	0.958582	0.922463	0.919565	0.893567	0.948227	0.953001	0.938119	0.0263747	0.126044	0.0302214	8.39075e-06	0.812075	SIGIRR
cg01471428	12	115133663	0.138344	0.167242	0.216853	0.145285	0.161469	0.149842	0.216902	0.203744	0.0909022	0.165799	0.829467	0.84783	0.832385	0.899269	0.834343	0.809026	0.843658	0.833846	0.881001	0.811553	0.832956	0.865191	0.843377	0.0266687	0.165638	0.0390401	8.39075e-06	0.677739	TBX3
cg01480771	19	51415170	0.743738	0.714445	0.849951	0.716135	0.731363	0.759498	0.860831	0.711615	0.72673	0.804425	0.299608	0.300611	0.213571	0.137179	0.163623	0.198248	0.172392	0.218013	0.104408	0.223505	0.192278	0.171098	0.199544	0.0581305	0.761873	0.0564984	8.39075e-06	0.562329	KLK4
cg01484716	6	88494538	0.87967	0.870579	0.868482	0.879003	0.876646	0.813709	0.966591	0.842915	0.865235	0.901439	0.336824	0.211958	0.263595	0.168804	0.190602	0.290866	0.261485	0.264855	0.222742	0.204633	0.174328	0.220588	0.234273	0.0502163	0.876427	0.039513	8.39075e-06	0.642154	AKIRIN2
cg01486610	8	42749175	0.771624	0.691404	0.836378	0.791022	0.803055	0.809068	0.667264	0.784912	0.75836	0.813253	0.221161	0.100461	0.179649	0.0631613	0.0677809	0.115089	0.0930422	0.161147	0.134827	0.107963	0.0355248	0.117492	0.116441	0.0521621	0.772634	0.0541201	8.39075e-06	0.656192	MIR4469
cg01487542	6	25138169	0.0218297	0.108413	0.136767	0.115267	0.135989	0.164713	0.0969926	0.0523429	0.137953	0.117331	0.9099	0.899341	0.577885	0.914684	0.927066	0.90845	0.933411	0.951405	0.930865	0.848422	0.947919	0.795338	0.878724	0.104475	0.10876	0.0428213	8.39075e-06	0.769964	CMAHP
cg01493678	6	32784825	0.846055	0.814206	0.798998	0.771087	0.788569	0.72386	0.901452	0.764193	0.753476	0.799329	0.167042	0.206784	0.206092	0.0884932	0.161604	0.156035	0.139382	0.217199	0.167205	0.168736	0.137651	0.118008	0.161186	0.0376168	0.796123	0.0501964	8.39075e-06	0.634936	HLA-DOB
cg01510278	16	11456238	0.0708876	0.0877736	0.0956273	0.0794939	0.0872508	0.0761747	0.0802847	0.091453	0.0937865	0.108523	0.735719	0.798533	0.766459	0.810365	0.754103	0.778328	0.737254	0.700143	0.747362	0.712272	0.756002	0.784277	0.756735	0.0330824	0.0871255	0.010966	8.39075e-06	0.669609	RMI2
cg01511166	16	46683644	0.91301	0.901449	0.907458	0.900354	0.908413	0.930156	0.939129	0.902807	0.895321	0.907916	0.279399	0.216758	0.256281	0.193727	0.176398	0.134314	0.189934	0.234273	0.143692	0.275648	0.186268	0.260343	0.212253	0.0494157	0.910601	0.0137716	8.39075e-06	0.698349	SHCBP1
cg01511232	4	155661929	0.860998	0.841788	0.829332	0.840396	0.853077	0.829812	0.917274	0.794385	0.803582	0.862794	0.272068	0.15222	0.196188	0.162962	0.159852	0.161666	0.311247	0.303596	0.202658	0.29925	0.182169	0.139618	0.211958	0.065476	0.843344	0.0343495	8.39075e-06	0.631386	LRAT
cg01513157	16	82031434	0.908087	0.884264	0.91625	0.90171	0.861382	0.852519	0.923932	0.917207	0.879267	0.902092	0.154325	0.167017	0.126877	0.0409491	0.00260516	0.086131	0.141826	0.0841839	0.180491	0.140199	0.147581	0.11881	0.115916	0.0530883	0.894671	0.0243696	8.39075e-06	0.778755	SDR42E1
cg01514356	8	142981853	0.821058	0.719869	0.79811	0.772756	0.764888	0.891843	0.910489	0.750307	0.790745	0.789621	0.23434	0.185195	0.220064	0.143257	0.121172	0.0895714	0.513521	0.167231	0.17146	0.204775	0.393986	0.174665	0.21827	0.119811	0.800969	0.0597583	8.39075e-06	0.582699	MIR4472-1
cg01517690	2	187867878	0.781982	0.766329	0.786427	0.695692	0.780002	0.80406	0.749845	0.755473	0.752289	0.759791	0.221625	0.19189	0.224287	0.236085	0.240686	0.172962	0.274779	0.350721	0.226368	0.240643	0.205327	0.239675	0.235421	0.0447363	0.763189	0.0294012	8.39075e-06	0.527768	ZSWIM2
cg01519261	21	36421467	0.0683414	0.0978393	0.0883746	0.0603337	0.0684817	0.0331003	0.0630656	0.0857924	0.076443	0.0881343	0.786831	0.81946	0.758203	0.811442	0.767253	0.794541	0.801866	0.743677	0.778052	0.818405	0.751868	0.76478	0.783031	0.0263376	0.0729906	0.0187117	8.39075e-06	0.710041	RUNX1
cg01519365	16	33319353	0.804249	0.84471	0.774227	0.805077	0.732413	0.842322	0.664765	0.761311	0.752212	0.694139	0.091354	0.161459	0.0745413	0.108832	0.0919243	0.0993478	0.390766	0.177151	0.0841571	0.218344	0.249462	0.259462	0.167233	0.0967284	0.767542	0.0594484	8.39075e-06	0.600309	LOC390705
cg01521648	13	108073564	0.779802	0.759046	0.786586	0.786662	0.812211	0.780023	0.807676	0.739697	0.715301	0.78272	0.109605	0.104242	0.113712	0.0889503	0.132906	0.0617953	0.0881901	0.111305	0.08158	0.169062	0.187692	0.0986801	0.11231	0.0359446	0.774972	0.0296185	8.39075e-06	0.662663	FAM155A
cg01530803	22	30877800	0.805058	0.810169	0.788962	0.811001	0.794544	0.779953	0.825053	0.786985	0.768604	0.833292	0.249735	0.30989	0.238666	0.292564	0.21967	0.226226	0.122761	0.232877	0.178623	0.308539	0.207793	0.151994	0.228278	0.058575	0.800362	0.0202575	8.39075e-06	0.572084	SDC4P
cg01536682	16	23570037	0.726133	0.770639	0.802966	0.75482	0.714872	0.763321	0.751385	0.764351	0.705928	0.766367	0.307848	0.216119	0.245326	0.147565	0.26147	0.238267	0.22127	0.161738	0.240847	0.258233	0.268061	0.191621	0.229864	0.0456411	0.752078	0.0290796	8.39075e-06	0.522215	UBFD1
cg01539484	7	130040067	0.917624	0.89972	0.914673	0.900122	0.896347	0.918382	0.91595	0.893276	0.874362	0.881933	0.22965	0.20425	0.211507	0.153266	0.168783	0.101807	0.147723	0.281636	0.23065	0.186012	0.210707	0.197629	0.193635	0.0467065	0.901239	0.0154388	8.39075e-06	0.707604	CPA1
cg01539849	11	47376754	0.964516	0.946601	0.958208	0.96291	0.970669	0.977117	0.972994	0.927432	0.949766	0.952206	0.250975	0.220492	0.229135	0.158085	0.190569	0.18094	0.261246	0.276572	0.144843	0.201926	0.179286	0.140545	0.202885	0.0453279	0.958242	0.0148418	8.39075e-06	0.755357	MYBPC3
cg01543603	16	89469541	0.100554	0.13883	0.150488	0.111612	0.112838	0.121258	0.111731	0.133602	0.16465	0.133277	0.751783	0.754998	0.786948	0.786905	0.768433	0.82508	0.819444	0.752018	0.725409	0.757848	0.781267	0.771226	0.773447	0.0286929	0.127884	0.0199644	8.39075e-06	0.645563	LOC100287036
cg01546047	4	1167409	0.788198	0.805913	0.785397	0.760637	0.754611	0.816577	0.944802	0.753186	0.756754	0.776244	0.0919685	0.0436243	0.0820556	0.0566271	0.147603	0.057659	0.143947	0.0925238	0.0827359	0.139707	0.0443088	0.0760855	0.0882372	0.037392	0.794232	0.0572838	8.39075e-06	0.705995	SPON2
cg01546820	6	35453638	0.768987	0.736277	0.779548	0.775337	0.74605	0.689899	0.831754	0.765177	0.668155	0.776574	0.127607	0.0997479	0.121567	0.123098	0.13228	0.133247	0.121761	0.161056	0.14847	0.149603	0.0753285	0.13075	0.127043	0.0227591	0.753776	0.0469844	8.39075e-06	0.626733	TEAD3
cg01552504	16	50188903	0.820302	0.764916	0.772751	0.795792	0.775056	0.811434	0.844332	0.806569	0.754991	0.77286	0.256818	0.206975	0.227462	0.222654	0.23059	0.187359	0.150134	0.223992	0.238928	0.191425	0.175654	0.17121	0.206933	0.0318173	0.7919	0.0284234	8.39075e-06	0.584967	PAPD5
cg01556677	7	80534871	0.887565	0.867606	0.88067	0.856802	0.874982	0.865871	0.884413	0.838236	0.835492	0.86281	0.0934929	0.0676733	0.110131	0.0736968	0.104375	0.174247	0.152685	0.189205	0.104826	0.113719	0.09796	0.0895321	0.114295	0.0381622	0.865445	0.0179377	8.39075e-06	0.75115	SEMA3C
cg01558110	22	50607681	0.820413	0.853683	0.868551	0.856241	0.852474	0.891919	0.895287	0.864546	0.817359	0.837638	0.140175	0.0666658	0.0941203	0.0564936	0.124556	0.0573459	0.0829573	0.120665	0.0464818	0.089458	0.113866	0.0383699	0.0859296	0.0335513	0.855811	0.026201	8.39075e-06	0.769882	PANX2
cg01560685	16	32322028	0.920799	0.876868	0.778768	0.892764	0.710161	0.925842	0.51934	0.812073	0.886126	0.83807	0.257938	0.139347	0.172195	0.0426398	0.130332	0.15438	0.713885	0.363113	0.102313	0.121549	0.0291252	0.101366	0.194015	0.186933	0.816081	0.124124	3.01954e-05	0.622066	LOC390705
cg01565918	20	57457492	0.945774	0.938642	0.930007	0.934202	0.908901	0.943038	0.964349	0.911372	0.939733	0.944773	0.275773	0.218908	0.280673	0.169381	0.199582	0.1948	0.142998	0.261399	0.279749	0.286218	0.190259	0.223159	0.226908	0.048922	0.936079	0.0164203	8.39075e-06	0.709171	GNAS
cg01578442	5	124223911	0.824604	0.80589	0.826689	0.832016	0.822119	0.849179	0.848653	0.817866	0.782991	0.826077	0.160733	0.141162	0.161067	0.11209	0.142056	0.115768	0.128061	0.132085	0.15995	0.125252	0.100921	0.126809	0.13383	0.0197952	0.823608	0.0193428	8.39075e-06	0.689779	ZNF608
cg01579765	21	45077557	0.146998	0.21542	0.227273	0.199608	0.0736823	0.0867159	0.143129	0.141494	0.181195	0.120719	0.815518	0.910167	0.896261	0.941379	0.901864	0.952585	0.829786	0.826089	0.841463	0.821706	0.936933	0.761255	0.869584	0.061198	0.153624	0.0520351	8.39075e-06	0.71596	HSF2BP
cg01581084	8	99961874	0.103064	0.180018	0.175225	0.143783	0.137969	0.11878	0.113797	0.151964	0.165888	0.157913	0.73858	0.784151	0.811445	0.79736	0.785094	0.745083	0.772153	0.753923	0.761399	0.797191	0.723459	0.829874	0.774976	0.0316698	0.14484	0.026377	8.39075e-06	0.630136	OSR2
cg01583940	1	156218009	0.885921	0.832157	0.82821	0.872798	0.868125	0.835345	0.925105	0.864135	0.844796	0.830037	0.228048	0.258188	0.246805	0.213282	0.213851	0.194732	0.242129	0.241659	0.259025	0.24545	0.217102	0.175788	0.228005	0.0257375	0.858663	0.0310237	8.39075e-06	0.630658	PAQR6
cg01587386	7	65970924	0.814277	0.787138	0.835814	0.791178	0.78745	0.828751	0.894375	0.819342	0.670718	0.852204	0.113126	0.154015	0.118517	0.122512	0.180418	0.128173	0.197307	0.179286	0.0892197	0.175061	0.112743	0.0971926	0.138964	0.0365033	0.808124	0.0584746	8.39075e-06	0.66916	LOC493754
cg01588379	7	151433326	0.867546	0.682185	0.923259	0.780841	0.88001	0.965339	0.967418	0.915863	0.877702	0.903092	0.167856	0.0359909	0.06327	0.153153	0.212456	0.130486	0.0807326	0.137586	0.0252291	0.0997928	0.0695035	0.0596053	0.102972	0.0574316	0.876325	0.0866692	8.39075e-06	0.773354	PRKAG2
cg01593385	4	155534149	0.793361	0.763965	0.799616	0.821006	0.81744	0.792088	0.921968	0.770572	0.734719	0.813349	0.307819	0.242139	0.295606	0.229207	0.16452	0.122222	0.150958	0.2771	0.158192	0.159797	0.140323	0.119746	0.197303	0.0689736	0.802808	0.0497259	8.39075e-06	0.605506	FGG
cg01595717	9	140586201	0.114084	0.14448	0.163131	0.140237	0.142622	0.144341	0.0896781	0.126232	0.176746	0.150044	0.756683	0.744059	0.772249	0.79516	0.765425	0.812783	0.779431	0.769022	0.735173	0.755102	0.776355	0.724406	0.765487	0.024752	0.13916	0.0245368	8.39075e-06	0.626328	FLJ40292
cg01597784	2	89986470	0.783241	0.775153	0.789035	0.768287	0.808317	0.789093	0.854271	0.780279	0.727528	0.801245	0.293791	0.15826	0.196614	0.146167	0.176348	0.332129	0.238325	0.310684	0.0864688	0.319311	0.359552	0.141101	0.229896	0.0907096	0.787645	0.0321003	8.39075e-06	0.557749	MIR4436A
cg01602001	16	65104932	0.799375	0.773849	0.795284	0.779437	0.773893	0.743431	0.854248	0.759057	0.785701	0.781845	0.310502	0.294068	0.26008	0.273067	0.134097	0.0963221	0.368086	0.21892	0.374686	0.340544	0.147675	0.134725	0.246064	0.0979401	0.784612	0.0294323	8.39075e-06	0.538548	CDH11
cg01602153	8	59058660	0.0117796	0.0327294	0.0218062	0.0377021	0.0665879	0.0376922	0.026415	0.0148099	0.0244467	0.0194515	0.787812	0.642887	0.768709	0.871274	0.850342	0.746551	0.90961	0.806567	0.858208	0.784578	0.810861	0.875516	0.80941	0.071811	0.029342	0.0157942	8.39075e-06	0.780068	FAM110B
cg01606773	6	74414015	0.855466	0.838428	0.854019	0.863116	0.852827	0.797811	0.839323	0.835688	0.810837	0.837807	0.20309	0.213405	0.246042	0.158725	0.17161	0.111762	0.178637	0.209119	0.223476	0.192213	0.163526	0.158209	0.185818	0.0362055	0.838532	0.0204664	8.39075e-06	0.652714	CD109
cg01612247	17	40705588	0.87979	0.874474	0.919605	0.876519	0.874681	0.869937	0.897401	0.863338	0.840842	0.881414	0.245857	0.172341	0.227069	0.112197	0.202331	0.125593	0.182204	0.209337	0.281551	0.175264	0.12241	0.209763	0.188826	0.0514654	0.8778	0.0205701	8.39075e-06	0.688974	HSD17B1
cg01617280	8	8745938	0.795864	0.747997	0.80579	0.787118	0.769986	0.78987	0.68352	0.760259	0.762481	0.776121	0.222192	0.04285	0.172683	0.145905	0.0742885	0.26364	0.117558	0.227282	0.130852	0.183954	0.119192	0.123546	0.151995	0.0646783	0.767901	0.0345533	8.39075e-06	0.615905	MFHAS1
cg01620164	2	164590272	0.76701	0.692453	0.82567	0.81168	0.782341	0.781324	0.941658	0.803915	0.752214	0.714332	0.317381	0.194605	0.230542	0.094752	0.326307	0.237682	0.129359	0.182101	0.271998	0.282519	0.146888	0.222164	0.219692	0.0733321	0.78726	0.0684691	8.39075e-06	0.567568	FIGN
cg01620360	6	31526545	0.130482	0.15598	0.183183	0.245849	0.157515	0.239694	0.131725	0.162925	0.148868	0.194234	0.809438	0.798421	0.863316	0.829588	0.87037	0.758123	0.819748	0.81351	0.816757	0.838488	0.844465	0.854567	0.826399	0.0310538	0.175046	0.0408145	8.39075e-06	0.651354	NFKBIL1
cg01621764	19	8809175	0.777646	0.754764	0.764316	0.732066	0.79937	0.858624	0.877883	0.747203	0.70702	0.798625	0.111653	0.0989571	0.145156	0.0752035	0.101627	0.104727	0.117474	0.133907	0.0713528	0.0838683	0.144788	0.087397	0.106343	0.025287	0.781752	0.0537917	8.39075e-06	0.675409	ACTL9
cg01622439	13	62515965	0.91648	0.90992	0.925709	0.920548	0.95367	0.954129	0.970847	0.910827	0.930885	0.943936	0.184657	0.386136	0.295349	0.180952	0.18521	0.146161	0.134136	0.346315	0.341214	0.436138	0.104683	0.207061	0.245668	0.109963	0.933695	0.0208987	8.39075e-06	0.688028	PCDH20
cg01623261	17	79377850	0.920432	0.827057	0.880866	0.954681	0.918249	0.868675	0.860189	0.890768	0.934852	0.920434	0.220954	0.421299	0.258883	0.221575	0.175503	0.220341	0.215604	0.307196	0.113146	0.300016	0.216403	0.254874	0.243816	0.0762067	0.89762	0.0389507	8.39075e-06	0.653804	MIR4740
cg01625222	6	159872297	0.847151	0.831736	0.725892	0.846648	0.892541	0.805688	0.79277	0.840679	0.893373	0.898807	0.133754	0.101688	0.131297	0.112664	0.132487	0.0618953	0.159116	0.177759	0.163969	0.126328	0.120462	0.126987	0.129034	0.0303723	0.837528	0.0533325	8.39075e-06	0.708495	SOD2
cg01631215	3	67706047	0.0904932	0.0935309	0.106876	0.0655682	0.0721331	0.0783736	0.0669519	0.087003	0.102289	0.0944817	0.720713	0.798307	0.794218	0.792376	0.796836	0.821709	0.839775	0.729826	0.777903	0.765643	0.791563	0.774314	0.783599	0.033764	0.0857701	0.0144577	8.39075e-06	0.697829	SUCLG2
cg01634213	5	176982179	0.853897	0.838181	0.858581	0.832599	0.876727	0.80636	0.860882	0.852731	0.812878	0.847781	0.262131	0.260755	0.168906	0.224914	0.105216	0.175259	0.104476	0.189635	0.154595	0.18078	0.20647	0.186601	0.184978	0.0503731	0.844062	0.0218742	8.39075e-06	0.659083	FAM193B
cg01634388	4	129405035	0.208738	0.244273	0.222796	0.258498	0.309615	0.213378	0.0793391	0.187454	0.260001	0.214608	0.867998	0.853824	0.718388	0.887973	0.868194	0.867244	0.805709	0.789427	0.743751	0.832812	0.881028	0.855996	0.831029	0.0552888	0.21987	0.0603272	8.39075e-06	0.611159	PGRMC2
cg01638311	11	65887103	0.838978	0.829668	0.837813	0.838316	0.844447	0.861952	0.859592	0.839716	0.854719	0.828909	0.196156	0.155102	0.264807	0.184548	0.156775	0.18617	0.178698	0.209786	0.184776	0.193083	0.213295	0.1944	0.193133	0.0286047	0.843411	0.0116634	8.39075e-06	0.650278	PACS1
cg01643441	14	65567845	0.0337324	0.0704097	0.0601238	0.0579692	0.0617933	0.060265	0.133037	0.0443057	0.053303	0.0420867	0.800712	0.764929	0.801144	0.808094	0.762909	0.826476	0.739695	0.714393	0.74715	0.704141	0.738046	0.81738	0.768756	0.0412831	0.0617026	0.0273319	8.39075e-06	0.707053	MAX
cg01652244	6	74063982	0.906739	0.862825	0.88007	0.90381	0.917666	0.853626	0.959368	0.901595	0.761913	0.837492	0.146167	0.170283	0.126452	0.119503	0.13165	0.18241	0.116326	0.255518	0.101267	0.265762	0.224813	0.210575	0.170894	0.0567045	0.87851	0.0539404	8.39075e-06	0.707616	DPPA5
cg01654627	19	10697690	0.831495	0.795376	0.842597	0.837986	0.837034	0.834427	0.93492	0.788568	0.792186	0.817927	0.288397	0.280419	0.19908	0.189787	0.216587	0.258067	0.168324	0.337733	0.26315	0.26069	0.228437	0.256891	0.24563	0.0474227	0.831252	0.0418694	8.39075e-06	0.585621	AP1M2
cg01656216	10	31273710	0.807823	0.790352	0.837971	0.811473	0.823305	0.845271	0.861956	0.81021	0.806167	0.783814	0.327248	0.232937	0.298962	0.199334	0.220307	0.195755	0.294438	0.250011	0.243708	0.257026	0.200113	0.208053	0.243991	0.0436156	0.817834	0.0244554	8.39075e-06	0.573843	ZNF438
cg01657186	12	679900	0.945659	0.937827	0.937026	0.951178	0.94595	0.934523	0.857113	0.931796	0.948787	0.936961	0.0894594	0.104223	0.081697	0.0356581	0.0496599	0.016989	0.0468569	0.104878	0.0338573	0.123972	0.0367736	0.0394712	0.0636246	0.0351743	0.932682	0.0273341	8.39075e-06	0.869057	NINJ2
cg01660934	16	68269041	0.976488	0.970623	0.977484	0.97826	0.977693	0.991928	0.99105	0.964261	0.978013	0.976481	0.260598	0.242911	0.264655	0.180599	0.16714	0.141923	0.186092	0.286988	0.301926	0.250102	0.183999	0.220302	0.223936	0.0513236	0.978228	0.0082459	8.39075e-06	0.754292	ESRP2
cg01663696	12	7942817	0.822956	0.836586	0.858052	0.828907	0.813865	0.854461	0.946647	0.816422	0.765991	0.834703	0.194368	0.151295	0.406886	0.291735	0.272726	0.220504	0.139385	0.246746	0.225873	0.163147	0.274326	0.280634	0.238969	0.0744806	0.837859	0.0459859	8.39075e-06	0.59889	NANOG
cg01664151	5	132945292	0.788378	0.755466	0.759071	0.768898	0.775018	0.731634	0.74798	0.744358	0.673881	0.776275	0.257261	0.267826	0.213708	0.254939	0.178698	0.154075	0.210204	0.255236	0.184006	0.31968	0.336278	0.163397	0.232942	0.0589851	0.752096	0.0322866	8.39075e-06	0.519154	FSTL4
cg01669186	11	430919	0.968381	0.958009	0.966919	0.965171	0.970955	0.964889	0.759531	0.96261	0.956939	0.97379	0.173625	0.163501	0.146253	0.0798932	0.147978	0.0806531	0.0545978	0.167062	0.137776	0.183673	0.148457	0.0553858	0.128238	0.0471261	0.944719	0.0652787	8.39075e-06	0.816481	ANO9
cg01681367	16	29676071	0.0105422	0.035407	0.0123587	0.00819434	0.0238259	0.0251887	0	0.0285393	0.0348491	0.0246129	0.95462	0.979344	0.971198	0.969179	0.952346	0.953012	0.971684	0.957057	0.970217	0.966611	0.971719	0.97243	0.965785	0.00906419	0.0203518	0.0119238	8.39075e-06	0.945433	SPN
cg01687040	12	55043559	0.808042	0.747968	0.763249	0.749418	0.710055	0.790184	0.885232	0.763649	0.707274	0.801308	0.280692	0.142716	0.217678	0.151609	0.181817	0.132809	0.163299	0.243842	0.0733169	0.218634	0.210086	0.241765	0.188189	0.0580979	0.772638	0.0522457	8.39075e-06	0.584449	DCD
cg01695406	19	55889276	0.784001	0.76889	0.768887	0.718957	0.79043	0.791082	0.789474	0.8344	0.729629	0.819997	0.287045	0.267484	0.199831	0.225096	0.273428	0.213637	0.2324	0.266889	0.226495	0.226613	0.170913	0.275306	0.238761	0.0353684	0.779575	0.0355981	8.39075e-06	0.540813	TMEM190
cg01701649	16	48589954	0.192246	0.25216	0.257181	0.236989	0.258817	0.254756	0.00568111	0.222937	0.332085	0.225244	0.699014	0.684328	0.735631	0.856098	0.949191	0.769589	0.82588	0.800149	0.693763	0.780709	0.810033	0.769838	0.781185	0.0757639	0.22381	0.0847067	8.39075e-06	0.557376	N4BP1
cg01703780	2	192353242	0.753311	0.807002	0.791164	0.791843	0.804963	0.71814	0.810666	0.770492	0.789588	0.800337	0.212809	0.11472	0.18792	0.115998	0.150839	0.090446	0.144607	0.154744	0.13951	0.196715	0.137229	0.141157	0.148891	0.0355496	0.78375	0.028967	8.39075e-06	0.634859	NABP1
cg01706515	6	49681774	0.777062	0.752565	0.77499	0.827851	0.792461	0.666735	0.843848	0.711723	0.60644	0.783814	0.164854	0.132335	0.136623	0.0950119	0.121032	0.0657228	0.0627444	0.131798	0.135251	0.126077	0.348893	0.124957	0.137108	0.0729901	0.753749	0.073064	8.39075e-06	0.616641	CRISP2
cg01712428	7	73132139	0.118685	0.11921	0.18278	0.11924	0.199956	0.0923317	0.127824	0.13875	0.19051	0.160098	0.890191	0.914122	0.883232	0.9419	0.88031	0.868559	0.884702	0.84978	0.856161	0.862693	0.827792	0.919399	0.88157	0.0320409	0.144939	0.0363254	8.39075e-06	0.736631	STX1A
cg01722297	17	46190702	0.144509	0.167244	0.191574	0.158378	0.182586	0.220483	0.2093	0.174114	0.159696	0.215374	0.889313	0.908562	0.91235	0.9404	0.922409	0.881848	0.913631	0.868155	0.899272	0.894158	0.850274	0.90423	0.898717	0.0243258	0.182326	0.0261874	8.39075e-06	0.716391	SNX11
cg01724917	16	17563028	0.821814	0.808562	0.851203	0.863435	0.852116	0.840219	0.868142	0.828706	0.821533	0.810902	0.205376	0.184593	0.225507	0.134031	0.182146	0.103044	0.114785	0.181108	0.133347	0.256007	0.13319	0.129898	0.165253	0.0477449	0.836663	0.0214386	8.39075e-06	0.67141	XYLT1
cg01741616	17	36612298	0.836825	0.813432	0.837953	0.827087	0.835394	0.801453	0.868911	0.791357	0.792412	0.806569	0.277664	0.21397	0.251366	0.206378	0.187747	0.233232	0.24987	0.277133	0.242953	0.237408	0.199573	0.212144	0.232453	0.0291556	0.821139	0.0245425	8.39075e-06	0.588686	ARHGAP23
cg01743846	9	127176827	0.78419	0.77708	0.830057	0.803495	0.786922	0.762015	0.697661	0.773316	0.790952	0.822608	0.178097	0.129504	0.172825	0.143816	0.204493	0.11013	0.173058	0.330513	0.155315	0.212826	0.0776242	0.262912	0.179259	0.0681801	0.78283	0.0367195	8.39075e-06	0.60357	PSMB7
cg01749539	17	75473969	0.823265	0.800137	0.79435	0.805834	0.763181	0.754885	0.786897	0.740282	0.739907	0.804495	0.203492	0.200123	0.212685	0.190616	0.221061	0.163092	0.193172	0.193446	0.182778	0.186434	0.160395	0.208541	0.192986	0.0183114	0.781323	0.0295885	8.39075e-06	0.588337	2009-09-01
cg01749702	20	1187652	0.956489	0.923084	0.939411	0.939662	0.942947	0.945148	0.9675	0.917984	0.92266	0.9211	0.294144	0.27626	0.137465	0.192667	0.176716	0.102967	0.412869	0.270556	0.196639	0.189264	0.171359	0.120404	0.211776	0.0876513	0.937599	0.0164479	8.39075e-06	0.725823	C20orf202
cg01754290	7	114066523	0.863245	0.900499	0.873811	0.866328	0.883136	0.80732	0.785388	0.837646	0.866149	0.893966	0.266745	0.157427	0.358536	0.181551	0.248859	0.210819	0.0932782	0.24081	0.137943	0.202354	0.169826	0.121663	0.199151	0.072736	0.857749	0.0371176	8.39075e-06	0.658598	FOXP2
cg01760983	22	17587971	0.0962024	0.0895287	0.111605	0.0877389	0.0771646	0.11294	0	0.0529606	0.113687	0.0682303	0.710004	0.78263	0.753807	0.801196	0.756822	0.745935	0.710147	0.748533	0.674851	0.764388	0.830622	0.829437	0.759031	0.0473279	0.0810057	0.0348002	8.39075e-06	0.678025	CECR6
cg01766743	12	24608519	0.87936	0.823834	0.848658	0.850368	0.857479	0.841701	0.903477	0.834002	0.82363	0.850606	0.278775	0.193136	0.347427	0.233046	0.298133	0.122122	0.161957	0.229068	0.273948	0.321351	0.163064	0.227733	0.23748	0.0691095	0.851311	0.0246478	8.39075e-06	0.613831	SOX5
cg01774894	17	46674395	0.0251233	0.0137349	0.0106622	0.0625548	0.0572107	0	0.0185388	0.0790001	0.0337483	0.0239766	0.750575	0.777348	0.652886	0.876855	0.912281	0.812296	0.759849	0.683629	0.785873	0.66488	0.756886	0.885555	0.776576	0.0849967	0.032455	0.0255711	8.39075e-06	0.744121	HOXB-AS3
cg01775492	1	35439960	0.945399	0.881042	0.926679	0.937607	0.901069	0.745802	0.924469	0.921946	0.910478	0.928763	0.303184	0.212986	0.21161	0.154976	0.257949	0.141639	0.29881	0.229987	0.191406	0.221477	0.154134	0.181952	0.213343	0.0532855	0.902325	0.0580117	8.39075e-06	0.688983	LOC653160
cg01776278	7	149472049	0.941542	0.949576	0.952736	0.945944	0.9408	0.956264	0.958179	0.927805	0.937836	0.940566	0.228292	0.183167	0.253202	0.143461	0.262429	0.301589	0.20147	0.235322	0.257456	0.301309	0.229428	0.233814	0.235911	0.0454041	0.945125	0.00929948	8.39075e-06	0.709213	SSPO
cg01777433	5	57875838	0.883331	0.860264	0.89066	0.807631	0.865521	0.846731	0.797979	0.854469	0.843771	0.890335	0.334938	0.177699	0.233334	0.268089	0.186897	0.0870966	0.154013	0.257536	0.361679	0.249934	0.151635	0.249761	0.226051	0.0786835	0.854069	0.0318722	8.39075e-06	0.628018	RAB3C
cg01781018	3	16924563	0.824771	0.854355	0.787354	0.866273	0.844721	0.840719	0.865753	0.692779	0.684586	0.824703	0.174585	0.193345	0.243223	0.189088	0.185604	0.170593	0.19633	0.263464	0.268727	0.251203	0.146028	0.177331	0.20496	0.0407514	0.808601	0.0673205	8.39075e-06	0.603642	PLCL2
cg01787084	16	87371097	0.166569	0.278944	0.233798	0.138961	0.233672	0.191418	0.225553	0.202203	0.240922	0.211408	0.877492	0.92325	0.932778	0.88329	0.89038	0.857634	0.908181	0.887559	0.920406	0.9002	0.872719	0.889225	0.89526	0.0223951	0.212345	0.0399498	8.39075e-06	0.682915	C16orf95
cg01789576	1	228337311	0.901624	0.859071	0.912337	0.889497	0.865434	0.889728	0.959503	0.887991	0.86456	0.901773	0.248299	0.159423	0.23508	0.204324	0.187818	0.192959	0.153339	0.324825	0.207197	0.226235	0.118812	0.119097	0.198117	0.058012	0.893152	0.0292797	8.39075e-06	0.695035	GJC2
cg01790083	21	33671181	0.734806	0.714718	0.789448	0.725781	0.783157	0.746233	0.778443	0.766227	0.730246	0.777778	0.202508	0.243606	0.275083	0.240896	0.243822	0.188652	0.16641	0.265791	0.243461	0.277108	0.164616	0.232603	0.228713	0.0392889	0.754684	0.0273796	8.39075e-06	0.52597	MRAP
cg01793445	1	167632415	0.87556	0.822758	0.861776	0.860907	0.837117	0.835334	0.845774	0.861383	0.812727	0.864355	0.160447	0.143976	0.179588	0.144007	0.150452	0.160851	0.141012	0.207748	0.163391	0.157508	0.142027	0.173582	0.160382	0.0194285	0.847769	0.0203499	8.39075e-06	0.687387	RCSD1
cg01794802	6	31096931	0.855367	0.825417	0.84398	0.854685	0.855419	0.890513	0.941187	0.839614	0.815905	0.855478	0.321852	0.242204	0.34555	0.175507	0.197946	0.128539	0.315808	0.36271	0.111118	0.386927	0.0896587	0.169186	0.23725	0.105626	0.857757	0.0355523	8.39075e-06	0.620506	CDSN
cg01796493	6	64527786	0.880641	0.878925	0.842547	0.880343	0.877468	0.878132	0.869733	0.859832	0.850507	0.843115	0.297932	0.270927	0.302521	0.217713	0.22457	0.217847	0.215677	0.214329	0.315479	0.270867	0.217709	0.175606	0.245098	0.0443938	0.866124	0.015746	8.39075e-06	0.621026	PHF3
cg01802121	14	22216296	0.802294	0.747758	0.796704	0.734511	0.799509	0.788349	0.713492	0.770719	0.771518	0.841761	0.171397	0.169756	0.317161	0.169471	0.202845	0.188504	0.145888	0.143989	0.201885	0.251342	0.2068	0.205702	0.197895	0.0479225	0.776661	0.0374455	8.39075e-06	0.578766	OR4E2
cg01803759	1	27831295	0.853561	0.840229	0.858516	0.846188	0.844938	0.84481	0.912831	0.829935	0.84287	0.837136	0.205536	0.179407	0.23344	0.146741	0.150139	0.106084	0.166317	0.219365	0.193771	0.169242	0.174135	0.174282	0.176538	0.0342919	0.851101	0.0230994	8.39075e-06	0.674563	WASF2
cg01807825	4	80329368	0.790066	0.748759	0.78943	0.720796	0.72166	0.761468	0.783661	0.760748	0.688651	0.743347	0.232173	0.235327	0.287569	0.208849	0.217764	0.197448	0.298827	0.239593	0.136752	0.29265	0.127011	0.225201	0.22493	0.0545851	0.750859	0.0333304	8.39075e-06	0.525928	GK2
cg01816936	12	123518888	0.209992	0.296069	0.265078	0.202978	0.275133	0.248451	0.213921	0.246402	0.264199	0.23366	0.852582	0.889752	0.914011	0.907536	0.860383	0.909656	0.883427	0.860041	0.849965	0.893011	0.842888	0.866858	0.877509	0.025196	0.245588	0.0305214	8.39075e-06	0.631921	MIR4304
cg01817067	12	117627223	0.856536	0.84116	0.814477	0.829993	0.817842	0.831526	0.871172	0.840677	0.789203	0.861995	0.173313	0.121323	0.155879	0.107068	0.104766	0.0713107	0.0978001	0.177296	0.0967109	0.102011	0.081673	0.115062	0.117018	0.0342843	0.835458	0.0245381	8.39075e-06	0.71844	FBXO21
cg01826117	16	85181279	0.913637	0.879271	0.870556	0.900329	0.894673	0.877062	0.930026	0.871877	0.886056	0.876552	0.311612	0.266128	0.285003	0.236012	0.213279	0.194959	0.232837	0.274694	0.246532	0.282463	0.231951	0.221238	0.249726	0.0343476	0.890004	0.019649	8.39075e-06	0.640278	LOC400548
cg01834979	12	58119918	0.774002	0.783075	0.865722	0.790228	0.870687	0.834205	0.901561	0.827708	0.805899	0.857564	0.136729	0.0664015	0.0945572	0.0851454	0.101684	0.0896653	0.0737041	0.10315	0.0867446	0.0945185	0.115134	0.116865	0.0970249	0.0194286	0.831065	0.0425888	8.39075e-06	0.73404	LOC100130776
cg01843506	3	32993165	0.0859428	0.0801255	0.09089	0.0803122	0.089916	0.127794	0.256662	0.0676166	0.088865	0.105021	0.846303	0.896083	0.862661	0.87371	0.789808	0.805159	0.888648	0.868504	0.813789	0.842488	0.821314	0.89669	0.85043	0.0365538	0.107315	0.0549173	8.39075e-06	0.743115	CCR4
cg01844321	20	35490815	0.824771	0.822622	0.789741	0.816638	0.814791	0.843545	0.858358	0.769854	0.808195	0.801651	0.0969281	0.0416992	0.0717581	0.0744754	0.0557652	0.0811261	0.0592347	0.0899846	0.0648541	0.0565709	0.0720447	0.0671602	0.0693001	0.0153861	0.815017	0.0252801	8.39075e-06	0.745717	SOGA1
cg01850245	6	27569094	0.790861	0.786143	0.793461	0.810602	0.841061	0.959604	0.768756	0.780581	0.80703	0.827368	0.197319	0.165378	0.285089	0.134637	0.217789	0.2835	0.175082	0.270488	0.196071	0.24497	0.176858	0.222891	0.214173	0.0488815	0.816547	0.0547761	8.39075e-06	0.602374	LOC100507173
cg01853216	19	17404960	0.777391	0.686553	0.773712	0.693896	0.819891	0.761657	0.846029	0.743274	0.751287	0.788849	0.116513	0.0856336	0.0978139	0.0762074	0.0858511	0.0701215	0.0831763	0.114037	0.092272	0.118231	0.0948381	0.0542397	0.0907445	0.0193242	0.764254	0.0497239	8.39075e-06	0.67351	ABHD8
cg01854491	8	144815021	0.827605	0.746082	0.759687	0.761567	0.795136	0.851794	0.70734	0.763557	0.765081	0.818291	0.185426	0.133173	0.198489	0.155694	0.123832	0.0995104	0.164086	0.174242	0.170563	0.217332	0.137303	0.186481	0.162178	0.0338591	0.779614	0.0431917	8.39075e-06	0.617436	MIR4664
cg01854499	8	102054564	0.898013	0.875738	0.884622	0.869847	0.872435	0.871538	0.906432	0.850021	0.853803	0.88188	0.204423	0.187233	0.226054	0.183735	0.244515	0.131607	0.177388	0.226915	0.230508	0.241122	0.156819	0.211669	0.201832	0.0351659	0.876433	0.0174987	8.39075e-06	0.674601	FLJ42969
cg01856529	12	54653091	0.733059	0.7473	0.785741	0.726871	0.796285	0.753776	0.759825	0.724602	0.742209	0.733923	0.220407	0.179955	0.275917	0.186122	0.147896	0.140787	0.213572	0.269236	0.173533	0.196467	0.173023	0.157995	0.194576	0.0435109	0.750359	0.0243191	8.39075e-06	0.555783	CBX5
cg01860189	12	7858763	0.928557	0.848913	0.885444	0.916381	0.936767	0.943797	0.933208	0.872566	0.910479	0.901171	0.149361	0.147187	0.178425	0.104703	0.184338	0.11787	0.0956046	0.166913	0.147413	0.173939	0.145649	0.152362	0.14698	0.0283153	0.907728	0.0308127	8.39075e-06	0.760748	DPPA3
cg01862897	14	70548168	0.783794	0.795238	0.774035	0.769486	0.793991	0.748184	0.702883	0.742893	0.684921	0.780737	0.142843	0.0967298	0.131804	0.113176	0.113112	0.072722	0.20286	0.105616	0.0655623	0.122258	0.0668642	0.065485	0.108253	0.0401276	0.757616	0.0379399	8.39075e-06	0.649364	SLC8A3
cg01875596	18	22933696	0.780616	0.786577	0.794694	0.764052	0.808167	0.760856	0.867363	0.761372	0.757358	0.73891	0.330443	0.150517	0.200396	0.152306	0.16522	0.220511	0.210813	0.209414	0.136471	0.17097	0.166952	0.151442	0.188788	0.052566	0.781997	0.0362312	8.39075e-06	0.593209	ZNF521
cg01875838	19	10947446	0.867394	0.80227	0.76895	0.710533	0.774604	0.844741	0.819291	0.78421	0.677071	0.745051	0.158196	0.158971	0.206728	0.153216	0.0464648	0.0953985	0.0579658	0.0932854	0.112284	0.240571	0.0852489	0.0938142	0.125179	0.0590422	0.779412	0.0583817	8.39075e-06	0.654233	TMED1
cg01877595	16	2830321	0.838928	0.829539	0.816218	0.811649	0.854036	0.866854	0.899793	0.797118	0.810194	0.833122	0.246681	0.158729	0.213169	0.200803	0.276586	0.175738	0.211128	0.295249	0.213605	0.211733	0.212201	0.179855	0.21629	0.0397719	0.835745	0.0308524	8.39075e-06	0.619455	TCEB2
cg01881574	7	118498806	0.933833	0.900383	0.949399	0.929311	0.932019	0.929379	0.83521	0.92595	0.958613	0.91541	0.327504	0.17434	0.218472	0.0989372	0.113839	0.0878257	0.285049	0.411991	0.357087	0.278892	0.444927	0.170857	0.247477	0.12223	0.920951	0.0341358	8.39075e-06	0.673474	ANKRD7
cg01883046	2	174890420	0.810497	0.837803	0.80715	0.819055	0.853722	0.846406	0.850059	0.816346	0.805809	0.83405	0.264692	0.285255	0.324177	0.243052	0.202403	0.186375	0.200719	0.320097	0.206326	0.185745	0.183968	0.227851	0.235888	0.051489	0.82809	0.0184662	8.39075e-06	0.592201	SP3
cg01884014	2	132202520	0.928362	0.883217	0.893944	0.881558	0.868399	0.944594	0.943477	0.904899	0.835165	0.71185	0.231301	0.233275	0.208055	0.143715	0.158728	0.162963	0.177808	0.399413	0.21343	0.236901	0.2557	0.22942	0.220893	0.0666915	0.879546	0.0681379	8.39075e-06	0.658654	LOC401010
cg01895333	3	109035405	0.98722	0.977932	0.97484	0.981433	0.985212	0.986703	0.98341	0.968963	0.973731	0.979017	0.126134	0.0865946	0.121453	0.0292908	0.00235345	0.0468883	0.0630654	0.146418	0.0262208	0.0779775	0.0461071	0.0856048	0.071509	0.0442065	0.979846	0.0060612	8.39075e-06	0.908337	DPPA2
cg01903374	1	151129844	0.0517798	0.044836	0.0448664	0.0478346	0.0619539	0.0282907	0.087696	0.0386465	0.0431887	0.0674827	0.822921	0.852711	0.813237	0.837814	0.792254	0.798869	0.85215	0.813306	0.801138	0.81149	0.788013	0.807458	0.815947	0.0216332	0.0516575	0.0168309	8.39075e-06	0.764289	TNFAIP8L2-SCNM1
cg01919401	7	130985828	0.83799	0.841525	0.851129	0.855464	0.872277	0.787845	0.903021	0.817235	0.826266	0.838611	0.176419	0.118768	0.174769	0.131219	0.105777	0.166049	0.126488	0.181467	0.14012	0.109567	0.134852	0.106024	0.139293	0.0284701	0.843136	0.0311152	8.39075e-06	0.703843	MKLN1
cg01924372	16	28309935	0.870437	0.869403	0.861231	0.863862	0.856787	0.847657	0.883356	0.834017	0.825722	0.864641	0.257949	0.291899	0.21888	0.26352	0.204492	0.181321	0.206183	0.23484	0.199905	0.350974	0.294285	0.290594	0.24957	0.0506499	0.857711	0.0174521	8.39075e-06	0.608141	SBK1
cg01924952	2	8627933	0.0579085	0.087381	0.088467	0.0562844	0.072046	0.0445868	0.062208	0.0913439	0.0713858	0.10872	0.855889	0.882893	0.827263	0.865278	0.845052	0.844609	0.856758	0.828843	0.817893	0.803362	0.878345	0.913415	0.851633	0.0307671	0.0740331	0.0196702	8.39075e-06	0.7776	LINC00299
cg01942318	2	146044461	0.867758	0.881237	0.868067	0.891732	0.859388	0.790888	0.902401	0.879026	0.849216	0.888149	0.293078	0.159281	0.180584	0.163303	0.171341	0.0996593	0.322866	0.313018	0.166009	0.161287	0.348933	0.253121	0.219373	0.0819961	0.867786	0.0313091	8.39075e-06	0.648413	DKFZp686O1327
cg01943931	14	73373205	0.853557	0.428865	0.83282	0.832144	0.838993	0.821468	0.776618	0.818879	0.795107	0.819093	0.266198	0.181122	0.221947	0.227006	0.273348	0.165291	0.18807	0.340396	0.262412	0.294203	0.175252	0.254557	0.237483	0.0538396	0.781755	0.125903	8.39075e-06	0.544271	DPF3
cg01948226	6	32829208	0.912161	0.890083	0.905219	0.896779	0.900873	0.923054	0.921434	0.883253	0.882689	0.890122	0.18434	0.394344	0.161216	0.181286	0.194336	0.102841	0.175665	0.329313	0.151894	0.235507	0.184653	0.20122	0.208051	0.0795952	0.900567	0.0147195	8.39075e-06	0.692516	PSMB9
cg01949002	1	2203589	0.800684	0.781555	0.811536	0.811905	0.799889	0.753788	0.860232	0.761983	0.73524	0.798005	0.254609	0.206873	0.300991	0.215381	0.198925	0.221602	0.206062	0.272363	0.216803	0.256053	0.208689	0.272913	0.235939	0.0337411	0.791482	0.0354284	8.39075e-06	0.555543	SKI
cg01951274	17	56409518	0.0268682	0.0393609	0.0422539	0.0453489	0.0322904	0.0341865	0.0100167	0.0372836	0.045108	0.0436421	0.785078	0.80813	0.821784	0.819877	0.813787	0.807942	0.765807	0.789222	0.797695	0.833257	0.792997	0.810845	0.803868	0.0185749	0.0356359	0.0108272	8.39075e-06	0.768233	MIR142
cg01951477	8	134116754	0.863796	0.834009	0.818858	0.821469	0.813263	0.830951	0.874401	0.808247	0.759189	0.852392	0.275277	0.23942	0.257456	0.174868	0.221861	0.193893	0.192869	0.227097	0.184676	0.178911	0.182306	0.201667	0.210858	0.0330761	0.827658	0.0325603	8.39075e-06	0.616799	SLA
cg01958295	2	36598278	0.854947	0.832168	0.843942	0.87782	0.827975	0.849146	0.916554	0.813998	0.817223	0.830055	0.182336	0.227011	0.213041	0.2301	0.186916	0.171426	0.194114	0.209597	0.212366	0.174369	0.128721	0.143021	0.189418	0.0316595	0.846383	0.0311016	8.39075e-06	0.656965	CRIM1
cg01959838	1	108292913	0.799162	0.668256	0.780221	0.791778	0.731418	0.813315	0.847978	0.761067	0.636778	0.793584	0.21581	0.223879	0.288909	0.0899855	0.153651	0.0973402	0.222671	0.200321	0.108288	0.17301	0.201728	0.177702	0.179441	0.0592356	0.762356	0.0658501	8.39075e-06	0.582914	VAV3
cg01961825	8	142310200	0.911968	0.922089	0.895803	0.908232	0.919338	0.899756	0.941385	0.899262	0.880208	0.889543	0.311984	0.193792	0.227989	0.255794	0.223851	0.118423	0.263856	0.313272	0.25567	0.235849	0.222466	0.21664	0.236632	0.0519354	0.906759	0.0177893	8.39075e-06	0.670126	LOC731779
cg01962821	1	180491530	0.930208	0.892357	0.888112	0.89803	0.895681	0.874222	0.900057	0.902744	0.877055	0.910737	0.226891	0.192205	0.215686	0.196329	0.177845	0.130438	0.158216	0.209031	0.188865	0.233868	0.182794	0.175353	0.190627	0.0291093	0.89692	0.0161717	8.39075e-06	0.706293	ACBD6
cg01964852	7	27146262	0.919823	0.908543	0.92649	0.937475	0.910087	0.94842	0.921531	0.888367	0.91909	0.84375	0.0659649	0.0198838	0.0585058	0	0.0719702	0.0155686	0.0374937	0.0226297	0.012377	0.0859834	0.013301	0.0325261	0.0363503	0.0276909	0.912358	0.0290946	8.39075e-06	0.876007	HOXA2
cg01969701	11	69286145	0.248429	0.196266	0.233955	0.240526	0.159553	0.245932	0.113252	0.23714	0.288997	0.185244	0.84069	0.768571	0.760894	0.828648	0.75189	0.807594	0.82379	0.788064	0.851697	0.689072	0.82986	0.862808	0.800298	0.0503508	0.214929	0.0513316	8.39075e-06	0.585369	CCND1
cg01973676	7	101596404	0.116039	0.140405	0.128382	0.11673	0.134333	0.122417	0.0957322	0.199749	0.186182	0.160221	0.78204	0.785517	0.737759	0.814602	0.776511	0.722489	0.757619	0.736009	0.693599	0.713383	0.682292	0.818783	0.751717	0.0448499	0.140019	0.0327673	8.39075e-06	0.611698	CUX1
cg01973695	11	128560328	0.81357	0.811155	0.840759	0.820257	0.787703	0.849632	0.737007	0.796018	0.80297	0.760532	0.207591	0.253771	0.245036	0.20777	0.12994	0.133618	0.134467	0.149471	0.116708	0.130715	0.182655	0.182618	0.172863	0.0473906	0.80196	0.0341676	8.39075e-06	0.629097	FLI1
cg01974027	1	114694766	0.858066	0.821719	0.857136	0.851688	0.830988	0.823974	0.868509	0.838463	0.80663	0.862669	0.273345	0.298832	0.311563	0.252865	0.264003	0.211551	0.173411	0.214105	0.163907	0.245041	0.162987	0.230209	0.233485	0.0501662	0.841984	0.0206345	8.39075e-06	0.608499	SYT6
cg01983725	1	227161799	0.773718	0.782354	0.796924	0.702991	0.771627	0.747436	0.794526	0.786651	0.726734	0.731913	0.195416	0.16182	0.162407	0.170332	0.193326	0.160128	0.185662	0.20412	0.22433	0.197668	0.172777	0.207764	0.186313	0.0208449	0.761487	0.0322662	8.39075e-06	0.575175	ADCK3
cg01989203	6	49605296	0.862022	0.879541	0.866042	0.873807	0.873729	0.876517	0.88841	0.856679	0.857906	0.86859	0.316271	0.247609	0.243258	0.308853	0.190913	0.0588539	0.0765395	0.142689	0.0760215	0.296876	0.063794	0.112554	0.177853	0.101402	0.870324	0.0100267	8.39075e-06	0.692472	RHAG
cg01997884	2	224967286	0.756938	0.78284	0.693763	0.780802	0.812767	0.741234	0.811056	0.737103	0.754147	0.827051	0.121996	0.095202	0.138133	0.0725403	0.0999899	0.0644983	0.106698	0.0941439	0.115798	0.127811	0.129568	0.102591	0.105747	0.0224867	0.76977	0.0410882	8.39075e-06	0.664023	SERPINE2
cg01999051	6	166797738	0.932308	0.924983	0.906027	0.936436	0.924323	0.953675	0.859772	0.886679	0.897857	0.937	0.129371	0.0911522	0.079782	0.00507403	0	0.0450393	0.00435736	0.139817	0.0344	0.109905	0.0295745	0.0732043	0.0618064	0.0492566	0.915906	0.0281736	8.39075e-06	0.8541	MPC1
cg02000328	16	15901917	0.799048	0.761169	0.778265	0.7814	0.824073	0.781069	0.786674	0.749037	0.699807	0.806751	0.230763	0.119859	0.201279	0.118405	0.185678	0.122249	0.131671	0.184539	0.157692	0.20195	0.148649	0.15964	0.163531	0.0372784	0.776729	0.0344944	8.39075e-06	0.613198	MYH11
cg02002258	2	26700976	0.794009	0.790315	0.809625	0.788655	0.764809	0.795169	0.800948	0.718976	0.772928	0.80378	0.216325	0.202129	0.235466	0.147829	0.167251	0.184225	0.205391	0.189672	0.165363	0.202724	0.17374	0.180384	0.189208	0.0244795	0.783921	0.0265424	8.39075e-06	0.594713	OTOF
cg02003183	14	103415882	0.127953	0.153909	0.14656	0.194415	0.181703	0.170229	0.16069	0.187133	0.149507	0.121158	0.906656	0.942549	0.958162	0.932858	0.943604	0.903251	0.934814	0.955112	0.94453	0.925147	0.946322	0.936383	0.935782	0.0170525	0.159326	0.0243941	8.39075e-06	0.776457	AMN
cg02004337	6	114181482	0.846463	0.709689	0.819277	0.735266	0.771177	0.884543	0.792273	0.728899	0.770672	0.80279	0.155298	0.12516	0.150535	0.0842067	0.101995	0.10827	0.0521571	0.1608	0.143706	0.130799	0.144895	0.140929	0.124896	0.0325631	0.786105	0.0546783	8.39075e-06	0.661209	MARCKS
cg02010763	15	61044829	0.875358	0.861942	0.870157	0.848198	0.835933	0.919664	0.886633	0.852755	0.844655	0.841058	0.199157	0.201947	0.0942229	0.0908446	0.155273	0.444962	0.142524	0.131446	0.0928399	0.100735	0.0687542	0.072912	0.149635	0.103305	0.863635	0.0254843	8.39075e-06	0.714001	RORA
cg02026204	22	30663007	0.00400462	0.00824121	0.00354106	0.0109229	0.00156041	0.0157436	0.0520095	0.0099042	0	0.00302428	0.821609	0.896001	0.832848	0.893203	0.834254	0.823925	0.869287	0.815279	0.865489	0.848364	0.854802	0.872006	0.852255	0.027431	0.0108952	0.0152435	8.39075e-06	0.84136	OSM
cg02027717	3	13590221	0.768206	0.73456	0.747722	0.800216	0.813022	0.76737	0.84393	0.780853	0.794932	0.775027	0.234839	0.18711	0.237985	0.208822	0.211103	0.152175	0.214442	0.276884	0.240296	0.266301	0.248983	0.195194	0.222844	0.0351754	0.782584	0.0319253	8.39075e-06	0.559739	FBLN2
cg02028339	6	125991844	0.86061	0.808736	0.846618	0.848628	0.870756	0.856216	0.867816	0.847116	0.839924	0.8714	0.230175	0.427954	0.255548	0.1228	0.119302	0.283548	0.171994	0.144741	0.0571229	0.207057	0.171731	0.248583	0.20338	0.0966415	0.851782	0.018713	8.39075e-06	0.648402	LOC643623
cg02029841	5	16700411	0.0647396	0.0940697	0.0930814	0.0836023	0.0944849	0.0289652	0.104749	0.0690798	0.075204	0.0614224	0.816459	0.784816	0.767521	0.886572	0.830451	0.856528	0.723694	0.861416	0.812536	0.818552	0.83737	0.850183	0.820508	0.0448609	0.0769398	0.0222	8.39075e-06	0.743568	FAM134B
cg02030929	16	29676003	0.0259661	0.0336362	0.0227303	0.0177185	0.03326	0.00381609	0	0.0327627	0.0237564	0.00468645	0.859396	0.880493	0.8544	0.877455	0.868632	0.852309	0.883712	0.857401	0.82506	0.852709	0.853565	0.914712	0.864987	0.0222982	0.0198333	0.0128373	8.39075e-06	0.845154	SPN
cg02034689	5	54518136	0.0756893	0.150147	0.101722	0.0976319	0.119805	0.1072	0.0919531	0.140853	0.155117	0.120373	0.765877	0.851333	0.826996	0.858609	0.877929	0.823778	0.787787	0.797484	0.833314	0.825349	0.851824	0.828194	0.827373	0.031621	0.116049	0.0261817	8.39075e-06	0.711323	MCIDAS
cg02035391	3	197466583	0.8485	0.859319	0.837766	0.838341	0.861596	0.88944	0.834456	0.817968	0.814068	0.833594	0.202135	0.0999784	0.203409	0.144169	0.176284	0.10324	0.132013	0.203239	0.243594	0.208677	0.174401	0.140729	0.169322	0.0452729	0.843505	0.0222879	8.39075e-06	0.674182	KIAA0226
cg02037307	5	134363562	0.0491174	0.287887	0.0980142	0.128147	0.0809265	0.148247	0.123461	0.227616	0.15922	0.36782	0.780004	0.8288	0.796856	0.864023	0.843123	0.86096	0.915206	0.8097	0.813824	0.795785	0.807756	0.90335	0.834949	0.0432473	0.167046	0.0991619	8.39075e-06	0.667903	LOC100996485
cg02037794	6	3750475	0.806533	0.804175	0.81918	0.824761	0.832353	0.817685	0.813505	0.826077	0.824539	0.811131	0.207075	0.234633	0.251048	0.225333	0.211171	0.180591	0.185054	0.245397	0.204657	0.198223	0.192045	0.194566	0.210816	0.0233488	0.817994	0.00913609	8.39075e-06	0.607178	PXDC1
cg02044895	11	58343318	0.0446447	0.0422048	0.0486485	0.0447813	0.0581297	0.0700872	0.059955	0.03307	0.0564217	0.0418221	0.803916	0.841585	0.837139	0.833414	0.846928	0.825676	0.840411	0.798337	0.796133	0.801475	0.850406	0.821453	0.824739	0.0200259	0.0499765	0.0109643	8.39075e-06	0.774763	LPXN
cg02047547	16	19126242	0.932269	0.909153	0.908572	0.924119	0.892944	0.934026	0.9594	0.896548	0.892529	0.89747	0.125151	0.0798575	0.081878	0.123965	0.1083	0.111994	0.0235376	0.148311	0.0407251	0.113533	0.0591715	0.0858597	0.0918568	0.0370528	0.914703	0.0221825	8.39075e-06	0.822846	ITPRIPL2
cg02048377	17	37219764	0.882338	0.859661	0.844459	0.883252	0.85876	0.873604	0.844939	0.85608	0.818003	0.854286	0.322975	0.223207	0.261053	0.221397	0.217531	0.18273	0.30202	0.26535	0.182036	0.235479	0.175629	0.242765	0.236014	0.0462904	0.857538	0.0195672	8.39075e-06	0.621524	LOC100131347
cg02049243	16	85424402	0.773883	0.795436	0.790403	0.796685	0.774961	0.78235	0.768562	0.777381	0.767264	0.809107	0.226264	0.172172	0.217104	0.156229	0.159208	0.136462	0.171413	0.271765	0.194768	0.220287	0.172347	0.202554	0.191714	0.0378124	0.783603	0.013786	8.39075e-06	0.591889	MIR5093
cg02057917	6	29323269	0.76782	0.764084	0.77994	0.772913	0.729726	0.781545	0.738414	0.717785	0.732152	0.795355	0.392271	0.230333	0.282298	0.397892	0.250599	0.12978	0.16169	0.201816	0.155646	0.322424	0.268295	0.183484	0.248044	0.0889216	0.757973	0.0263635	8.39075e-06	0.509929	OR5V1
cg02060639	19	35531639	0.038212	0.105552	0.101723	0.0945626	0.148692	0.101224	0.209241	0.0824825	0.112328	0.148646	0.86376	0.861021	0.849582	0.823562	0.761263	0.916336	0.853951	0.818635	0.868501	0.792366	0.893955	0.894752	0.849807	0.0446015	0.114266	0.0459192	8.39075e-06	0.735541	HPN
cg02066144	2	73052126	0.825479	0.806983	0.871375	0.860701	0.815702	0.906912	0.910266	0.86202	0.818838	0.847292	0.338299	0.262649	0.236409	0.259653	0.234081	0.21395	0.233577	0.231045	0.24086	0.234347	0.246137	0.236906	0.247326	0.0314003	0.852557	0.0367091	8.39075e-06	0.605231	EXOC6B
cg02070906	5	158869634	0.904508	0.91004	0.909485	0.93211	0.911286	0.926915	0.934851	0.898046	0.906532	0.921537	0.398146	0.213181	0.278408	0.347307	0.166105	0.086057	0.242828	0.174056	0.178431	0.141962	0.238977	0.192382	0.221487	0.0872783	0.915531	0.0125021	8.39075e-06	0.694044	LOC285627
cg02073081	3	11732893	0.878607	0.902152	0.899809	0.887991	0.887305	0.908762	0.871311	0.86851	0.862331	0.863486	0.128004	0.116723	0.16123	0.0939292	0.106765	0.150367	0.164527	0.0930567	0.131913	0.139985	0.096732	0.111117	0.124529	0.025541	0.883026	0.0167676	8.39075e-06	0.758497	VGLL4
cg02075142	12	131437035	0.853734	0.86134	0.869281	0.837026	0.86632	0.840163	0.906467	0.80289	0.802203	0.868849	0.267862	0.22651	0.244915	0.179886	0.199708	0.20039	0.155667	0.207129	0.225529	0.240494	0.229804	0.23395	0.217654	0.0306579	0.850827	0.0317744	8.39075e-06	0.633174	GPR133
cg02075820	11	17300909	0.106779	0.152988	0.138498	0.164628	0.196399	0.222987	0.250906	0.127302	0.20228	0.132559	0.766645	0.840916	0.809242	0.843805	0.646002	0.718961	0.827052	0.790004	0.77752	0.721789	0.719984	0.814411	0.773028	0.0606088	0.169533	0.0466934	8.39075e-06	0.603495	NUCB2
cg02082083	1	20396560	0.799597	0.760581	0.76364	0.785209	0.786815	0.755846	0.892313	0.762182	0.728925	0.789847	0.319812	0.229941	0.187815	0.222254	0.230123	0.23029	0.220531	0.288964	0.250627	0.179945	0.151503	0.216132	0.227328	0.0453989	0.782495	0.0437934	8.39075e-06	0.555167	PLA2G5
cg02082720	5	132323674	0.969475	0.969828	0.955706	0.96454	0.963581	0.964234	0.943924	0.972788	0.954664	0.963187	0.0852662	0.0679058	0.0757744	0.0398849	0.0995977	0.0308312	0.0688655	0.166887	0	0.107212	0	0.0448325	0.0655881	0.0472526	0.962193	0.00861973	0.000193952	0.896605	AFF4
cg02086790	16	375327	0.105962	0.121351	0.0844726	0.139634	0.0958808	0.134561	0.0670879	0.0972349	0.120849	0.107867	0.891695	0.876941	0.864544	0.871612	0.805221	0.845878	0.853397	0.856711	0.821377	0.875623	0.844067	0.884738	0.85765	0.0256498	0.10749	0.0224627	8.39075e-06	0.75016	AXIN1
cg02088626	1	226596422	0.964634	0.928451	0.946861	0.925682	0.93566	0.874506	0.759645	0.937882	0.95739	0.944838	0.136248	0.0997705	0.140707	0.130523	0.159928	0.0752667	0.0184284	0.092026	0.187956	0.162412	0.055536	0.093482	0.11269	0.0491212	0.917555	0.0606639	8.39075e-06	0.804865	PARP1
cg02093811	2	233277840	0.0442169	0.0321727	0.0470701	0.0633847	0.0556045	0.0727916	0.0333427	0.0478535	0.0792357	0.0651627	0.776304	0.809595	0.77528	0.796927	0.812513	0.737472	0.772314	0.734241	0.656039	0.762028	0.695324	0.74565	0.756141	0.0461471	0.0540835	0.0159507	8.39075e-06	0.702057	ALPPL2
cg02095290	11	17008895	0.888335	0.942568	0.909242	0.859919	0.911756	0.891884	0.855274	0.886224	0.897021	0.901541	0.228905	0.144615	0.184026	0.111635	0.152079	0.134924	0.277028	0.188299	0.232974	0.150552	0.148776	0.162658	0.176372	0.0480717	0.894376	0.0252308	8.39075e-06	0.718004	PLEKHA7
cg02101307	10	86004424	0.875325	0.882668	0.844523	0.851738	0.856502	0.813908	0.944324	0.82086	0.750393	0.853179	0.196718	0.233598	0.214605	0.172058	0.176077	0.162819	0.181234	0.224118	0.18352	0.269324	0.16679	0.247173	0.202336	0.0348536	0.849342	0.0502879	8.39075e-06	0.647006	RGR
cg02109704	5	1721452	0.808403	0.739979	0.814129	0.743112	0.758867	0.765528	0.884213	0.786641	0.789291	0.815991	0.300175	0.18082	0.217289	0.201327	0.225018	0.150171	0.213124	0.217031	0.256992	0.200814	0.300162	0.218691	0.223468	0.0440004	0.790615	0.0431398	8.39075e-06	0.567148	MIR4277
cg02119494	15	70168944	0.878216	0.843693	0.883309	0.884988	0.901471	0.900279	0.928673	0.841472	0.864634	0.873044	0.197506	0.158088	0.191051	0.164901	0.195272	0.116384	0.129065	0.239232	0.144458	0.166802	0.137868	0.137744	0.164864	0.0353794	0.879978	0.0265986	8.39075e-06	0.715114	LINC00593
cg02124912	1	202091933	0.798868	0.792824	0.800134	0.800089	0.82034	0.778218	0.847659	0.782293	0.726298	0.798813	0.0910854	0.0577251	0.101681	0.0834703	0.0885365	0.0772575	0.0473483	0.0881632	0.0677943	0.0878419	0.0842787	0.0901048	0.0804406	0.0155005	0.794554	0.0310245	8.39075e-06	0.714113	GPR37L1
cg02138124	8	37901697	0.887903	0.882934	0.890332	0.865259	0.872523	0.829778	0.895187	0.859585	0.862852	0.88251	0.238197	0.219769	0.265834	0.209378	0.217937	0.156182	0.20107	0.293399	0.223084	0.244473	0.197398	0.219293	0.223835	0.0347863	0.872886	0.0194793	8.39075e-06	0.649051	EIF4EBP1
cg02144874	2	239047336	0.832261	0.752046	0.790798	0.75748	0.841748	0.858524	0.961201	0.778178	0.844405	0.808745	0.071143	0.0414945	0.080791	0.0686576	0.0917018	0.0791977	0.0962596	0.0870971	0.0818108	0.0771634	0.0680295	0.0444163	0.0739802	0.0168649	0.822539	0.061311	8.39075e-06	0.748558	KLHL30
cg02152351	6	8436296	0.808347	0.827565	0.80298	0.79859	0.82422	0.865337	0.648126	0.790242	0.716296	0.774928	0.276497	0.233589	0.247545	0.144937	0.152618	0.208875	0.254771	0.226028	0.179369	0.255914	0.215924	0.242199	0.219855	0.0417014	0.785663	0.0618567	8.39075e-06	0.565808	LOC100506207
cg02152631	8	29133647	0.892255	0.863625	0.898087	0.869302	0.911828	0.888755	0.920225	0.869311	0.864475	0.883259	0.23215	0.11418	0.172564	0.118516	0.122479	0.124016	0.0926349	0.162577	0.14176	0.130569	0.138583	0.105279	0.137942	0.0372275	0.886112	0.0198884	8.39075e-06	0.74817	KIF13B
cg02152985	2	3064023	0.88098	0.84541	0.850828	0.881231	0.844772	0.88157	0.946603	0.852221	0.803608	0.850796	0.10088	0.0828982	0.0447393	0.0920168	0.0643876	0.0648615	0.107269	0.077113	0.099321	0.0947879	0	0.0130465	0.0701101	0.0348477	0.863802	0.0373659	8.39075e-06	0.793692	TSSC1
cg02169026	8	125313573	0.931523	0.923588	0.903787	0.916298	0.93745	0.860067	0.958343	0.917953	0.902032	0.920504	0.245897	0.16954	0.272718	0.167325	0.27556	0.107724	0.0781448	0.229353	0.124883	0.168126	0.485802	0.194705	0.209981	0.107237	0.917155	0.0258953	8.39075e-06	0.707173	TMEM65
cg02170784	16	1034527	0.895772	0.859322	0.874632	0.869832	0.890386	0.883091	0.923168	0.861143	0.847073	0.884336	0.209873	0.240876	0.248943	0.274514	0.203173	0.191232	0.219809	0.264984	0.252244	0.282047	0.225412	0.255938	0.239087	0.0291089	0.878875	0.0216932	8.39075e-06	0.639788	SOX8
cg02185007	8	117587078	0.847239	0.816676	0.809661	0.825415	0.832435	0.808232	0.799048	0.788658	0.767942	0.777936	0.171747	0.0817014	0.163491	0.131972	0.222052	0.321526	0.183141	0.151333	0.157782	0.284695	0.090427	0.19448	0.179529	0.0704689	0.807324	0.0246673	8.39075e-06	0.627795	EIF3H
cg02185248	17	78748494	0.101254	0.159914	0.202394	0.138399	0.15431	0.193092	0.164068	0.18177	0.253692	0.149564	0.86979	0.919857	0.92211	0.923934	0.920373	0.894743	0.880978	0.892858	0.920727	0.890556	0.905253	0.92147	0.905221	0.0188403	0.169846	0.0411645	8.39075e-06	0.735375	CHMP6
cg02187231	2	71132993	0.185136	0.261432	0.244273	0.224703	0.248095	0.253	0.159012	0.240368	0.272266	0.20908	0.817654	0.839315	0.798654	0.82869	0.840943	0.821086	0.865931	0.763028	0.811577	0.766127	0.725256	0.84379	0.810171	0.0405209	0.229736	0.0356824	8.39075e-06	0.580434	VAX2
cg02187844	8	315418	0.772296	0.752195	0.776189	0.767162	0.760168	0.78147	0.81619	0.784164	0.724346	0.752615	0.28574	0.218655	0.307357	0.218641	0.235769	0.203786	0.174364	0.258753	0.253106	0.219655	0.179691	0.263648	0.234931	0.0404562	0.768679	0.0242672	8.39075e-06	0.533749	FBXO25
cg02189760	19	49842655	0.872191	0.915043	0.872765	0.864089	0.88593	0.892372	0.969652	0.862238	0.815512	0.88475	0.1268	0.108721	0.125496	0.08845	0.0735273	0.0818099	0.118332	0.0897121	0.130123	0.13339	0.10885	0.118674	0.108657	0.0204524	0.883454	0.0397179	8.39075e-06	0.774797	CD37
cg02205445	2	144648543	0.800498	0.788296	0.819556	0.829106	0.811692	0.789526	0.87545	0.824474	0.760088	0.824562	0.275091	0.214386	0.210956	0.190563	0.231964	0.204529	0.193893	0.264468	0.19842	0.206579	0.203856	0.181218	0.21466	0.0288012	0.812325	0.0308799	8.39075e-06	0.597664	GTDC1
cg02217815	22	36890079	0.132448	0.197792	0.177968	0.137526	0.173677	0.13073	0.125406	0.216211	0.234912	0.205783	0.859322	0.897853	0.824947	0.887672	0.870659	0.879744	0.889969	0.788353	0.896999	0.852159	0.875675	0.865611	0.865747	0.032014	0.173245	0.039957	8.39075e-06	0.692502	TXN2
cg02228889	12	94858294	0.851236	0.78655	0.875316	0.832547	0.866375	0.723661	0.901114	0.85144	0.826455	0.807928	0.236424	0.180529	0.199601	0.142596	0.153302	0.199815	0.167584	0.179298	0.177571	0.140221	0.217087	0.110152	0.175348	0.0354326	0.832262	0.0505477	8.39075e-06	0.656914	LOC144486
cg02231813	6	110296922	0.771097	0.791526	0.803382	0.821847	0.763868	0.826526	0.705177	0.803966	0.808055	0.842531	0.301828	0.1962	0.2083	0.228947	0.178065	0.250961	0.16937	0.275709	0.221207	0.42347	0.236546	0.248993	0.244966	0.0680235	0.793797	0.0393011	8.39075e-06	0.548831	GPR6
cg02237342	22	24823519	0.0198824	0.0154488	0.0110676	0.0250273	0.0105679	0.0109312	0.00995347	0.0169324	0.0154502	0.0071186	0.911769	0.957593	0.850014	0.765425	0.909532	0.897919	0.889692	0.843457	0.795946	0.904651	0.836579	0.893488	0.871339	0.0543716	0.014238	0.00539508	8.39075e-06	0.857101	ADORA2A
cg02245119	4	113269890	0.941517	0.909466	0.921107	0.927252	0.920996	0.931276	0.946384	0.912665	0.908095	0.928674	0.17356	0.118722	0.142694	0.131892	0.129356	0.119881	0.145929	0.191854	0.157868	0.144332	0.126909	0.0995834	0.140215	0.0252919	0.924743	0.0129005	8.39075e-06	0.784528	ALPK1
cg02245485	15	83789735	0.90382	0.917128	0.880096	0.92284	0.876302	0.933004	0.857948	0.887743	0.910701	0.914354	0.0867949	0.0628891	0.147359	0.0627587	0.154633	0.016602	0.122607	0.134824	0.149844	0.0938379	0	0.0131586	0.087109	0.056339	0.900393	0.0238378	8.39075e-06	0.813284	TM6SF1
cg02246055	16	72821353	0.00415013	0.0444849	0.0264329	0.065329	0.0155668	0.0319021	0	0.0618734	0.028245	0.0533498	0.764649	0.823999	0.762604	0.855559	0.817768	0.751795	0.816623	0.777687	0.834638	0.706689	0.856286	0.827499	0.79965	0.0462741	0.0331334	0.0228931	8.39075e-06	0.766516	ZFHX3
cg02246426	8	97162431	0.160005	0.187777	0.11682	0.207669	0.182059	0.180287	0.130865	0.185304	0.172484	0.147588	0.847491	0.870218	0.831197	0.701899	0.774388	0.496279	0.875239	0.816922	0.804485	0.843904	0.868624	0.878871	0.800793	0.108503	0.167086	0.0280942	8.39075e-06	0.633707	GDF6
cg02249228	8	12669060	0.780541	0.818261	0.805695	0.805144	0.834978	0.840632	0.826466	0.804631	0.775983	0.82581	0.155729	0.0892182	0.132196	0.0838304	0.146942	0.0884274	0.0972234	0.113585	0.0981363	0.107397	0.098529	0.0598781	0.105924	0.0274667	0.811814	0.02164	8.39075e-06	0.70589	LOC340357
cg02255732	11	31150189	0.836853	0.86012	0.867219	0.87951	0.852409	0.824819	0.743789	0.869902	0.813908	0.849667	0.369537	0.241697	0.140815	0.181312	0.1019	0.264001	0.239526	0.248621	0.245981	0.374164	0.20175	0.0970028	0.225526	0.0890453	0.83982	0.0394767	8.39075e-06	0.614294	DCDC5
cg02263377	14	105195816	0.932122	0.945009	0.944791	0.94504	0.920152	0.913988	0.924192	0.947244	0.940973	0.948152	0.134652	0.228218	0.181918	0.0903578	0.109129	0.156556	0.200304	0.156087	0.118147	0.260693	0.112166	0.141249	0.157456	0.0516271	0.936166	0.0126002	8.39075e-06	0.77871	ADSSL1
cg02268561	10	15212066	0.0847708	0.094807	0.0961456	0.154297	0.0856006	0.103655	0.0802819	0.0906487	0.0874003	0.108289	0.748792	0.800671	0.786411	0.814256	0.838716	0.858828	0.863669	0.771454	0.761513	0.659216	0.793937	0.780402	0.789822	0.0550355	0.0985895	0.0214123	8.39075e-06	0.691233	NMT2
cg02270518	6	29404728	0.737454	0.757611	0.783078	0.804238	0.730978	0.803025	0.796249	0.729164	0.745776	0.742451	0.270293	0.126135	0.208416	0.191368	0.165218	0.206398	0.160749	0.38114	0.14881	0.238862	0.520159	0.137746	0.229608	0.11526	0.763002	0.030518	8.39075e-06	0.533395	OR10C1
cg02285155	10	21653473	0.898596	0.881433	0.905903	0.910218	0.900663	0.886198	0.921848	0.896753	0.859233	0.899617	0.256651	0.177509	0.208501	0.12137	0.223161	0.110494	0.199928	0.22488	0.193711	0.209149	0.15736	0.167061	0.187481	0.0429404	0.896046	0.0172258	8.39075e-06	0.708565	MIR1915
cg02286857	2	47297177	0.887856	0.896445	0.888454	0.874048	0.883457	0.892978	0.941693	0.858741	0.863662	0.88623	0.305703	0.228952	0.291195	0.20988	0.205143	0.183935	0.186807	0.250703	0.224653	0.201864	0.176932	0.234456	0.225019	0.0407591	0.887356	0.0227107	8.39075e-06	0.662338	C2orf61
cg02290550	1	41487317	0.741581	0.781112	0.718051	0.720328	0.807649	0.858176	0.854631	0.764146	0.730009	0.78663	0.278191	0.179372	0.19843	0.160878	0.163813	0.151033	0.151277	0.194686	0.196491	0.214311	0.176903	0.165952	0.185945	0.035318	0.776231	0.0516117	8.39075e-06	0.590287	SLFNL1
cg02293044	22	29703543	0.866364	0.871152	0.862379	0.86051	0.852518	0.922816	0.931013	0.870023	0.842803	0.88202	0.16054	0.0898489	0.104183	0.0981832	0.128162	0.111195	0.0963868	0.164013	0.143957	0.116493	0.138974	0.125039	0.123081	0.0248181	0.87616	0.0288388	8.39075e-06	0.753078	GAS2L1
cg02294416	13	59458587	0.777031	0.799212	0.785357	0.764652	0.798184	0.794267	0.819217	0.786206	0.788102	0.778569	0.260693	0.168196	0.243518	0.230469	0.202441	0.159913	0.245316	0.334007	0.132698	0.218698	0.157294	0.151523	0.20873	0.0582159	0.78908	0.0148928	8.39075e-06	0.580349	DIAPH3-AS1
cg02296890	5	73495785	0.890545	0.873936	0.880602	0.882249	0.886191	0.858533	0.899384	0.84256	0.834282	0.922578	0.243021	0.278085	0.262306	0.231034	0.226037	0.229466	0.2028	0.276324	0.26563	0.285311	0.242702	0.252804	0.249627	0.0248924	0.877086	0.0263484	8.39075e-06	0.627459	ARHGEF28
cg02296931	1	1144658	0.0223827	0	0.000676589	0	0.0149915	0.016152	0	0.0508198	0.00459228	0	0.838451	0.890288	0.79394	0.859833	0.79942	0.825123	0.597622	0.888774	0.60839	0.952613	0.691786	0.878769	0.802084	0.11305	0.0109615	0.0162934	0.000186775	0.791123	TNFRSF18
cg02297709	1	160159670	0.831524	0.799876	0.835221	0.807176	0.842787	0.853272	0.858587	0.849244	0.840574	0.803336	0.106628	0.106071	0.193189	0.220648	0.286351	0.256592	0	0.196987	0.12377	0.115562	0.306906	0.151423	0.172011	0.0884258	0.83216	0.0214133	8.39075e-06	0.660149	CASQ1
cg02300711	6	27143871	0.88264	0.85616	0.90006	0.903537	0.839376	0.889524	0.925989	0.892323	0.887724	0.906795	0.310357	0.219343	0.22669	0.282093	0.195978	0.179776	0.102095	0.374698	0.188973	0.251076	0.125378	0.160574	0.218086	0.0777307	0.888413	0.0249654	8.39075e-06	0.670327	MIR3143
cg02302348	10	3542628	0.881411	0.847343	0.863453	0.863109	0.891727	0.896566	0.914176	0.845411	0.870667	0.883737	0.205818	0.21846	0.232689	0.168203	0.177332	0.166938	0.190216	0.300294	0.212509	0.245288	0.169158	0.178161	0.205422	0.0398848	0.87576	0.0219221	8.39075e-06	0.670338	KLF6
cg02306995	3	122635049	0.0730416	0.162154	0.107252	0.116885	0.113713	0.140393	0.0828318	0.108631	0.113016	0.112704	0.804651	0.844391	0.772169	0.711721	0.782529	0.761369	0.808874	0.693897	0.7838	0.726574	0.846841	0.713118	0.770828	0.0512378	0.113062	0.0252566	8.39075e-06	0.657766	LOC100129550
cg02307277	6	150690125	0.7971	0.770189	0.792478	0.79851	0.738284	0.77248	0.800551	0.753583	0.690117	0.774926	0.327803	0.200073	0.270642	0.251167	0.2074	0.133619	0.212845	0.222307	0.143194	0.256972	0.179997	0.162223	0.21402	0.0564134	0.768822	0.0344143	8.39075e-06	0.554802	IYD
cg02317313	12	122235206	0.800358	0.775986	0.8106	0.794439	0.80041	0.873775	0.932983	0.768967	0.767515	0.747672	0.0691314	0.0270803	0.0511741	0.0318672	0.0299919	0.0327338	0.017497	0.0253707	0.0282142	0.0331948	0.0324912	0.0349094	0.0344713	0.0134186	0.80727	0.0558524	8.39075e-06	0.772799	RHOF
cg02326806	15	96887461	0.0391945	0.0635092	0.0502807	0.07099	0.0425102	0.0603815	0.0975775	0.0867421	0.0362132	0.0498284	0.846474	0.867967	0.865851	0.937054	0.94679	0.8825	0.910694	0.821749	0.900136	0.818085	0.920672	0.906492	0.885372	0.0423999	0.0597227	0.0204455	8.39075e-06	0.825649	NR2F2
cg02338271	1	171868115	0.904316	0.818739	0.911454	0.897199	0.920466	0.956067	0.943364	0.894093	0.885104	0.879712	0.205105	0.136389	0.187004	0.107458	0.181323	0.118554	0.15918	0.210226	0.155247	0.181004	0.143875	0.107765	0.157761	0.0358908	0.901052	0.0378023	8.39075e-06	0.743291	DNM3
cg02341637	12	48329241	0.902515	0.883603	0.889162	0.918947	0.913062	0.882336	0.937669	0.872974	0.877487	0.919775	0.233693	0.134386	0.261748	0.169593	0.237537	0.230865	0.137647	0.290583	0.207288	0.223034	0.187915	0.193908	0.209016	0.0471208	0.899753	0.0218095	8.39075e-06	0.690737	TMEM106C
cg02346442	3	186194046	0.8741	0.831165	0.871296	0.868833	0.894129	0.907746	0.930587	0.862056	0.862721	0.836456	0.242637	0.270508	0.220659	0.233565	0.230235	0.211709	0.235242	0.299306	0.216138	0.274083	0.143104	0.239916	0.234758	0.0388222	0.873909	0.0303577	8.39075e-06	0.639151	LOC253573
cg02347881	13	91579373	0.793789	0.797595	0.812464	0.818813	0.772669	0.812317	0.818392	0.77575	0.763259	0.818621	0.215475	0.110333	0.228213	0.228142	0.186264	0.194429	0.186723	0.182862	0.231804	0.234147	0.115878	0.174763	0.190753	0.0420194	0.798367	0.0212097	8.39075e-06	0.607614	LINC00410
cg02351840	13	112559707	0.874414	0.816387	0.831431	0.825041	0.85202	0.830614	0.898166	0.79517	0.708325	0.846972	0.104866	0.292932	0.135383	0.149847	0.103973	0.251685	0.324669	0.223224	0.166976	0.299938	0.0660354	0.0915102	0.184253	0.0905391	0.827854	0.0511818	8.39075e-06	0.643601	SOX1
cg02355558	3	37977733	0.905249	0.921627	0.910239	0.888848	0.916304	0.896896	0.937327	0.907538	0.883222	0.909607	0.179631	0.129192	0.14353	0.103708	0.101271	0.0956613	0.0942414	0.149637	0.133211	0.1215	0.124913	0.138864	0.12628	0.0252765	0.907686	0.015752	8.39075e-06	0.781406	MIR26A1
cg02358862	16	30197211	0.0316569	0.0720837	0.052534	0.0455534	0.0552884	0.0211291	0	0.0615905	0.0563342	0.0548566	0.823803	0.841201	0.78509	0.871866	0.798556	0.839653	0.882799	0.77723	0.812415	0.804297	0.865265	0.853279	0.829621	0.0348263	0.0451027	0.0215253	8.39075e-06	0.784518	CORO1A
cg02361027	2	170217401	0.770766	0.806621	0.791559	0.771603	0.818618	0.765952	0.845624	0.807155	0.828104	0.800976	0.170428	0.204065	0.219102	0.184713	0.221071	0.199367	0.0905926	0.187302	0.211336	0.225261	0.158362	0.130279	0.18349	0.0406263	0.800698	0.0262481	8.39075e-06	0.617208	LRP2
cg02361306	19	35940461	0.850345	0.870174	0.870712	0.853784	0.76918	0.826889	0.897234	0.887402	0.871919	0.877876	0.257388	0.192967	0.254411	0.207427	0.149369	0.189517	0.228946	0.213476	0.170575	0.209019	0.226616	0.148433	0.204012	0.035895	0.857552	0.0368686	8.39075e-06	0.653539	FFAR2
cg02362505	1	185930976	0.860406	0.853205	0.825781	0.817378	0.812649	0.801533	0.963645	0.800736	0.816714	0.865873	0.180373	0.174327	0.141701	0.0990628	0.167463	0.15336	0.126083	0.202265	0.150567	0.138148	0.143809	0.145983	0.151928	0.0268808	0.841792	0.0489237	8.39075e-06	0.689863	HMCN1
cg02366931	5	78986160	0.929057	0.893952	0.921092	0.898191	0.927137	0.894648	0.962716	0.931489	0.907373	0.930785	0.181324	0.12633	0.169319	0.166122	0.152055	0.112933	0.154467	0.191092	0.197262	0.191937	0.149773	0.163172	0.162982	0.0259455	0.919644	0.021505	8.39075e-06	0.756662	CMYA5
cg02367921	1	40504529	0.154873	0.204634	0.274215	0.202384	0.180882	0.324402	0.27838	0.158858	0.20873	0.206598	0.833925	0.827289	0.808486	0.821325	0.860235	0.763123	0.840791	0.776169	0.793437	0.798374	0.8025	0.823304	0.812413	0.0276148	0.219396	0.0553842	8.39075e-06	0.593018	CAP1
cg02371397	15	33799380	0.798937	0.784997	0.784653	0.812519	0.761715	0.788701	0.900087	0.724282	0.773429	0.779351	0.282175	0.218278	0.208702	0.22846	0.217591	0.181035	0.176603	0.176694	0.217756	0.178403	0.272821	0.141014	0.208294	0.0409776	0.790867	0.0450442	8.39075e-06	0.582573	RYR3
cg02373484	6	29631227	0.893523	0.881205	0.892828	0.919685	0.855955	0.80756	0.917977	0.883325	0.861739	0.876853	0.340033	0.217792	0.267349	0.19607	0.247648	0.311638	0.262482	0.222745	0.125807	0.148346	0.207658	0.22723	0.231233	0.0609758	0.879065	0.0325533	8.39075e-06	0.647832	MOG
cg02380064	4	143301382	0.947393	0.938167	0.913378	0.928392	0.925228	0.966975	0.962343	0.939335	0.9228	0.940959	0.332329	0.217787	0.225164	0.227487	0.233631	0.155392	0.184872	0.360644	0.247621	0.237013	0.214227	0.242477	0.239887	0.0563472	0.938497	0.0170657	8.39075e-06	0.69861	INPP4B
cg02385661	19	13215729	0.0949373	0.185911	0.146767	0.124315	0.178301	0.199593	0.109809	0.15825	0.167845	0.141677	0.824971	0.832088	0.826566	0.856182	0.823401	0.823367	0.823824	0.818005	0.801127	0.803644	0.817608	0.830066	0.823404	0.014001	0.15074	0.0338587	8.39075e-06	0.672664	LYL1
cg02387612	11	55889797	0.868542	0.82638	0.796316	0.778803	0.792215	0.83488	0.744882	0.75741	0.771553	0.799782	0.317037	0.277586	0.221364	0.238965	0.271124	0.176353	0.220576	0.260459	0.273835	0.353195	0.215817	0.173393	0.249975	0.0533399	0.797076	0.0375791	8.39075e-06	0.547101	OR8H3
cg02394698	4	86594376	0.194692	0.250026	0.278322	0.192805	0.272135	0.242402	0.196652	0.257677	0.274442	0.311	0.833905	0.871343	0.900974	0.908417	0.880338	0.888224	0.875839	0.864562	0.829614	0.83495	0.878044	0.834197	0.866701	0.0274988	0.247015	0.0405712	8.39075e-06	0.619685	MIR4451
cg02406469	15	83381070	0.749918	0.786864	0.743889	0.772247	0.733433	0.760411	0.779593	0.767881	0.735482	0.788294	0.272788	0.167492	0.255299	0.273532	0.147892	0.203495	0.428505	0.28944	0.127867	0.296463	0.195735	0.195146	0.237804	0.0826609	0.761801	0.0204234	8.39075e-06	0.523997	LOC338963
cg02411937	8	42575546	0.912572	0.903516	0.885798	0.897047	0.929364	0.888432	0.88887	0.904278	0.87766	0.904016	0.209401	0.048139	0.0788386	0.105196	0.152463	0.10372	0	0.141928	0.086615	0.147911	0.148377	0.200518	0.118592	0.060624	0.899155	0.0150079	8.39075e-06	0.780563	CHRNB3
cg02431531	16	59244939	0.825428	0.769609	0.77713	0.795745	0.789193	0.755625	0.85375	0.779743	0.720385	0.801254	0.135024	0.124693	0.161784	0.148681	0.146348	0.106701	0.097006	0.15515	0.147129	0.126215	0.135144	0.139631	0.135292	0.0191518	0.786786	0.0366528	8.39075e-06	0.651494	GOT2
cg02444433	5	23507469	0.805289	0.74571	0.85819	0.818636	0.839793	0.867425	0.772633	0.910586	0.866275	0.758448	0.13828	0.198563	0.119431	0.157156	0.127004	0.438498	0.077842	0.372041	0.227849	0.153568	0.151812	0.0786415	0.186724	0.111492	0.824298	0.0537807	8.39075e-06	0.637575	PRDM9
cg02444484	10	95372040	0.879323	0.832912	0.897474	0.859219	0.853293	0.915645	0.761862	0.8516	0.837265	0.899946	0.187833	0.306815	0.425835	0.196514	0.1689	0.297176	0.240945	0.176323	0.239118	0.179546	0.0938433	0.289718	0.233547	0.0868545	0.858854	0.0440385	8.39075e-06	0.625307	PDE6C
cg02447879	17	79393682	0.725588	0.777458	0.818727	0.717302	0.793456	0.848627	0.807763	0.770993	0.826574	0.790065	0.27844	0.177746	0.276585	0.261913	0.266713	0.194396	0.231202	0.262263	0.22026	0.27688	0.207559	0.201534	0.237958	0.0366431	0.787655	0.0419325	8.39075e-06	0.549698	MIR4740
cg02448244	9	36739122	0.844069	0.776149	0.772126	0.817751	0.837317	0.824538	0.791265	0.816919	0.808346	0.816761	0.253195	0.22553	0.240222	0.223274	0.277992	0.183146	0.298245	0.324466	0.200468	0.291547	0.146447	0.206111	0.23922	0.0522053	0.810524	0.0240446	8.39075e-06	0.571304	MIR4475
cg02449336	7	143805356	0.76968	0.721843	0.803499	0.773727	0.742367	0.763665	0.84914	0.787689	0.76312	0.815315	0.291303	0.310113	0.279676	0.193622	0.155134	0.138089	0.204616	0.254983	0.164974	0.23503	0.247914	0.194932	0.222532	0.055941	0.779004	0.0367045	8.39075e-06	0.556472	OR2A2
cg02452639	1	116710227	0.590954	0.828203	0.825851	0.806017	0.838399	0.864531	0.846513	0.810801	0.765756	0.861094	0.192209	0.0633661	0.149005	0.0621168	0.108564	0.0834625	0.134107	0.129226	0.134134	0.12545	0.0905937	0.0973171	0.114129	0.0376083	0.803812	0.0801934	8.39075e-06	0.689683	MAB21L3
cg02466924	7	111693032	0.857645	0.840973	0.841305	0.852626	0.874646	0.828256	0.871279	0.855751	0.823364	0.866672	0.166983	0.129137	0.177878	0.146248	0.136496	0.176565	0.129583	0.161911	0.177346	0.147106	0.131068	0.159342	0.153305	0.0191465	0.851252	0.0175131	8.39075e-06	0.697947	DOCK4
cg02471310	4	95816391	0.889528	0.869142	0.870692	0.865637	0.86142	0.866737	0.948079	0.858253	0.867105	0.899789	0.37373	0.225472	0.25073	0.26733	0.280612	0.192764	0.227122	0.315246	0.256904	0.23116	0.162707	0.207999	0.249315	0.0563965	0.879638	0.027258	8.39075e-06	0.630324	BMPR1B
cg02475600	12	34503594	0.867838	0.851346	0.828979	0.818197	0.797211	0.863066	0.89748	0.84388	0.768647	0.826319	0.21459	0.253805	0.251298	0.263738	0.171765	0.317201	0.137048	0.262429	0.247363	0.244838	0.223242	0.211246	0.233214	0.0465913	0.836296	0.0370041	8.39075e-06	0.603083	ALG10
cg02479497	16	85548895	0.925138	0.899159	0.960514	0.941313	0.897693	0.959082	0.947377	0.924222	0.950765	0.930528	0.184892	0.18563	0.212035	0.114609	0.17522	0.1439	0.250695	0.296441	0.24557	0.314883	0.190268	0.146976	0.205093	0.0613285	0.933579	0.0225143	8.39075e-06	0.728486	GSE1
cg02480675	20	6514844	0.834354	0.813008	0.832723	0.822501	0.816791	0.868186	0.908916	0.801688	0.828657	0.844461	0.219534	0.153835	0.165983	0.295022	0.108385	0.176299	0.267795	0.227722	0.175869	0.239106	0.35343	0.271862	0.221237	0.0690344	0.837129	0.0311557	8.39075e-06	0.615892	BMP2
cg02486364	7	13155344	0.85372	0.877896	0.872957	0.866846	0.881608	0.917384	0.946933	0.880989	0.860959	0.866453	0.238901	0.174191	0.254621	0.261304	0.251175	0.253738	0.184273	0.263201	0.259992	0.257335	0.35048	0.247862	0.249756	0.0434666	0.882575	0.0284383	8.39075e-06	0.632818	ARL4A
cg02486855	15	67356942	0.821441	0.688357	0.455622	0.898025	0.424698	0.940768	0.87796	0.856636	0.724927	0.86813	0.324314	0.315093	0.22851	0.192486	0.354528	0.191641	0.118868	0.288038	0.117992	0.32634	0.124899	0.262581	0.237108	0.0871632	0.755656	0.183089	8.39075e-06	0.518549	SMAD3
cg02487930	4	189476745	0.957622	0.878591	0.915784	0.907878	0.90352	0.919702	0.787297	0.919717	0.924836	0.904261	0.167421	0.143323	0.175916	0.0709393	0.195664	0.463844	0.16515	0.180564	0.149413	0.24362	0.266561	0.101102	0.193626	0.100418	0.901921	0.0449434	8.39075e-06	0.708294	LOC401164
cg02491003	3	57581393	0.857731	0.814662	0.833161	0.82004	0.828479	0.879565	0.54805	0.813486	0.853436	0.821226	0.136375	0.200646	0.128045	0.169584	0.157904	0.187095	0.23452	0.146781	0.188389	0.196515	0.168648	0.121296	0.16965	0.0335538	0.806984	0.0934937	8.39075e-06	0.637334	ARF4
cg02492094	2	161789811	0.836907	0.852326	0.843199	0.857744	0.853006	0.846571	0.899202	0.847522	0.835169	0.8558	0.256279	0.204637	0.212069	0.164604	0.187199	0.114183	0.162267	0.25194	0.172734	0.19156	0.189543	0.100206	0.183935	0.0467324	0.852745	0.0179786	8.39075e-06	0.66881	TANK
cg02497785	7	48494608	0.845478	0.766789	0.886606	0.880153	0.695892	0.825002	0.946815	0.842386	0.559254	0.875655	0.0632305	0.115267	0.0191661	0.0866031	0.0419091	0.0566111	0.0596406	0.110928	0.0412637	0.0886599	0.127477	0.130509	0.0784387	0.0369149	0.812403	0.112574	8.39075e-06	0.733964	ABCA13
cg02499640	5	59072686	0.889495	0.887459	0.898675	0.831753	0.85394	0.872031	0.847956	0.866785	0.84555	0.881	0.315854	0.176679	0.235981	0.156207	0.123837	0.081535	0.326513	0.145861	0.176453	0.195247	0.0991807	0.27427	0.192301	0.0806204	0.867464	0.0220673	8.39075e-06	0.675163	PDE4D
cg02499925	17	3031618	0.809322	0.762095	0.788444	0.770248	0.78466	0.786402	0.82119	0.794254	0.741153	0.799985	0.337052	0.197458	0.244001	0.251981	0.266867	0.217502	0.265955	0.267588	0.0965305	0.347008	0.194351	0.240368	0.243888	0.0660495	0.785775	0.0232958	8.39075e-06	0.541887	OR1G1
cg02504622	3	150238257	0.951492	0.924605	0.940671	0.951382	0.940893	0.957941	0.963793	0.917402	0.9356	0.97173	0.0486059	0.0377516	0.0900699	0.0165746	0.106632	0.0295774	0.0657516	0.18809	0.0536319	0.102321	0.0200685	0.0100252	0.0640916	0.0510595	0.945551	0.017051	8.39075e-06	0.881459	SERP1
cg02505918	17	8791860	0.872244	0.874897	0.871705	0.835528	0.87439	0.867537	0.93703	0.853622	0.853336	0.858361	0.174672	0.133476	0.131916	0.188138	0.153072	0.117947	0.209906	0.156358	0.119091	0.141707	0.114341	0.160777	0.150117	0.029758	0.869865	0.0267081	8.39075e-06	0.719748	PIK3R6
cg02507181	12	10251536	0.918334	0.921591	0.892637	0.909799	0.91965	0.92031	0.931829	0.915252	0.895366	0.922343	0.223234	0.147057	0.185619	0.170699	0.166577	0.165974	0.195147	0.214954	0.187911	0.200547	0.125341	0.167086	0.179179	0.0278498	0.914711	0.0122629	8.39075e-06	0.735532	CLEC1A
cg02512559	16	75414554	0.210182	0.206678	0.198994	0.195144	0.281281	0.24338	0.471683	0.181421	0.294409	0.18523	0.860194	0.895097	0.811744	0.864884	0.77326	0.84816	0.757231	0.806668	0.822383	0.84714	0.744305	0.839119	0.822515	0.0459197	0.24684	0.0881977	8.39075e-06	0.575675	CFDP1
cg02514318	2	197201183	0.788613	0.77626	0.75731	0.73904	0.778781	0.79174	0.79787	0.726768	0.704262	0.827358	0.346169	0.19605	0.316051	0.198439	0.172016	0.0784408	0.187058	0.233673	0.210257	0.258937	0.246139	0.182904	0.218845	0.0697077	0.7688	0.0369651	8.39075e-06	0.549956	STK17B
cg02522196	12	44226393	0.0443768	0.045634	0.0689537	0.0700473	0.0740306	0.067694	0	0.0522314	0.0894254	0.0722236	0.841919	0.870316	0.854172	0.823865	0.8176	0.853804	0.807363	0.793589	0.873133	0.795885	0.792375	0.816997	0.828418	0.0294293	0.0584617	0.0248095	8.39075e-06	0.769956	TMEM117
cg02526790	8	134044590	0.875657	0.895207	0.908579	0.903286	0.900811	0.949434	0.906981	0.882988	0.885958	0.88898	0.225074	0.20014	0.258875	0.188092	0.232496	0.304405	0.150157	0.265037	0.242643	0.254433	0.14886	0.131901	0.216843	0.0535447	0.899788	0.0205499	8.39075e-06	0.682946	SLA
cg02534072	2	102662506	0.828163	0.81294	0.80117	0.895459	0.801404	0.781369	0.9028	0.783975	0.751216	0.863951	0.160487	0.111935	0.125208	0.108127	0.0770062	0.0810232	0.101246	0.103967	0.104776	0.131553	0.098809	0.0959435	0.10834	0.0225838	0.822245	0.0502985	8.39075e-06	0.713905	IL1R2
cg02540827	2	201221975	0.923426	0.910134	0.910555	0.895214	0.886278	0.922007	0.923009	0.903741	0.883784	0.897004	0.188057	0.214108	0.2328	0.167758	0.31867	0.213665	0.201454	0.183185	0.244598	0.241576	0.171077	0.280664	0.221468	0.0452686	0.905515	0.0147933	8.39075e-06	0.684048	SPATS2L
cg02543462	2	113885116	0.195355	0.193289	0.229153	0.204441	0.211775	0.173385	0.0848622	0.242777	0.203158	0.242421	0.754869	0.840983	0.812214	0.823533	0.818668	0.788856	0.794471	0.790547	0.787763	0.802374	0.795582	0.825599	0.802955	0.0228383	0.198061	0.0455116	8.39075e-06	0.604893	IL1RN
cg02546477	12	15082052	0.871359	0.869557	0.865716	0.868919	0.861159	0.865615	0.870871	0.830425	0.797572	0.844223	0.158344	0.143214	0.141462	0.110032	0.145871	0.125133	0.0869118	0.132377	0.123671	0.131452	0.117055	0.140328	0.129654	0.0189758	0.854542	0.024052	8.39075e-06	0.724887	ERP27
cg02555923	3	14319984	0.230719	0.257612	0.239787	0.201429	0.230335	0.239957	0.198305	0.243138	0.262697	0.197685	0.823944	0.853525	0.864495	0.835427	0.799361	0.783624	0.817526	0.818486	0.791881	0.828531	0.787734	0.847621	0.821013	0.0265775	0.230166	0.0237218	8.39075e-06	0.590847	LSM3
cg02558026	16	30904573	0.012823	0.0120319	0.0149292	0.0193189	0.0141174	0.0301787	0	0.0163262	0.0220381	0.0152847	0.738211	0.803552	0.711249	0.874303	0.788912	0.767151	0.752026	0.75364	0.710165	0.641804	0.806387	0.780675	0.760673	0.0586454	0.0157048	0.00770848	8.39075e-06	0.744968	MIR762
cg02565878	1	111295745	0.76765	0.69599	0.747321	0.782021	0.73898	0.799424	0.816041	0.741995	0.739596	0.799615	0.28585	0.223297	0.182589	0.181465	0.2431	0.183265	0.18631	0.332317	0.263183	0.254376	0.202339	0.220254	0.229862	0.0477267	0.762863	0.0367667	8.39075e-06	0.533001	KCNA3
cg02567958	22	37962818	0.108191	0.168349	0.177038	0.150508	0.143269	0.0837785	0.0986019	0.15668	0.161196	0.154552	0.771318	0.788625	0.760596	0.769408	0.780242	0.803348	0.756289	0.753141	0.733812	0.761265	0.738187	0.742885	0.76326	0.0207028	0.140216	0.0318362	8.39075e-06	0.623043	CDC42EP1
cg02572796	4	186732124	0.923262	0.927263	0.865714	0.885639	0.889163	0.910456	0.943505	0.889218	0.893949	0.913392	0.22847	0.196178	0.226005	0.225934	0.298	0.199904	0.287803	0.269428	0.303828	0.29783	0.151637	0.293142	0.24818	0.0502877	0.904156	0.0234406	8.39075e-06	0.655976	SORBS2
cg02573468	15	41224537	0.150536	0.259402	0.210242	0.2368	0.191774	0.206734	0.163206	0.222569	0.195505	0.208563	0.897106	0.893809	0.893815	0.921916	0.853285	0.813349	0.814964	0.832507	0.821503	0.839911	0.842378	0.811964	0.853042	0.0386418	0.204533	0.032143	8.39075e-06	0.648509	DLL4
cg02576296	10	104705597	0.849023	0.832053	0.818335	0.811384	0.838319	0.825291	0.850812	0.812177	0.825702	0.821307	0.295502	0.237149	0.302092	0.216063	0.188692	0.193804	0.236696	0.268829	0.238375	0.239812	0.220408	0.208028	0.237121	0.0362251	0.82844	0.0139866	8.39075e-06	0.591319	CNNM2
cg02578087	3	8671361	0.898844	0.753767	0.798198	0.861388	0.708947	0.896872	0.767859	0.735421	0.733821	0.817986	0.100361	0.173014	0.162503	0.149674	0.0952996	0.0661672	0.103146	0.180014	0.0566619	0.0960031	0.0734046	0.0751183	0.110947	0.0437624	0.79731	0.0692729	8.39075e-06	0.686363	SSUH2
cg02579477	1	163173262	0.861135	0.842874	0.814764	0.841022	0.837452	0.887271	0.865196	0.777637	0.804446	0.848958	0.153915	0.0931598	0.169951	0.105706	0.00796685	0.0439744	0.203154	0.123579	0.0869527	0.100648	0.110159	0.0594545	0.104885	0.054202	0.838076	0.0319117	8.39075e-06	0.733191	RGS5
cg02589353	11	124471596	0.778268	0.79149	0.767019	0.771767	0.759313	0.769413	0.790228	0.779396	0.69716	0.787507	0.323593	0.205328	0.229002	0.193721	0.199715	0.166666	0.221602	0.221085	0.220555	0.33399	0.231141	0.253237	0.233303	0.0496143	0.769156	0.027405	8.39075e-06	0.535853	PANX3
cg02597698	22	30662987	0.041099	0.0523633	0.049999	0.0411791	0.0445295	0.0359742	0.0110031	0.0405706	0.0580894	0.0658092	0.804619	0.827382	0.834889	0.796259	0.773625	0.840104	0.813036	0.812138	0.77962	0.820598	0.721866	0.816494	0.803386	0.032617	0.0440616	0.0147636	8.39075e-06	0.759324	OSM
cg02598335	7	86337918	0.789258	0.723565	0.777073	0.816994	0.79076	0.757777	0.778389	0.70637	0.74866	0.801003	0.218122	0.15595	0.33718	0.188243	0.20437	0.222278	0.259934	0.194792	0.140999	0.192489	0.14962	0.154325	0.201525	0.0551806	0.768985	0.0347873	8.39075e-06	0.56746	GRM3
cg02599498	7	154998107	0.153078	0.164057	0.127931	0.339153	0.150512	0.278013	0.117125	0.168656	0.107956	0.292754	0.779034	0.8018	0.77055	0.804959	0.741559	0.710163	0.690393	0.774271	0.738213	0.740925	0.780059	0.764277	0.758017	0.0348068	0.189924	0.081987	8.39075e-06	0.568093	INSIG1
cg02602264	7	1026310	0.776031	0.738485	0.803075	0.758589	0.758135	0.853598	0.752842	0.783149	0.629788	0.778102	0.293219	0.202687	0.280369	0.269431	0.163387	0.114649	0.223646	0.355411	0.248653	0.236061	0.227245	0.199042	0.234483	0.062853	0.763179	0.0568725	8.39075e-06	0.528696	CYP2W1
cg02604730	16	87339708	0.853733	0.865705	0.850709	0.862493	0.882492	0.876983	0.95646	0.815015	0.829227	0.88644	0.206448	0.188413	0.256168	0.182929	0.17194	0.135909	0.207726	0.231083	0.183879	0.172643	0.144425	0.165575	0.187262	0.0342156	0.867926	0.0384487	8.39075e-06	0.680664	C16orf95
cg02606840	2	99280930	0.0885454	0.110651	0.114346	0.106065	0.0877057	0.110318	0.0746999	0.0955299	0.125294	0.114693	0.799043	0.852808	0.862414	0.747653	0.739701	0.552238	0.765855	0.768926	0.830307	0.846457	0.8065	0.851046	0.785246	0.0851157	0.102785	0.0155743	8.39075e-06	0.682461	MGAT4A
cg02616769	3	22348099	0.816987	0.81708	0.831173	0.822466	0.824023	0.832247	0.853397	0.803072	0.80393	0.788252	0.118445	0.0660465	0.105426	0.146764	0.156526	0.0984662	0.343998	0.376926	0.101338	0.257155	0.0770466	0.399002	0.187262	0.122987	0.819263	0.0181885	8.39075e-06	0.632001	ZNF385D
cg02632490	10	88024529	0.845029	0.888522	0.870135	0.905813	0.877342	0.911462	0.897527	0.881325	0.840336	0.88973	0.20911	0.137022	0.223099	0.164683	0.16498	0.183454	0.266391	0.228449	0.156697	0.262041	0.038887	0.133103	0.18066	0.0634004	0.880722	0.0236357	8.39075e-06	0.700062	MIR346
cg02632800	11	119291765	0.767552	0.758777	0.772036	0.77657	0.755145	0.744799	0.790515	0.756572	0.656883	0.745775	0.295011	0.24172	0.282572	0.228581	0.240944	0.222774	0.22217	0.283393	0.255832	0.268478	0.214163	0.233006	0.249054	0.0274111	0.752462	0.0364278	8.39075e-06	0.503409	THY1
cg02632952	3	190426524	0.804472	0.86034	0.763094	0.771613	0.779949	0.769228	0.833813	0.759867	0.72604	0.809269	0.295125	0.154091	0.205366	0.210298	0.105305	0.0331453	0.0981156	0.197329	0.129129	0.208481	0	0.113449	0.14582	0.0830366	0.787768	0.0394287	8.39075e-06	0.641949	GMNC
cg02633229	15	40674878	0.937888	0.950415	0.936227	0.935221	0.952043	0.970376	0.815491	0.912198	0.940149	0.932788	0.16606	0.132406	0.279105	0.133466	0.248943	0.0898184	0.283053	0.227803	0.402998	0.252899	0.17147	0.194794	0.215235	0.0856388	0.92828	0.0423891	8.39075e-06	0.713045	KNSTRN
cg02633817	19	35606732	0.893607	0.896887	0.892732	0.897674	0.881944	0.859889	0.955808	0.878913	0.903863	0.894478	0.281194	0.176765	0.317281	0.225953	0.259467	0.24275	0.221715	0.297487	0.197459	0.27024	0.221036	0.218559	0.244159	0.0418078	0.89558	0.0246145	8.39075e-06	0.651421	FXYD3
cg02635370	11	14037438	0.863047	0.869505	0.881551	0.896261	0.877597	0.898041	0.869802	0.880647	0.781988	0.831294	0.269348	0.251775	0.218574	0.139888	0.220741	0.0897509	0.228773	0.237463	0.258493	0.233196	0.182852	0.230432	0.21344	0.0520841	0.864973	0.0346742	8.39075e-06	0.651533	SPON1
cg02637352	5	148961536	0.905997	0.884029	0.897455	0.912888	0.904116	0.905968	0.909863	0.938291	0.890166	0.911474	0.250536	0.063026	0.180052	0.2558	0.180342	0.23966	0.120772	0.266173	0.108895	0.21593	0.118298	0.121127	0.176718	0.0690112	0.906025	0.0147007	8.39075e-06	0.729307	ARHGEF37
cg02647628	7	114053988	0.776969	0.737578	0.754601	0.775267	0.781422	0.71262	0.817687	0.757416	0.739632	0.778206	0.214966	0.215585	0.188705	0.132775	0.187573	0.119262	0.149843	0.225998	0.190543	0.160367	0.109457	0.156792	0.170989	0.0388514	0.76314	0.0293236	8.39075e-06	0.592151	FOXP2
cg02657012	6	32812965	0.0467903	0.0575628	0.0927122	0.100169	0.0995359	0.0642909	0.268617	0.0752948	0.0771903	0.0847752	0.872981	0.914748	0.914428	0.86021	0.879597	0.870861	0.895984	0.83906	0.895024	0.878791	0.877493	0.869158	0.880695	0.0217301	0.0966939	0.0629334	8.39075e-06	0.784001	PSMB8
cg02657611	1	45814632	0.874996	0.875228	0.883605	0.907855	0.882875	0.91169	0.843073	0.874514	0.873386	0.870874	0.261568	0.249368	0.20654	0.245112	0.210011	0.190691	0.265565	0.24995	0.211563	0.18383	0.154097	0.190338	0.218219	0.0355459	0.87981	0.0193493	8.39075e-06	0.66159	MUTYH
cg02669055	8	39848333	0.879737	0.864945	0.883143	0.893811	0.863611	0.845843	0.851623	0.86131	0.81926	0.868201	0.198616	0.188926	0.187417	0.163809	0.199036	0.164791	0.167554	0.181853	0.202854	0.244867	0.178887	0.203477	0.190174	0.0224333	0.863148	0.0210977	8.39075e-06	0.672975	IDO2
cg02670123	2	173330395	0.980467	0.978231	0.980439	0.981691	0.952331	0.971314	0.974042	0.961767	0.954224	0.958423	0.0688017	0.0573142	0.0602648	0.0387784	0.0552049	0.0284424	0.0504133	0.0534823	0.129387	0.0636064	0.0271539	0.0344576	0.0556089	0.0269948	0.969293	0.0115419	8.39075e-06	0.913684	ITGA6
cg02670637	1	56184693	0.880549	0.868355	0.866781	0.876786	0.874349	0.875021	0.915579	0.876603	0.860012	0.8744	0.263615	0.244374	0.249668	0.198314	0.193718	0.230174	0.244824	0.257619	0.295081	0.271763	0.173992	0.253752	0.239741	0.0351212	0.876844	0.0148562	8.39075e-06	0.637102	MIR4422
cg02674639	13	27142077	0.798567	0.784867	0.799801	0.803634	0.77638	0.766778	0.756141	0.795012	0.712343	0.781663	0.270557	0.22767	0.299275	0.220948	0.208342	0.199014	0.210301	0.196827	0.312484	0.307032	0.180854	0.261429	0.241228	0.0467845	0.777519	0.0275284	8.39075e-06	0.536291	WASF3
cg02675646	19	40996118	0.931542	0.877729	0.926495	0.842701	0.888996	0.914645	0.947793	0.90941	0.764769	0.903765	0.217762	0.284554	0.210985	0.2206	0.159735	0.209817	0.519583	0.373495	0.0571282	0.250013	0.234258	0.185766	0.243641	0.114175	0.890784	0.0533715	8.39075e-06	0.647143	SPTBN4
cg02676495	8	17767571	0.940691	0.958708	0.938496	0.928696	0.965938	0.963643	0.909929	0.946562	0.915768	0.900086	0.168599	0.130044	0.275555	0.121746	0.152111	0.0720417	0.18633	0.157099	0.250524	0.182066	0.165241	0.138664	0.166668	0.0547047	0.936852	0.0229512	8.39075e-06	0.770183	PCM1
cg02689072	4	802844	0.965739	0.965668	0.97106	0.966268	0.931783	0.966126	0.943172	0.971612	0.956456	0.96885	0.26037	0.228466	0.261223	0.202487	0.191228	0.109082	0.136098	0.163028	0.282036	0.206753	0.120061	0.104732	0.188797	0.0623321	0.960673	0.0131858	8.39075e-06	0.771876	CPLX1
cg02692177	2	42319371	0.816395	0.813161	0.789268	0.82368	0.806344	0.770541	0.904813	0.822203	0.790288	0.834044	0.264305	0.226982	0.200671	0.192849	0.214119	0.156357	0.174058	0.229874	0.243986	0.226743	0.204262	0.219758	0.21283	0.0296455	0.817074	0.0362749	8.39075e-06	0.604243	PKDCC
cg02693607	7	27150598	0.892799	0.918256	0.956188	0.931563	0.877229	0.840476	0.859804	0.907649	0.926138	0.935379	0.246269	0.0129882	0.297188	0.0272347	0.181811	0.406105	0.137637	0.255571	0.0319445	0.0862234	0.260239	0.249277	0.182707	0.124262	0.904548	0.0365182	8.39075e-06	0.721841	HOXA2
cg02696067	6	30850977	0.810607	0.808315	0.829939	0.797553	0.760316	0.778513	0.835578	0.766661	0.770605	0.770233	0.173338	0.11965	0.173574	0.106839	0.205582	0.144328	0.119144	0.171635	0.100082	0.156077	0.156036	0.150068	0.148029	0.0315431	0.792832	0.0273537	8.39075e-06	0.644803	DDR1
cg02696253	6	106964589	0.196365	0.192459	0.220885	0.18681	0.233876	0.156571	0.197976	0.2398	0.223714	0.224079	0.692417	0.790927	0.730138	0.764384	0.789579	0.779372	0.771204	0.728242	0.747476	0.735294	0.728852	0.784018	0.753492	0.0310795	0.207253	0.0256428	8.39075e-06	0.546238	AIM1
cg02702693	12	116808845	0.82618	0.791044	0.782335	0.809172	0.841238	0.84617	0.882776	0.794201	0.813766	0.8251	0.161734	0.18403	0.185555	0.146931	0.116168	0.124188	0.115986	0.202122	0.152066	0.20344	0.154015	0.145051	0.157607	0.030837	0.821198	0.0301946	8.39075e-06	0.663591	MIR4472-2
cg02703190	5	93137476	0.859275	0.748517	0.763332	0.785158	0.773522	0.790572	0.69641	0.772659	0.76785	0.859645	0.209854	0.110893	0.200621	0.0601645	0.126893	0.106597	0.202932	0.201061	0.151158	0.13925	0.105987	0.173617	0.149086	0.048779	0.781694	0.0485768	8.39075e-06	0.632608	POU5F2
cg02704949	19	35607180	0.855915	0.839899	0.830797	0.825142	0.831169	0.838703	0.859351	0.814615	0.799479	0.847315	0.275516	0.215121	0.274674	0.172572	0.173847	0.209742	0.183269	0.247529	0.277876	0.233904	0.274748	0.253845	0.23272	0.0409333	0.834238	0.0183207	8.39075e-06	0.601518	FXYD3
cg02709167	1	31996811	0.811155	0.823409	0.812519	0.871924	0.884286	0.840578	0.841438	0.8473	0.765874	0.84929	0.124549	0.198372	0.108118	0.103584	0.111623	0.0948357	0.0869968	0.117195	0.166097	0.0949557	0.0903417	0.0687795	0.113787	0.0358865	0.834777	0.0336761	8.39075e-06	0.72099	LOC284551
cg02714666	3	16131767	0.830742	0.748772	0.796409	0.808072	0.844365	0.868097	0.746319	0.780294	0.732356	0.799705	0.238064	0.152732	0.242417	0.168586	0.25918	0.181982	0.221893	0.264454	0.218533	0.294397	0.169827	0.228307	0.220031	0.0437771	0.795513	0.0445935	8.39075e-06	0.575482	GALNT15
cg02716776	19	3178413	0.0251	0.00151339	0.0268744	0.0150589	0.0283257	0.0313593	0	0.0537231	0.0234166	0.0312415	0.855525	0.893748	0.707167	0.940579	0.878398	0.865668	0.85966	0.86628	0.82913	0.807157	0.837106	0.817056	0.846456	0.0566749	0.0236613	0.01556	8.39075e-06	0.822795	S1PR4
cg02722633	5	142180618	0.108861	0.0938667	0.164238	0.145127	0.147276	0.105167	0.119875	0.0988737	0.123528	0.117358	0.850417	0.763992	0.799955	0.788699	0.672505	0.695119	0.719568	0.771889	0.719722	0.76325	0.681431	0.795528	0.75184	0.0543733	0.122417	0.0230137	8.39075e-06	0.629423	ARHGAP26
cg02724909	5	149625104	0.821058	0.777001	0.784962	0.804187	0.807436	0.820584	0.864352	0.828393	0.749309	0.831647	0.135657	0.0873385	0.117708	0.0589074	0.11528	0.0813276	0.110642	0.140628	0.100004	0.124203	0.0897066	0.093891	0.104608	0.0238447	0.808893	0.0323568	8.39075e-06	0.704285	CAMK2A
cg02727811	10	126736988	0.798135	0.822385	0.811912	0.792364	0.82143	0.791805	0.862807	0.823344	0.749179	0.829134	0.230328	0.191186	0.22081	0.180035	0.156478	0.178151	0.133022	0.191701	0.188757	0.138661	0.148045	0.155017	0.176016	0.0308433	0.810249	0.0300034	8.39075e-06	0.634233	MIR4296
cg02729303	5	16508920	0.890509	0.858551	0.870915	0.859011	0.835227	0.87985	0.884814	0.875571	0.874663	0.866996	0.270165	0.201201	0.237548	0.198796	0.147287	0.190774	0.187313	0.217656	0.126442	0.218818	0.168496	0.233068	0.199797	0.0399121	0.869611	0.015844	8.39075e-06	0.669814	FAM134B
cg02733865	3	80819787	0.826301	0.847375	0.807985	0.828162	0.805292	0.91059	0.919458	0.844362	0.817535	0.832403	0.287893	0.0889264	0.144262	0.0802441	0.376779	0.142686	0.187416	0.323468	0.0934539	0.267924	0.0740346	0.1154	0.181874	0.105527	0.843946	0.0399083	8.39075e-06	0.662073	GBE1
cg02734891	5	104728427	0.96593	0.94035	0.952937	0.942734	0.958901	0.973542	0.984545	0.914916	0.954358	0.93438	0.122133	0.478535	0.121913	0.106101	0.259483	0.0851871	0.0916886	0.320785	0.129608	0.185539	0.0596501	0.256049	0.184722	0.123142	0.952259	0.0202154	8.39075e-06	0.767537	RAB9BP1
cg02736560	1	68257754	0.83094	0.833013	0.823512	0.814527	0.823864	0.820349	0.84649	0.809007	0.823713	0.805316	0.269374	0.226262	0.257098	0.207025	0.211105	0.183229	0.246694	0.244901	0.187678	0.221771	0.198936	0.254088	0.22568	0.0286861	0.823073	0.0120364	8.39075e-06	0.597393	GNG12-AS1
cg02744249	20	57582918	0.12561	0.148999	0.188293	0.136107	0.217618	0.142656	0.024604	0.191943	0.196079	0.181478	0.772345	0.841148	0.814054	0.80556	0.837094	0.881644	0.8548	0.820707	0.823879	0.814466	0.83731	0.852012	0.829585	0.0278528	0.155339	0.0549685	8.39075e-06	0.674246	CTSZ
cg02749804	17	38324645	0.769713	0.764467	0.791565	0.765771	0.745067	0.715141	0.691522	0.765444	0.738298	0.764488	0.228249	0.176826	0.205519	0.154595	0.179782	0.230157	0.204393	0.221846	0.192393	0.19454	0.132965	0.215484	0.194729	0.0297408	0.751147	0.0294499	8.39075e-06	0.556418	RAPGEFL1
cg02751808	2	71125521	0.145113	0.273947	0.254917	0.244232	0.245148	0.279815	0.122798	0.263697	0.173198	0.246853	0.721718	0.773384	0.761644	0.745134	0.632127	0.775515	0.789793	0.689498	0.814313	0.848006	0.755248	0.80458	0.759247	0.05801	0.224972	0.0563293	8.39075e-06	0.534275	VAX2
cg02761110	3	65887859	0.773733	0.765529	0.805294	0.768673	0.809467	0.787938	0.885998	0.766844	0.77668	0.795145	0.283217	0.229319	0.312533	0.217748	0.228624	0.246046	0.211036	0.299411	0.232002	0.231228	0.214623	0.219895	0.243807	0.034756	0.79353	0.0361579	8.39075e-06	0.549723	MAGI1-AS1
cg02770857	17	55533254	0.173099	0.188343	0.240116	0.162139	0.207269	0.168701	0.170439	0.216112	0.226074	0.178797	0.716352	0.785863	0.758003	0.796953	0.748829	0.797746	0.782843	0.749916	0.664442	0.746918	0.723628	0.789268	0.755064	0.0396647	0.193109	0.0273308	8.39075e-06	0.561955	MSI2
cg02772995	2	161348781	0.845589	0.81842	0.841242	0.840645	0.822859	0.856654	0.700706	0.787032	0.796654	0.798538	0.0624965	0.0389707	0.0536638	0.0285783	0.0454604	0.0904453	0	0.0611839	0.0302583	0.0174867	0.0472728	0.0446159	0.0433694	0.0233303	0.810834	0.0451784	8.39075e-06	0.767464	RBMS1
cg02774129	1	58712062	0.84382	0.833106	0.750479	0.782725	0.805771	0.756983	0.858042	0.747899	0.745531	0.839515	0.261818	0.209331	0.254561	0.230685	0.167401	0.219077	0.219255	0.282208	0.2396	0.282177	0.253265	0.163235	0.231884	0.038956	0.796387	0.0448848	8.39075e-06	0.564503	DAB1
cg02774542	19	11517152	0.154103	0.269685	0.203344	0.339879	0.0800464	0.102692	0.139541	0.165245	0.198427	0.170919	0.712977	0.747301	0.786427	0.84243	0.867036	0.800035	0.789227	0.74207	0.761991	0.678035	0.727449	0.850914	0.775491	0.0582067	0.182388	0.0767442	8.39075e-06	0.593103	RGL3
cg02776283	2	220074531	0.20163	0.231405	0.17738	0.175244	0.212809	0.172799	0.178644	0.19887	0.298537	0.226145	0.873977	0.897806	0.871781	0.884496	0.848287	0.89736	0.882957	0.903857	0.896574	0.852076	0.859517	0.895648	0.880361	0.0191724	0.207346	0.0384827	8.39075e-06	0.673015	ZFAND2B
cg02776658	19	35800589	0.881656	0.741865	0.880505	0.872103	0.902426	0.58783	0.907272	0.70163	0.887617	0.902481	0.225465	0.180125	0.214629	0.199914	0.226886	0.182445	0.221973	0.245662	0.270208	0.250042	0.226269	0.24785	0.224289	0.0272863	0.826539	0.11033	8.39075e-06	0.602249	MAG
cg02779037	7	4848683	0.181186	0.0449704	0.00951293	0.10191	0.0269697	0.0216385	0	0.00811428	0.0441851	0.0536227	0.929371	0.911158	0.801888	0.789199	0.715889	0.818114	0.865286	0.756996	0.872012	0.831317	0.915855	0.90507	0.84268	0.0684221	0.049211	0.0549735	8.39075e-06	0.793469	MIR4656
cg02782840	13	25290701	0.936715	0.930371	0.917434	0.907257	0.94045	0.964798	0.940488	0.865089	0.85764	0.884516	0.339366	0.191096	0.195945	0.176902	0.291111	0.302237	0.258321	0.165114	0.13429	0.165601	0.240932	0.251732	0.226054	0.0640532	0.914476	0.0353689	8.39075e-06	0.688422	ATP12A
cg02783887	2	660856	0.821997	0.790048	0.827641	0.860371	0.894826	0.883942	0.929536	0.808217	0.859887	0.853195	0.150497	0.211358	0.159528	0.100913	0.203845	0.141745	0.0971922	0.188225	0.0630375	0.124983	0.0885745	0.0789085	0.134067	0.0499562	0.852966	0.0424778	8.39075e-06	0.718899	TMEM18
cg02786062	19	35326964	0.780871	0.772044	0.751456	0.776405	0.773252	0.752431	0.655338	0.753487	0.765191	0.771546	0.199946	0.295264	0.151682	0.207019	0.242931	0.196806	0.222939	0.203963	0.122551	0.26202	0.172354	0.197684	0.206263	0.046708	0.755202	0.0366399	8.39075e-06	0.548939	LOC400685
cg02787387	15	69841231	0.9005	0.872061	0.904378	0.895003	0.894645	0.961751	0.943996	0.866212	0.852429	0.812728	0.147657	0.182714	0.140594	0.217585	0.230465	0.181484	0.15958	0.147769	0.250138	0.267943	0.0989621	0.144072	0.180747	0.0509261	0.89037	0.0430712	8.39075e-06	0.709623	LOC145837
cg02792168	10	101281924	0.982829	0.974081	0.973888	0.975206	0.970274	0.968308	0.983286	0.963129	0.955384	0.969476	0.255907	0.296103	0.184396	0.139741	0.126514	0.103601	0.111216	0.22259	0.133623	0.263487	0.0840852	0.125615	0.170573	0.0715646	0.971586	0.00842534	8.39075e-06	0.801013	NKX2-3
cg02793828	16	85196116	0.884386	0.875616	0.921727	0.896696	0.935394	0.921256	0.897697	0.906731	0.861218	0.890709	0.147602	0.0283792	0.0962796	0.0924423	0.140078	0.131551	0.199599	0.17574	0.0688327	0.154941	0.0540624	0.0961102	0.115468	0.0513179	0.899143	0.0227536	8.39075e-06	0.783675	LOC400548
cg02798280	19	39087135	0.970862	0.95929	0.965394	0.957203	0.957254	0.967861	0.987545	0.965826	0.961383	0.965337	0.224971	0.0804277	0.147698	0.0589274	0.100607	0.0411727	0.0733975	0.196008	0.110734	0.201357	0.118708	0.129157	0.123597	0.0589728	0.965795	0.00889404	8.39075e-06	0.842198	MAP4K1
cg02804819	19	49238364	0.812045	0.786646	0.790201	0.793598	0.815818	0.858355	0.807977	0.71665	0.762966	0.798359	0.200575	0.195679	0.237343	0.215385	0.211583	0.183733	0.171595	0.213327	0.263379	0.216322	0.233098	0.203198	0.212101	0.0246153	0.794261	0.0367751	8.39075e-06	0.58216	RASIP1
cg02813916	6	30956760	0.823962	0.810608	0.811166	0.808698	0.841867	0.831963	0.873014	0.837746	0.802631	0.832343	0.246609	0.124211	0.21947	0.212856	0.179216	0.183342	0.190595	0.202881	0.140205	0.178905	0.193185	0.158365	0.18582	0.0339175	0.8274	0.0209837	8.39075e-06	0.64158	MUC21
cg02816525	15	59024033	0.803653	0.772144	0.823108	0.82129	0.801111	0.806374	0.847461	0.784444	0.780648	0.819456	0.231499	0.200629	0.211279	0.187453	0.230323	0.26491	0.252588	0.226157	0.22994	0.237966	0.169499	0.237648	0.223324	0.0269965	0.805969	0.0228759	8.39075e-06	0.582645	ADAM10
cg02820413	16	87339553	0.872179	0.846475	0.846156	0.830353	0.853897	0.82626	0.878037	0.829728	0.813457	0.824174	0.215325	0.203757	0.261954	0.225589	0.209802	0.160903	0.194525	0.258576	0.207643	0.187949	0.180912	0.174047	0.206748	0.0309292	0.842072	0.0212255	8.39075e-06	0.635323	C16orf95
cg02825728	21	31540204	0.73314	0.777672	0.799783	0.780307	0.741017	0.741676	0.646364	0.778993	0.757265	0.780045	0.301565	0.298131	0.203474	0.246119	0.130445	0.217279	0.164807	0.310389	0.229403	0.217763	0.136027	0.14637	0.216814	0.0642445	0.753626	0.0434638	8.39075e-06	0.536812	CLDN17
cg02826233	12	56365894	0.795062	0.792516	0.788421	0.792452	0.754875	0.755348	0.772471	0.751635	0.740264	0.773295	0.250743	0.276463	0.279289	0.235924	0.198541	0.208147	0.241145	0.249397	0.305275	0.23886	0.209611	0.229601	0.243583	0.0315767	0.771634	0.0200934	8.39075e-06	0.528051	RAB5B
cg02829845	4	188963260	0.865799	0.887404	0.765331	0.81894	0.796055	0.852067	0.957111	0.803346	0.841861	0.77943	0.207014	0.25615	0.165301	0.141793	0.159477	0.127665	0.128335	0.253805	0.113454	0.264868	0.15724	0.224541	0.183304	0.0551715	0.836734	0.0573803	8.39075e-06	0.653431	ZFP42
cg02841912	6	152955983	0.196664	0.195196	0.222882	0.20866	0.202423	0.21206	0.0818351	0.204457	0.222278	0.222214	0.78974	0.851709	0.815468	0.855273	0.768689	0.74173	0.837203	0.839783	0.773903	0.771142	0.827523	0.743425	0.801299	0.0414158	0.196867	0.0417113	8.39075e-06	0.604432	SYNE1
cg02843201	16	22103596	0.743346	0.726805	0.78203	0.74243	0.769659	0.72082	0.827341	0.763495	0.728524	0.764385	0.19105	0.18171	0.211813	0.180318	0.187442	0.164946	0.187341	0.231163	0.191591	0.181175	0.158097	0.174333	0.186748	0.0195212	0.756884	0.0320789	8.39075e-06	0.570135	VWA3A
cg02848961	1	202091865	0.911145	0.911755	0.905552	0.919548	0.906007	0.906078	0.969194	0.902642	0.892525	0.91828	0.192487	0.162469	0.359772	0.186314	0.222336	0.247578	0.184975	0.234048	0.194584	0.21495	0.239033	0.155511	0.216172	0.0538894	0.914273	0.0208063	8.39075e-06	0.698101	GPR37L1
cg02856768	12	94385202	0.853077	0.853907	0.838973	0.851349	0.894658	0.812955	0.907839	0.838879	0.814028	0.861458	0.232907	0.250165	0.255931	0.129044	0.147937	0.205872	0.160115	0.22216	0.149926	0.196719	0.122726	0.208513	0.190168	0.0467014	0.852712	0.030433	8.39075e-06	0.662545	PLXNC1
cg02874908	11	67205113	0.122185	0.169252	0.13582	0.177056	0.167202	0.142963	0.044265	0.143703	0.151365	0.165093	0.932194	0.960593	0.929732	0.954514	0.947453	0.960474	0.973203	0.940847	0.946668	0.922505	0.94686	0.96077	0.947984	0.0149026	0.14189	0.0383179	8.39075e-06	0.806094	PTPRCAP
cg02876925	4	77869590	0.884218	0.830502	0.875211	0.870434	0.882095	0.893327	0.900821	0.860258	0.849237	0.873413	0.148842	0.104616	0.145111	0.106231	0.145038	0.103973	0.148383	0.203269	0.13554	0.166984	0.103958	0.173055	0.140417	0.0316671	0.871952	0.0208952	8.39075e-06	0.731535	2011-09-01
cg02877856	16	281284	0.873324	0.809473	0.800341	0.799281	0.834819	0.866218	0.939558	0.812382	0.817246	0.82502	0.171238	0.193345	0.147445	0.117454	0.211559	0.171181	0.0436068	0.196684	0.12034	0.31758	0.239585	0.124358	0.171198	0.0696654	0.837766	0.0439119	8.39075e-06	0.666568	LUC7L
cg02881011	4	11068	0.972007	0.939129	0.969766	0.962579	0.980248	0.977658	0.96584	0.96089	0.964111	0.97604	0.351501	0.260377	0.454142	0.155978	0.287534	0.0716038	0.117355	0.156495	0.151122	0.478838	0.293039	0.202537	0.248377	0.130284	0.966827	0.011769	8.39075e-06	0.71845	ZNF595
cg02882530	4	776504	0.857248	0.864325	0.852238	0.847954	0.855126	0.825969	0.885509	0.863542	0.851094	0.876834	0.183326	0.128669	0.187109	0.140386	0.136698	0.120069	0.122226	0.230991	0.158193	0.192627	0.118633	0.15983	0.156563	0.0355306	0.857984	0.016326	8.39075e-06	0.701421	LOC100129917
cg02886541	14	39582410	0.937901	0.926178	0.931735	0.91335	0.903956	0.954075	0.878313	0.912961	0.879481	0.942018	0.101724	0.186522	0.185673	0.183316	0.16926	0.139999	0.245997	0.134495	0.162465	0.223017	0.15024	0.120044	0.166896	0.0414863	0.917997	0.0254578	8.39075e-06	0.751101	GEMIN2
cg02888490	6	30130458	0.784972	0.729513	0.785193	0.768235	0.750027	0.761717	0.81965	0.740013	0.713115	0.80184	0.160122	0.148071	0.113033	0.0889902	0.161662	0.181922	0.284277	0.207884	0.10613	0.2093	0.112557	0.121091	0.15792	0.0561304	0.765428	0.0332829	8.39075e-06	0.607508	TRIM15
cg02898721	17	38473222	0.784809	0.766476	0.77011	0.766568	0.795261	0.786714	0.868633	0.755845	0.761205	0.742478	0.136403	0.0889736	0.113529	0.0900941	0.0952158	0.0906846	0.11003	0.138408	0.122972	0.0840841	0.112212	0.115005	0.108134	0.0185243	0.77981	0.0349003	8.39075e-06	0.671676	RARA
cg02900990	1	161991612	0.81121	0.874755	0.850519	0.813038	0.819514	0.781375	0.79624	0.835606	0.8095	0.820178	0.370216	0.128406	0.294262	0.268275	0.194777	0.253379	0.118123	0.161185	0.14552	0.225985	0.0876477	0.29171	0.211624	0.0862285	0.821194	0.0267737	8.39075e-06	0.60957	OLFML2B
cg02902946	20	57617168	0.78484	0.763899	0.80207	0.806074	0.73708	0.743129	0.804792	0.767569	0.693593	0.796475	0.246463	0.149043	0.208556	0.171205	0.174077	0.13767	0.0954118	0.252465	0.108816	0.163654	0.141172	0.182095	0.169219	0.0485735	0.769952	0.0367397	8.39075e-06	0.600733	SLMO2-ATP5E
cg02903680	15	85526198	0.789725	0.753646	0.770092	0.733261	0.76465	0.754131	0.93935	0.75577	0.726892	0.782524	0.155823	0.0998347	0.126129	0.184813	0.12742	0.102534	0.0525826	0.170531	0.188345	0.178224	0.151727	0.230532	0.147375	0.0483164	0.777004	0.060271	8.39075e-06	0.62963	PDE8A
cg02903822	8	134203379	0.966871	0.936455	0.956484	0.944829	0.965938	0.97198	0.991336	0.938219	0.932952	0.960489	0.118234	0.0695917	0.0494921	0.09997	0.0833954	0.0634905	0.0932181	0.118943	0.0634582	0.0776631	0.0429526	0.0573215	0.0781442	0.0252257	0.956555	0.0185366	8.39075e-06	0.878411	WISP1
cg02914427	16	29674184	0.0576213	0.0638577	0.0460291	0.054457	0.0829735	0.0344696	0	0.0462074	0.0598229	0.06715	0.803778	0.823822	0.792819	0.817931	0.84925	0.833482	0.797029	0.825707	0.797954	0.789491	0.752211	0.816752	0.808352	0.0252497	0.0512588	0.022369	8.39075e-06	0.757093	SPN
cg02917156	16	89450094	0.777568	0.813094	0.763697	0.784899	0.755265	0.834319	0.778241	0.71427	0.723118	0.768535	0.292885	0.230177	0.281098	0.237556	0.239055	0.202952	0.2514	0.320077	0.189126	0.244015	0.16766	0.176589	0.236049	0.04688	0.7713	0.0363425	8.39075e-06	0.535251	LOC100287036
cg02923856	3	23989124	0.765058	0.782155	0.805005	0.786215	0.799189	0.787587	0.870239	0.757306	0.764477	0.802062	0.206798	0.17043	0.185243	0.152567	0.16448	0.135578	0.168294	0.213416	0.181016	0.174402	0.158815	0.161442	0.172707	0.021836	0.791929	0.0321112	8.39075e-06	0.619222	NR1D2
cg02926859	12	116854134	0.850363	0.841906	0.828862	0.839276	0.833927	0.868651	0.868035	0.837364	0.826063	0.841824	0.301391	0.209941	0.230221	0.201515	0.240017	0.200084	0.302248	0.29564	0.249411	0.273819	0.190434	0.269308	0.247002	0.0413112	0.843627	0.014728	8.39075e-06	0.596625	MIR4472-2
cg02927679	10	112260509	0.866601	0.858492	0.874896	0.880471	0.867235	0.804941	0.918288	0.839431	0.846087	0.869557	0.172655	0.272373	0.245209	0.284849	0.21397	0.248969	0.15141	0.205213	0.136384	0.16289	0.164679	0.117176	0.197981	0.0553443	0.8626	0.0294554	8.39075e-06	0.664619	DUSP5
cg02935097	1	92414782	0.879321	0.871322	0.840602	0.843248	0.871734	0.874251	0.735092	0.843888	0.831189	0.863829	0.158491	0.0465099	0.104155	0.116953	0.0832353	0.0851537	0.0921355	0.144518	0.0902989	0.101213	0.106039	0.0633556	0.0993382	0.0310453	0.845447	0.0422794	8.39075e-06	0.746109	BRDT
cg02936679	2	60650136	0.836404	0.822692	0.804494	0.815994	0.843309	0.797507	0.873802	0.773501	0.81613	0.843174	0.313758	0.235792	0.336597	0.169273	0.191599	0.16918	0.3225	0.243005	0.24812	0.284839	0.191198	0.26091	0.247231	0.0589549	0.822701	0.0281227	8.39075e-06	0.57547	MIR4432
cg02937313	8	42698971	0.870496	0.817439	0.875899	0.908228	0.862966	0.807993	0.84298	0.88192	0.861205	0.755271	0.0581533	0.11834	0.156002	0.127955	0.0858611	0.0804272	0.390675	0.0612395	0.0750792	0.147235	0.00443113	0.0974316	0.116902	0.0958913	0.84844	0.0442434	8.39075e-06	0.731537	THAP1
cg02943290	1	231005387	0.851078	0.775631	0.849897	0.822775	0.847883	0.818819	0.861284	0.825425	0.800168	0.749356	0.170405	0.114835	0.171752	0.167693	0.122827	0.107123	0.120144	0.1663	0.121438	0.123135	0.16514	0.0605564	0.134279	0.0343433	0.820232	0.0361047	8.39075e-06	0.685952	C1orf198
cg02951514	8	134115347	0.769905	0.744516	0.751264	0.772528	0.750035	0.735473	0.866415	0.732405	0.726186	0.759625	0.216811	0.153107	0.188218	0.16129	0.188172	0.212963	0.157838	0.246369	0.200453	0.181063	0.131966	0.168136	0.183865	0.0319564	0.760835	0.0401307	8.39075e-06	0.57697	SLA
cg02951847	4	41614490	0.879759	0.866208	0.855786	0.858357	0.879077	0.872193	0.907808	0.852251	0.816669	0.883573	0.221035	0.194897	0.252635	0.211266	0.211309	0.151907	0.203494	0.242155	0.229394	0.231263	0.186447	0.181892	0.209808	0.0282756	0.867168	0.0240996	8.39075e-06	0.65736	LIMCH1
cg02952295	2	234913188	0.857851	0.878638	0.840305	0.877391	0.868544	0.74218	0.759904	0.829586	0.824368	0.837818	0.254863	0.111738	0.126701	0.25109	0.140421	0.165008	0.184324	0.165463	0.329624	0.242461	0.290672	0.181672	0.20367	0.068753	0.831658	0.0467502	8.39075e-06	0.627989	SPP2
cg02952809	7	128094710	0.879053	0.851419	0.82504	0.825982	0.841416	0.829259	0.878617	0.850021	0.845702	0.858147	0.120169	0.0526223	0.0703711	0.0558706	0.0625991	0.058734	0.0734296	0.0844565	0.0533131	0.0693115	0.0737021	0.103729	0.0731923	0.0207345	0.848466	0.0195222	8.39075e-06	0.775273	HILPDA
cg02956248	6	32120901	0.930338	0.879224	0.950888	0.939193	0.961349	0.96335	0.982671	0.931925	0.932707	0.934884	0.0217492	0.0181121	0.0114228	0.0143299	0.0249275	0.016677	0.0328285	0.0168913	0.0195941	0.0115477	0.0116781	0.0119079	0.0176389	0.00647612	0.940653	0.0276252	8.39075e-06	0.923014	PPT2
cg02961798	16	67687392	0.828662	0.777397	0.887135	0.702037	0.887896	0.617969	0.847215	0.783812	0.871811	0.708079	0.0985554	0.0695815	0.0890427	0.106485	0.0809635	0.106515	0.115434	0.137429	0.0751609	0.080356	0.0905109	0.0816977	0.0943111	0.0194773	0.791201	0.091108	8.39075e-06	0.69689	ACD
cg02963381	14	106936375	0.855186	0.789647	0.786235	0.864355	0.716237	0.739254	0.907437	0.801172	0.832903	0.841766	0.247649	0.4472	0.30434	0.0531325	0.341674	0.24207	0.276728	0.199028	0.0801429	0.204669	0.275596	0.14585	0.23484	0.109558	0.813419	0.0584622	8.39075e-06	0.578579	LINC00221
cg02963973	6	35463625	0.877434	0.88348	0.849679	0.879679	0.888664	0.890033	0.876952	0.839631	0.850341	0.857475	0.206552	0.14832	0.173198	0.147368	0.144986	0.146292	0.179313	0.206657	0.188924	0.229137	0.137793	0.19656	0.175425	0.0304388	0.869337	0.0182661	8.39075e-06	0.693912	TEAD3
cg02966404	7	47631325	0.913381	0.888509	0.910125	0.912619	0.887497	0.8898	0.846573	0.888224	0.900947	0.911638	0.216151	0.168366	0.189607	0.123378	0.229796	0.191356	0.213442	0.189791	0.180138	0.243246	0.132086	0.179035	0.188033	0.0357846	0.894931	0.0202915	8.39075e-06	0.706899	TNS3
cg02968301	16	5108664	0.818946	0.819368	0.821824	0.80428	0.826496	0.811425	0.86288	0.787305	0.788443	0.8214	0.208097	0.171722	0.202873	0.167175	0.163159	0.122615	0.170133	0.183575	0.126466	0.174009	0.133909	0.161051	0.165399	0.0270676	0.816237	0.0214256	8.39075e-06	0.650838	C16orf89
cg02968918	4	184908541	0.77739	0.776684	0.818943	0.833139	0.738338	0.921772	0.778793	0.841337	0.808428	0.703277	0.222974	0.150663	0.147101	0.23435	0.246198	0.489169	0.104225	0.211364	0.141075	0.167635	0.213008	0.12203	0.204149	0.101155	0.79981	0.060302	8.39075e-06	0.595661	STOX2
cg02976009	6	32068226	0.76486	0.731965	0.742764	0.766775	0.758029	0.74774	0.787541	0.729972	0.748183	0.791109	0.209556	0.17135	0.221988	0.19928	0.206309	0.187351	0.296989	0.302374	0.288077	0.197881	0.183748	0.247786	0.226057	0.0463631	0.756894	0.0210234	8.39075e-06	0.530836	TNXB
cg02976723	6	3825927	0.918238	0.867023	0.909317	0.944065	0.952739	0.954323	0.983088	0.872413	0.895902	0.896683	0.140611	0.112578	0.116403	0.0751875	0.161243	0.0851193	0.0922282	0.12764	0.13783	0.126277	0.0932731	0.0596991	0.110674	0.0300189	0.919379	0.0381777	8.39075e-06	0.808705	FAM50B
cg02977254	11	122774810	0.851968	0.843502	0.849221	0.848816	0.843092	0.856022	0.879307	0.829153	0.820877	0.892141	0.291366	0.295639	0.244611	0.278896	0.234338	0.183275	0.233614	0.272196	0.123995	0.241645	0.307047	0.245396	0.246002	0.0514758	0.85141	0.0211601	8.39075e-06	0.605408	C11orf63
cg02981092	3	57543499	0.838519	0.842651	0.825744	0.835208	0.836328	0.821901	0.854901	0.838647	0.784169	0.875986	0.238203	0.217085	0.194918	0.178344	0.186918	0.1577	0.169645	0.20659	0.156975	0.223017	0.16215	0.168703	0.188354	0.0275301	0.835405	0.0235733	8.39075e-06	0.647051	PDE12
cg02984092	15	89178874	0.0899492	0.11873	0.0965492	0.126728	0.0965036	0.180306	0.196974	0.0845306	0.0998362	0.129037	0.722458	0.806277	0.760382	0.894346	0.809156	0.818496	0.721097	0.799786	0.77208	0.697753	0.837902	0.663844	0.775298	0.0654088	0.121914	0.0384757	8.39075e-06	0.653384	ISG20
cg02988984	1	180579844	0.764391	0.749866	0.749154	0.739141	0.758424	0.770577	0.850361	0.740415	0.731183	0.751779	0.211498	0.175229	0.151019	0.175541	0.194188	0.191972	0.175913	0.216069	0.169349	0.183481	0.128825	0.164034	0.178093	0.024295	0.760529	0.0337192	8.39075e-06	0.582436	XPR1
cg02991558	11	114128517	0.826695	0.78832	0.815266	0.792791	0.780896	0.752743	0.854101	0.770674	0.757039	0.80756	0.197835	0.192642	0.151368	0.149963	0.190663	0.206471	0.165024	0.233238	0.198912	0.186361	0.1533	0.172295	0.183173	0.025446	0.794608	0.0318524	8.39075e-06	0.611436	NNMT
cg02996471	19	3178512	0.0166351	0.0241095	0.023161	0.0418921	0.0267493	0.0349899	0.0104616	0.0444813	0.034135	0.0411156	0.848951	0.796431	0.717584	0.881441	0.826137	0.83139	0.805353	0.770319	0.740078	0.766714	0.794382	0.835384	0.80118	0.0470761	0.029773	0.0113948	8.39075e-06	0.771407	S1PR4
cg03001863	20	36037325	0.830483	0.811853	0.82088	0.824965	0.829317	0.768107	0.828425	0.792151	0.783431	0.810088	0.254837	0.206395	0.258383	0.24774	0.253968	0.261893	0.283083	0.259844	0.251306	0.254715	0.184815	0.278316	0.249608	0.0276698	0.80997	0.0217497	8.39075e-06	0.560362	SRC
cg03004371	15	101423806	0.229894	0.269089	0.203082	0.258106	0.20103	0.153368	0.166511	0.262207	0.290498	0.209358	0.788125	0.874544	0.824175	0.853168	0.850572	0.449832	0.812973	0.787009	0.749609	0.835748	0.782028	0.78559	0.782781	0.110951	0.224314	0.0454425	8.39075e-06	0.558467	ALDH1A3
cg03009240	19	3507867	0.980935	0.960727	0.96967	0.968909	0.973415	0.980571	0.977985	0.955928	0.955469	0.955201	0.230613	0.167117	0.251746	0.142466	0.1912	0.178347	0.248894	0.270355	0.251946	0.219557	0.171473	0.225935	0.212471	0.0411141	0.967881	0.0104207	8.39075e-06	0.75541	FZR1
cg03012521	8	9260335	0.780011	0.760854	0.806119	0.74139	0.803507	0.775975	0.830428	0.804856	0.744712	0.777625	0.0961008	0.16836	0.134772	0.133397	0.119901	0.118828	0.146082	0.105768	0.136189	0.156259	0.0834174	0.0811872	0.123355	0.0277623	0.782548	0.0287809	8.39075e-06	0.659193	LOC157273
cg03013946	20	44142512	0.8319	0.753195	0.805138	0.818344	0.797376	0.774891	0.757832	0.803859	0.744343	0.773316	0.265929	0.255804	0.163057	0.22963	0.220886	0.182818	0.185015	0.2766	0.214538	0.18239	0.175777	0.225614	0.214838	0.0377181	0.786019	0.0295461	8.39075e-06	0.571181	SPINT3
cg03016867	5	148442890	0.849838	0.804348	0.848828	0.844475	0.835819	0.810583	0.900282	0.795789	0.773638	0.820279	0.176895	0.160925	0.15744	0.142064	0.117151	0.0895736	0.10414	0.179034	0.179472	0.169789	0.129765	0.132034	0.144857	0.0306187	0.828388	0.0355615	8.39075e-06	0.683531	SH3TC2
cg03018256	17	72237019	0.839171	0.813457	0.822838	0.817583	0.814601	0.787347	0.86566	0.820116	0.755917	0.818166	0.218306	0.167317	0.211526	0.24497	0.233353	0.251123	0.193028	0.228948	0.199773	0.174974	0.198278	0.144435	0.205503	0.0323678	0.815486	0.0288881	8.39075e-06	0.609983	TTYH2
cg03022094	6	11242059	0.908638	0.873479	0.876655	0.884774	0.928504	0.945154	0.925052	0.865685	0.890522	0.897529	0.142717	0.0932454	0.157372	0.0708819	0.133302	0.119642	0.0966094	0.159333	0.152178	0.17477	0.122196	0.121684	0.128661	0.0308296	0.899599	0.0264694	8.39075e-06	0.770938	NEDD9
cg03022263	14	104356172	0.813942	0.819359	0.844423	0.806193	0.820715	0.778896	0.888225	0.808211	0.771595	0.807485	0.248716	0.195196	0.223041	0.204575	0.210819	0.122614	0.159672	0.271023	0.181498	0.177889	0.198068	0.212657	0.200481	0.0389834	0.815904	0.0327275	8.39075e-06	0.615424	C14orf2
cg03027227	2	80221468	0.117898	0.102909	0.133804	0.0887112	0.0888932	0.0712647	0.0836303	0.0786659	0.134528	0.142959	0.898728	0.896652	0.923559	0.827463	0.839688	0.854861	0.759259	0.771577	0.827456	0.778823	0.835401	0.861587	0.839588	0.051878	0.104326	0.0260803	8.39075e-06	0.735261	LRRTM1
cg03031009	10	10835019	0.880981	0.844293	0.912881	0.903511	0.858569	0.852752	0.871301	0.872818	0.826067	0.87416	0.30737	0.196018	0.523359	0.123223	0.241879	0.311852	0.273573	0.258619	0.118602	0.284409	0.153028	0.17431	0.247187	0.110787	0.869733	0.0260931	8.39075e-06	0.622547	SFTA1P
cg03031988	6	31510729	0.842743	0.888813	0.845127	0.811022	0.748293	0.766643	0.514976	0.810457	0.757225	0.806406	0.0491207	0	0.0149579	0.0348249	0	0.0482583	0.0373661	0.0671517	0.00298802	0.046583	0.0560678	0.0805897	0.0364924	0.026834	0.779171	0.102491	0.000193952	0.742678	DDX39B
cg03032552	4	2788986	0.0737949	0.0689927	0.0774816	0.0872601	0.0904146	0.0965401	0.0417157	0.0991221	0.102515	0.0930123	0.7541	0.807435	0.815971	0.802893	0.761792	0.794901	0.791779	0.741479	0.764113	0.712508	0.816033	0.758303	0.776776	0.032849	0.0830849	0.0182975	8.39075e-06	0.693691	SH3BP2
cg03043804	14	96152706	0.917282	0.851481	0.927174	0.912818	0.867268	0.915027	0.985739	0.87386	0.881512	0.85146	0.195329	0.208241	0.205931	0.106776	0.187582	0.121441	0.189661	0.29044	0.213436	0.156713	0.115417	0.0977164	0.174057	0.056425	0.898362	0.0415777	8.39075e-06	0.724305	TCL1B
cg03044684	21	33248032	0.786717	0.82884	0.857257	0.93705	0.917003	0.863814	0.134865	0.894795	0.883871	0.919151	0.126295	0.0597243	0.0181577	0.0544828	0.135267	0.0438178	0	0.138214	0.0205041	0.069857	0	0.00852102	0.0562367	0.0518371	0.802336	0.238839	0.00031789	0.7461	HUNK
cg03049445	6	21277954	0.862847	0.847583	0.807493	0.85383	0.835033	0.858027	0.863051	0.837832	0.792312	0.852162	0.211011	0.225794	0.219013	0.177438	0.168649	0.204935	0.112445	0.201254	0.161545	0.209341	0.161873	0.175828	0.18576	0.0323372	0.841017	0.0238627	8.39075e-06	0.655256	SOX4
cg03050022	15	55559759	0.0947872	0.105453	0.115443	0.113763	0.119146	0.108908	0.0853615	0.113066	0.159825	0.110545	0.653349	0.763822	0.750967	0.817285	0.797243	0.844472	0.758666	0.776405	0.742662	0.707237	0.742881	0.724684	0.75664	0.0504839	0.11263	0.0194676	8.39075e-06	0.64401	RAB27A
cg03051116	10	30720703	0.845812	0.866816	0.876154	0.848805	0.859488	0.857407	0.847499	0.861784	0.852324	0.865085	0.190751	0.150477	0.141907	0.128071	0.0994158	0.120761	0.0822387	0.155398	0.115618	0.15665	0.132817	0.130084	0.133683	0.0285478	0.858117	0.00971724	8.39075e-06	0.724435	MAP3K8
cg03054277	1	228400217	0.801202	0.781218	0.788447	0.804472	0.739505	0.834043	0.944763	0.805719	0.754522	0.817726	0.150648	0.107842	0.0599208	0.0714091	0.112333	0.215988	0.10287	0.106636	0.173208	0.0760081	0.0691275	0.0915839	0.111465	0.0467973	0.807162	0.055961	8.39075e-06	0.695697	C1orf145
cg03058660	19	48919198	0.0608635	0.134647	0.0903383	0.112285	0.0666423	0.135268	0.0594361	0.123623	0.0988055	0.165469	0.82969	0.89578	0.656503	0.819998	0.669312	0.726737	0.739616	0.729566	0.783699	0.861736	0.871296	0.699267	0.7736	0.0814887	0.104738	0.0359005	8.39075e-06	0.668862	GRIN2D
cg03059876	20	61905353	0.853145	0.773787	0.87352	0.793139	0.812687	0.763304	0.763389	0.836334	0.678375	0.797017	0.23802	0.268305	0.205392	0.216967	0.217712	0.224746	0.194476	0.272151	0.14111	0.167946	0.191758	0.195008	0.211133	0.0377692	0.79447	0.0554049	8.39075e-06	0.583337	ARFGAP1
cg03062587	17	1077099	0.950349	0.929873	0.941042	0.930442	0.938188	0.950903	0.967862	0.919503	0.93014	0.905246	0.27048	0.185858	0.307165	0.26753	0.230449	0.209533	0.204293	0.283816	0.234516	0.27617	0.228472	0.204458	0.241895	0.0381804	0.936355	0.0176158	8.39075e-06	0.69446	ABR
cg03062717	19	35940483	0.818406	0.792961	0.797922	0.789212	0.777319	0.798809	0.844448	0.763597	0.802432	0.788375	0.178557	0.141998	0.148626	0.195648	0.137451	0.114637	0.144977	0.13498	0.113977	0.165329	0.131794	0.125665	0.14447	0.0247042	0.797348	0.0221018	8.39075e-06	0.652878	FFAR2
cg03062944	10	6183455	0.88223	0.767554	0.805197	0.866469	0.781609	0.833844	0.861278	0.800359	0.738065	0.86708	0.0245567	0.0193033	0.0326215	0.0942973	0.0506913	0.0374787	0.0331581	0.0367801	0.00970371	0.049965	0.0163524	0.0133906	0.0348582	0.0229911	0.820368	0.0490865	8.39075e-06	0.78551	PFKFB3
cg03064100	2	46720801	0.855239	0.774301	0.815782	0.786448	0.800045	0.772563	0.681709	0.708384	0.675369	0.74628	0.276062	0.270789	0.252169	0.265155	0.286068	0.204291	0.175149	0.264512	0.217852	0.275443	0.1994	0.201803	0.240724	0.038235	0.761612	0.058657	8.39075e-06	0.520888	TMEM247
cg03065175	4	155661758	0.97047	0.937156	0.944612	0.967141	0.948082	0.935352	0.952127	0.940061	0.931421	0.953966	0.191757	0.0321453	0.137116	0.0255728	0.138804	0.0332266	0.0332036	0.0771688	0.0366008	0.151961	0.0542934	0.0257002	0.0781292	0.0599069	0.948039	0.0131268	8.39075e-06	0.86991	LRAT
cg03079754	11	26594782	0.834701	0.784831	0.812363	0.845121	0.805267	0.805183	0.847488	0.794758	0.78284	0.809257	0.258406	0.185884	0.347493	0.254851	0.315951	0.162944	0.20494	0.222928	0.272294	0.312646	0.177634	0.128604	0.237048	0.0679464	0.812181	0.0232299	8.39075e-06	0.575133	MUC15
cg03094728	7	91687463	0.110377	0.138241	0.118314	0.111801	0.0805264	0.229683	0.310383	0.146222	0.141783	0.105161	0.736767	0.720066	0.832903	0.858079	0.737317	0.73871	0.661451	0.795553	0.681685	0.743561	0.803751	0.765123	0.756247	0.0581436	0.149249	0.0692474	8.39075e-06	0.606998	CYP51A1
cg03099728	19	58716135	0.860413	0.835513	0.800755	0.814673	0.819962	0.841133	0.888394	0.855248	0.822804	0.871509	0.188829	0.16407	0.178803	0.0807018	0.0762256	0.111588	0.0748106	0.142287	0.162297	0.104765	0.246662	0.143816	0.139571	0.0524342	0.84104	0.0276353	8.39075e-06	0.701469	ZNF274
cg03102663	4	180998204	0.845647	0.829995	0.890416	0.840893	0.865544	0.780598	0.923968	0.861935	0.821723	0.860262	0.177063	0.197794	0.2568	0.177896	0.230287	0.290989	0.240586	0.243193	0.189846	0.163239	0.232069	0.101027	0.208399	0.0508	0.852098	0.0389706	8.39075e-06	0.643699	LINC00290
cg03109209	20	45313215	0.917905	0.893324	0.926479	0.938804	0.876426	0.961916	0.944959	0.891604	0.947083	0.89311	0.247435	0.169118	0.136166	0.049804	0.0487119	0.0611254	0.123246	0.0816525	0.129201	0.171594	0.0630392	0.230413	0.125959	0.0685077	0.919161	0.0291472	8.39075e-06	0.793202	SLC13A3
cg03109921	17	40820189	0.789008	0.803169	0.822065	0.836964	0.803598	0.807043	0.856467	0.81719	0.803075	0.814603	0.206447	0.178706	0.212826	0.241388	0.263914	0.202654	0.247627	0.259342	0.242676	0.184957	0.196089	0.212756	0.220782	0.0290724	0.815318	0.019456	8.39075e-06	0.594536	PLEKHH3
cg03113038	16	85181211	0.872177	0.88373	0.883154	0.895882	0.886098	0.903607	0.959343	0.903265	0.85216	0.877317	0.212395	0.12635	0.226732	0.129315	0.148716	0.106913	0.133281	0.19311	0.224049	0.184871	0.179588	0.117372	0.165224	0.0432983	0.891673	0.0282607	8.39075e-06	0.726449	LOC400548
cg03114410	17	8114626	0.764669	0.733109	0.720002	0.698387	0.782219	0.813407	0.868856	0.717214	0.779668	0.838249	0.240307	0.19201	0.236449	0.266775	0.26645	0.194599	0.205278	0.216576	0.16753	0.241688	0.205873	0.263554	0.224757	0.0326608	0.771578	0.0561114	8.39075e-06	0.546821	AURKB
cg03116740	11	841335	0.77791	0.739268	0.775865	0.803198	0.783011	0.776988	0.855279	0.771827	0.727732	0.818607	0.25459	0.180125	0.241011	0.164024	0.184439	0.146662	0.14854	0.214399	0.190363	0.193965	0.147219	0.171836	0.186431	0.0354102	0.782968	0.036674	8.39075e-06	0.596537	POLR2L
cg03123104	4	34952105	0.77984	0.83043	0.842275	0.790801	0.835361	0.826042	0.815912	0.822153	0.800484	0.799952	0.28484	0.172197	0.37962	0.235841	0.30048	0.171177	0.139891	0.222784	0.233377	0.287464	0.175569	0.161549	0.230399	0.0715594	0.814325	0.0206152	8.39075e-06	0.583926	ARAP2
cg03130276	17	78161482	0.824847	0.80963	0.848409	0.843042	0.847099	0.903241	0.889929	0.829103	0.813967	0.818696	0.116676	0.0413181	0.111661	0.0758075	0.0915023	0.0701493	0.0566856	0.106992	0.0967432	0.13232	0.0624099	0.0476661	0.0841609	0.0294306	0.842796	0.0315292	8.39075e-06	0.758635	CARD14
cg03131724	11	58731433	0.831779	0.778602	0.848522	0.867693	0.875556	0.86233	0.810736	0.90565	0.89124	0.878826	0.145886	0.0689647	0.140835	0.169943	0.120634	0.0713095	0.129266	0.244461	0.139572	0.107313	0.358573	0.0844314	0.148432	0.0815621	0.855093	0.0386738	8.39075e-06	0.706661	GLYATL1
cg03132824	4	3373006	0.870862	0.910368	0.906088	0.865233	0.890841	0.863339	0.870271	0.89073	0.874229	0.846805	0.20825	0.120014	0.252831	0.149037	0.297876	0.0623228	0.0283102	0.275912	0.0666465	0.326559	0.017168	0.117127	0.160171	0.108999	0.878877	0.0200882	8.39075e-06	0.718706	RGS12
cg03136151	1	92415048	0.900297	0.911225	0.910617	0.871037	0.905435	0.916607	0.897744	0.900506	0.870623	0.90867	0.241808	0.194423	0.179326	0.165164	0.15629	0.0885478	0.10816	0.200991	0.13277	0.148311	0.132282	0.143802	0.157656	0.0422195	0.899276	0.0160599	8.39075e-06	0.74162	BRDT
cg03138955	8	19170250	0.759687	0.763814	0.800428	0.8028	0.765769	0.770975	0.81666	0.771886	0.766029	0.78493	0.0990115	0.0424724	0.0949146	0.0625197	0.0744036	0.0558177	0.0590565	0.0721737	0.0881335	0.0799667	0.0804071	0.0679945	0.0730726	0.016647	0.780298	0.0197881	8.39075e-06	0.707225	SH2D4A
cg03154774	2	197503878	0.901215	0.920452	0.917855	0.901231	0.911269	0.894552	0.953303	0.932469	0.907369	0.917787	0.282009	0.368242	0.230678	0.172579	0.270542	0.17443	0.145552	0.209943	0.265574	0.176428	0.119525	0.168179	0.215307	0.0706787	0.91575	0.0172631	8.39075e-06	0.700444	CCDC150
cg03155112	7	47556928	0.120432	0.0838415	0.117368	0.133059	0.0969064	0.121075	0.0698099	0.114073	0.131239	0.0958232	0.873695	0.887038	0.929126	0.879272	0.94487	0.863029	0.899866	0.847285	0.931346	0.930268	0.945755	0.879399	0.900912	0.0339835	0.108363	0.0208974	8.39075e-06	0.79255	TNS3
cg03157115	2	161265247	0.881396	0.903918	0.904212	0.881172	0.903321	0.898175	0.921156	0.872765	0.863314	0.89955	0.285411	0.241902	0.354679	0.252214	0.274184	0.182806	0.217521	0.353651	0.199865	0.194692	0.138562	0.228215	0.243642	0.0654779	0.892898	0.0175723	8.39075e-06	0.649256	MIR4785
cg03157179	10	45282107	0.707412	0.744914	0.769775	0.757959	0.795739	0.838464	0.755431	0.718689	0.711941	0.781674	0.235032	0.175358	0.258239	0.229591	0.277587	0.21918	0.209699	0.217605	0.266551	0.253829	0.159255	0.171408	0.222778	0.0386968	0.7582	0.0408264	8.39075e-06	0.535422	TMEM72
cg03166428	X	152760167	0.766236	0.761747	0.771221	0.792969	0.709892	0.72523	0.844178	0.690555	0.747744	0.702154	0.16418	0.0530571	0.282113	0.328603	0.0531841	0.0579964	0.0839771	0.151667	0.362856	0.281863	0.362783	0.244911	0.202266	0.122605	0.751193	0.0466711	8.39075e-06	0.548927	BGN
cg03171924	1	25258332	0.843027	0.827102	0.862321	0.847515	0.831592	0.853936	0.96115	0.814103	0.796812	0.838445	0.101478	0.073842	0.107077	0.118937	0.0776607	0.0823304	0.0618915	0.129829	0.226093	0.128396	0.0818703	0.100546	0.107496	0.0432844	0.8476	0.0442633	8.39075e-06	0.740104	RUNX3
cg03174043	2	20548412	0.839613	0.812336	0.799734	0.856062	0.763866	0.836429	0.679855	0.799808	0.767949	0.824877	0.275283	0.282794	0.223347	0.227013	0.246973	0.180327	0.244473	0.268912	0.253097	0.22008	0.235072	0.210968	0.239028	0.0292509	0.798053	0.0511427	8.39075e-06	0.559025	PUM2
cg03176203	16	14580863	0.902045	0.88792	0.910414	0.887852	0.906379	0.850765	0.890604	0.900205	0.923365	0.881756	0.255281	0.199791	0.278499	0.303158	0.160224	0.224601	0.273929	0.175776	0.259121	0.157605	0.189928	0.246545	0.227038	0.0494396	0.89413	0.019702	8.39075e-06	0.667092	PARN
cg03176550	16	28996329	0.0226347	0.0186533	0.0210341	0.0214821	0.0204762	0.00253247	0.0121185	0.0287735	0.0216634	0.0187957	0.821109	0.851375	0.762832	0.826722	0.797049	0.831019	0.806749	0.755837	0.740226	0.733464	0.737617	0.795803	0.788317	0.0409197	0.0188164	0.00704479	8.39075e-06	0.769501	LAT
cg03176810	11	110633644	0.818463	0.789955	0.799066	0.794951	0.81675	0.791315	0.786864	0.716291	0.721148	0.815965	0.323454	0.222828	0.24896	0.2108	0.186679	0.14808	0.18676	0.298208	0.274886	0.238171	0.247054	0.231322	0.234767	0.0492898	0.785077	0.0368922	8.39075e-06	0.55031	ARHGAP20
cg03187301	12	49958768	0.225175	0.26222	0.257988	0.257385	0.224849	0.219736	0.208712	0.214338	0.271279	0.244462	0.78796	0.798147	0.796554	0.768833	0.794483	0.755401	0.807345	0.801638	0.760322	0.804417	0.7963	0.77967	0.787589	0.0175299	0.238614	0.0225981	8.39075e-06	0.548975	MCRS1
cg03187411	7	110482491	0.862653	0.825933	0.850997	0.848421	0.878499	0.837835	0.902834	0.842429	0.844777	0.852914	0.268713	0.203506	0.237148	0.20195	0.198154	0.193547	0.206016	0.240821	0.190691	0.249255	0.199459	0.196963	0.215519	0.0261073	0.854729	0.0220197	8.39075e-06	0.63921	LRRN3
cg03188064	12	122096667	0.0264834	0.0407623	0.0457122	0.0428069	0.0500614	0.0367051	0.0351222	0.0374652	0.0537276	0.0461238	0.854798	0.878266	0.831839	0.894172	0.840943	0.89488	0.874703	0.834182	0.821379	0.739924	0.860325	0.854749	0.848347	0.041661	0.041497	0.00795563	8.39075e-06	0.80685	MORN3
cg03190513	6	11382675	0.0703876	0.0818166	0.0583895	0.051106	0.0549848	0.0932895	0	0.0536928	0.067163	0.0594194	0.827454	0.875371	0.861608	0.905369	0.869554	0.878423	0.821448	0.829407	0.861097	0.860049	0.856563	0.852978	0.858277	0.0238097	0.0590249	0.0246775	8.39075e-06	0.799252	NEDD9
cg03191919	3	196134040	0.835938	0.852262	0.837631	0.839067	0.822168	0.752111	0.824846	0.845748	0.816404	0.848964	0.156051	0.105881	0.189517	0.103557	0.120755	0.0902944	0.105328	0.147776	0.158807	0.150606	0.149701	0.131451	0.134144	0.0294299	0.827514	0.0289763	8.39075e-06	0.69337	UBXN7
cg03202693	13	113637903	0.939818	0.851909	0.917346	0.931468	0.942176	0.950503	0.980582	0.878016	0.916057	0.925942	0.108953	0.0953398	0.152352	0.0644987	0.108354	0.117196	0.0537294	0.14377	0.108314	0.175765	0.0899233	0.067608	0.10715	0.0367695	0.923382	0.0364528	8.39075e-06	0.816231	MCF2L
cg03204322	1	84767878	0.12179	0.200399	0.143041	0.117126	0.16984	0.146079	0.158554	0.161444	0.197188	0.137717	0.849057	0.917793	0.872694	0.914976	0.85987	0.892879	0.876325	0.810052	0.865308	0.871825	0.901925	0.912951	0.878805	0.0315821	0.155318	0.0282312	8.39075e-06	0.723487	SAMD13
cg03207666	7	27183950	0.890782	0.803391	0.865511	0.858938	0.90324	0.908535	0.869892	0.795058	0.880378	0.880278	0.228833	0.234271	0.284151	0.272719	0.218162	0.150336	0.147453	0.231851	0.194416	0.297819	0.244849	0.232149	0.228084	0.0468338	0.8656	0.0383508	8.39075e-06	0.637516	HOXA5
cg03215160	6	29424926	0.882461	0.842435	0.803005	0.829712	0.817171	0.787696	0.826057	0.838382	0.786601	0.873555	0.258914	0.298957	0.361472	0.158528	0.160853	0.345286	0.289082	0.164998	0.0981224	0.339892	0.132651	0.180381	0.232428	0.0929851	0.828707	0.0323857	8.39075e-06	0.596279	OR2H1
cg03223734	20	20180211	0.921875	0.910103	0.913652	0.915328	0.906148	0.923099	0.84327	0.896406	0.863437	0.924761	0.182642	0.163278	0.223639	0.188893	0.129129	0.112603	0.271836	0.246511	0.162619	0.126523	0.229824	0.207074	0.187048	0.0504876	0.901808	0.0273288	8.39075e-06	0.71476	C20orf26
cg03225548	18	71811234	0.88334	0.827738	0.851554	0.542112	0.856969	0.874839	0.902976	0.846898	0.562874	0.843531	0.253395	0.159491	0.286227	0.227425	0.179781	0.250168	0.211673	0.266098	0.231353	0.208703	0.144881	0.203743	0.218578	0.0427245	0.799283	0.131929	8.39075e-06	0.580705	FBXO15
cg03225787	1	158518363	0.918249	0.844266	0.893611	0.872387	0.872399	0.818491	0.782203	0.815518	0.794219	0.875463	0.216245	0.337072	0.297568	0.365724	0.246698	0.177341	0.143246	0.270494	0.145731	0.288209	0.191741	0.174718	0.237899	0.0745402	0.848681	0.0448657	8.39075e-06	0.610782	OR6Y1
cg03228145	5	178204763	0.106261	0.174458	0.120337	0.112674	0.132299	0.129344	0.121227	0.116316	0.161374	0.0893994	0.682402	0.794948	0.735935	0.821021	0.770976	0.844384	0.732926	0.763995	0.748866	0.731062	0.799281	0.640285	0.755507	0.0573107	0.126369	0.0251757	8.39075e-06	0.629138	AACSP1
cg03231860	11	128893940	0.769929	0.732027	0.788869	0.789754	0.771437	0.764509	0.86292	0.718876	0.760721	0.796646	0.196277	0.176281	0.211013	0.15133	0.196363	0.13072	0.143948	0.175202	0.21685	0.167329	0.129683	0.165654	0.171721	0.029411	0.775569	0.0393759	8.39075e-06	0.603848	ARHGAP32
cg03232842	16	56995201	0.815326	0.803634	0.81767	0.765788	0.812077	0.790314	0.727107	0.785232	0.770738	0.790701	0.243747	0.142774	0.157521	0.153272	0.205037	0.0766399	0.110684	0.193817	0.199596	0.132606	0.161233	0.13558	0.159376	0.0455533	0.787859	0.02783	8.39075e-06	0.628483	CETP
cg03252313	7	148117075	0.134865	0.162334	0.168078	0.172289	0.0863746	0.141341	0.131705	0.159497	0.114626	0.168309	0.838288	0.842569	0.818593	0.865845	0.817639	0.820651	0.856488	0.826804	0.789614	0.770476	0.82584	0.807323	0.823344	0.0265738	0.143942	0.0278337	8.39075e-06	0.679402	C7orf33
cg03259292	10	88162925	0.801223	0.831758	0.821038	0.804076	0.844991	0.813806	0.87618	0.78721	0.791326	0.811221	0.185829	0.18815	0.247701	0.222515	0.270919	0.23619	0.224897	0.218282	0.210316	0.214867	0.213666	0.188035	0.218447	0.0252092	0.818283	0.026894	8.39075e-06	0.599836	GRID1
cg03262627	8	57029877	0.756292	0.738219	0.764912	0.816154	0.819565	0.727588	0.905228	0.758777	0.702941	0.789842	0.164155	0.106821	0.226417	0.105459	0.229973	0.105887	0.116531	0.126976	0.0653846	0.160836	0.0946757	0.138094	0.136768	0.0506851	0.777952	0.0580043	8.39075e-06	0.641184	MOS
cg03265268	8	11839764	0.858315	0.855937	0.831511	0.834023	0.857607	0.815613	0.906218	0.844718	0.831952	0.84814	0.173291	0.252593	0.394336	0.217871	0.179927	0.262436	0.165615	0.239569	0.150819	0.27201	0.180814	0.307481	0.233064	0.0707238	0.848403	0.0245716	8.39075e-06	0.61534	DEFB135
cg03272225	19	17957106	0.030536	0.0441833	0.0673633	0.0647725	0.0448486	0.0607259	0.0244449	0.0639301	0.0452062	0.0511386	0.804354	0.849928	0.882938	0.797889	0.785018	0.838884	0.810199	0.872851	0.832847	0.876828	0.816988	0.862735	0.835955	0.0333513	0.0497149	0.014699	8.39075e-06	0.78624	JAK3
cg03274456	11	62273116	0.749285	0.691383	0.816224	0.742482	0.745257	0.91944	0.730359	0.737659	0.788091	0.799247	0.0573673	0.0143512	0.0281968	0.00607044	0	0.0286783	0.032569	0.0802048	0	0.023212	0	0.0150159	0.0238055	0.0245111	0.771943	0.0634301	0.000191815	0.748137	AHNAK
cg03275461	3	70800230	0.791812	0.806136	0.819144	0.799378	0.793598	0.790457	0.717416	0.767088	0.71309	0.798363	0.330758	0.264419	0.332338	0.22223	0.232123	0.198737	0.282096	0.252546	0.229188	0.302724	0.140353	0.190466	0.248165	0.0579999	0.779648	0.0363945	8.39075e-06	0.531483	FOXP1
cg03277153	10	80026775	0.766366	0.76322	0.791246	0.785117	0.801154	0.758792	0.839619	0.757054	0.739092	0.79079	0.272609	0.183092	0.214586	0.161541	0.211072	0.177151	0.140178	0.2059	0.244808	0.239713	0.14712	0.209037	0.200567	0.0404148	0.779245	0.0286407	8.39075e-06	0.578678	LINC00595
cg03278514	15	70779346	0.0388182	0.048275	0.0974913	0.0355398	0.0561875	0.0177227	0	0.0888248	0.0544479	0.109098	0.929827	0.955327	0.944139	0.953359	0.947603	0.897472	0.970903	0.917665	0.942246	0.931743	0.925209	0.970041	0.940461	0.0214184	0.0546405	0.0349237	8.39075e-06	0.885821	UACA
cg03281139	19	3451135	0.864859	0.705464	0.832894	0.836922	0.832008	0.857908	0.890638	0.846764	0.737283	0.819611	0.102813	0.102649	0.112697	0.0550252	0.0772386	0.0952926	0.0943096	0.196479	0.0951898	0.0784394	0.0849224	0.0694499	0.0970421	0.0351922	0.822435	0.0574008	8.39075e-06	0.725393	C19orf77
cg03282295	6	17418420	0.889163	0.895671	0.880961	0.922778	0.89438	0.852189	0.92372	0.895321	0.840117	0.904384	0.2131	0.180126	0.220999	0.164041	0.191447	0.130347	0.171117	0.201635	0.204233	0.196925	0.165779	0.192363	0.186009	0.0251724	0.889868	0.0268706	8.39075e-06	0.703859	CAP2
cg03284308	16	81039325	0.894097	0.888724	0.891434	0.868457	0.826863	0.944859	0.827563	0.785616	0.82723	0.86342	0.0605239	0.0867093	0.0566948	0	0.0619545	0	0	0.0655395	0.00576916	0.0629141	0	0.0218704	0.0351646	0.0332496	0.861826	0.0459271	0.000186775	0.826662	CENPN
cg03284392	5	141071438	0.831525	0.804742	0.783178	0.822228	0.810693	0.805251	0.80067	0.806056	0.8056	0.816242	0.205319	0.126028	0.128814	0.136264	0.197715	0.0854349	0.131954	0.211306	0.116035	0.141252	0.146297	0.15206	0.148207	0.0381521	0.808618	0.0130162	8.39075e-06	0.660412	ARAP3
cg03290871	7	106209092	0.840598	0.841801	0.841641	0.844666	0.889409	0.841641	0.974725	0.807964	0.798856	0.827199	0.230904	0.280601	0.25401	0.251048	0.272024	0.166361	0.270474	0.271876	0.213805	0.238894	0.229658	0.213224	0.241073	0.0329462	0.85085	0.0498091	8.39075e-06	0.609777	CCDC71L
cg03291099	22	50498209	0.779555	0.763657	0.783636	0.771149	0.804312	0.76188	0.850921	0.734713	0.735589	0.791685	0.30173	0.295137	0.185793	0.235959	0.263713	0.237274	0.255515	0.270107	0.176738	0.215991	0.195571	0.188413	0.235162	0.0431225	0.77771	0.0340185	8.39075e-06	0.542548	MLC1
cg03294496	6	56717521	0.879931	0.919887	0.8681	0.865241	0.878705	0.896845	0.917033	0.869461	0.814909	0.900644	0.121904	0.107668	0.186942	0.000856585	0.0662569	0.203695	0.131522	0.168184	0.124272	0.0899952	0.136374	0.0771359	0.1179	0.0557191	0.881076	0.0304955	8.39075e-06	0.763175	DST
cg03297901	17	76117767	0.0267032	0.0728106	0.04283	0.0792464	0.0416812	0.0583089	0.0784726	0.046876	0.0647461	0.0616657	0.952266	0.971095	0.931964	0.974937	0.954376	0.894015	0.971106	0.957357	0.936251	0.972349	0.932039	0.972306	0.951672	0.0243561	0.0573341	0.0174616	8.39075e-06	0.894338	TMC6
cg03299329	6	116850057	0.862986	0.843496	0.850284	0.861155	0.870749	0.888403	0.876965	0.837691	0.84934	0.849628	0.291403	0.17529	0.242829	0.182581	0.167126	0.133419	0.129314	0.214811	0.210626	0.234042	0.197183	0.172453	0.195923	0.0463892	0.85907	0.015977	8.39075e-06	0.663146	FAM26D
cg03301075	11	3254240	0.907362	0.846107	0.888244	0.904203	0.931939	0.91286	0.894309	0.850148	0.915269	0.896992	0.268371	0.188423	0.104311	0.132831	0.186517	0.140189	0.235418	0.196981	0.223062	0.239677	0.204722	0.0635744	0.182006	0.0605689	0.894743	0.027454	8.39075e-06	0.712737	MRGPRE
cg03301579	19	3783755	0.750195	0.760208	0.827715	0.783794	0.775853	0.857648	0.84959	0.710809	0.737104	0.759221	0.206633	0.153073	0.322946	0.266213	0.201903	0.132551	0.33168	0.255895	0.338358	0.154882	0.087803	0.243519	0.224621	0.0826543	0.781214	0.0488818	8.39075e-06	0.556592	MATK
cg03302897	11	72982929	0.88885	0.849572	0.862789	0.859	0.837061	0.865998	0.848476	0.865913	0.798906	0.862417	0.183763	0.131454	0.16653	0.127326	0.092195	0.0885358	0.0881629	0.163753	0.164862	0.162978	0.124993	0.118028	0.134382	0.0337279	0.853898	0.0236779	8.39075e-06	0.719516	P2RY6
cg03308399	7	27146237	0.987789	0.986337	0.981457	0.98196	0.976172	0.987707	0.993789	0.973285	0.983692	0.918196	0.104989	0.0383338	0.0658313	0.060679	0.0254517	0.0795185	0.0973847	0.0381012	0.0376775	0.0687854	0.0884984	0.0569246	0.0635146	0.0256346	0.977038	0.0215038	8.39075e-06	0.913524	HOXA2
cg03310376	3	12229001	0.0813601	0.0953968	0.0647015	0.0872592	0.0927975	0.0607518	0.0418419	0.0536099	0.0753841	0.0656448	0.736506	0.762135	0.751845	0.803013	0.77777	0.788132	0.724655	0.690672	0.759394	0.68035	0.761733	0.828488	0.755391	0.0430846	0.0718748	0.0175739	8.39075e-06	0.683516	TIMP4
cg03312406	6	29819602	0.840836	0.816244	0.806514	0.827191	0.759117	0.847321	0.839747	0.76994	0.788551	0.857295	0.270338	0.313269	0.267355	0.149889	0.201212	0.128696	0.342259	0.355617	0.151235	0.218648	0.266095	0.142638	0.233938	0.0802998	0.815276	0.0336447	8.39075e-06	0.581338	HLA-G
cg03315344	16	75512273	0.104583	0.208038	0.187756	0.135273	0.182272	0.158841	0.225002	0.142472	0.178647	0.175876	0.758148	0.631813	0.804138	0.831797	0.742107	0.689132	0.789953	0.714808	0.752647	0.772799	0.779731	0.760667	0.752312	0.0536983	0.169876	0.0356133	8.39075e-06	0.582436	TMEM170A
cg03321142	1	159899640	0.809563	0.780711	0.798585	0.778309	0.814836	0.82177	0.842009	0.784755	0.787042	0.845544	0.27242	0.277725	0.265243	0.201063	0.281092	0.216808	0.150975	0.245933	0.275421	0.203978	0.21041	0.240747	0.236818	0.0405882	0.806312	0.0246552	8.39075e-06	0.569495	TAGLN2
cg03326188	5	43412465	0.806424	0.744515	0.756839	0.799266	0.757513	0.743036	0.868232	0.780928	0.752963	0.781556	0.265079	0.210487	0.275062	0.227616	0.2202	0.18606	0.23844	0.26136	0.2205	0.274317	0.17671	0.251827	0.233971	0.0329051	0.779127	0.0383676	8.39075e-06	0.545156	CCL28
cg03331514	7	1577016	0.978774	0.979292	0.973807	0.979648	0.974233	0.981919	0.995893	0.973026	0.969088	0.973192	0.199642	0.127436	0.179345	0.111909	0.155827	0.104985	0.0407309	0.259424	0.12357	0.144081	0.080952	0.13955	0.138954	0.0567334	0.977887	0.00744923	8.39075e-06	0.838933	MAFK
cg03332623	6	27441972	0.944358	0.92559	0.930899	0.943876	0.901452	0.966279	0.930554	0.926323	0.911388	0.917206	0.274	0.185253	0.201257	0.20974	0.105711	0.267092	0.288254	0.300156	0.182752	0.193999	0.166757	0.172454	0.212285	0.0583001	0.929793	0.0184801	8.39075e-06	0.717507	ZNF184
cg03334213	4	76481053	0.832276	0.814489	0.825472	0.849759	0.819919	0.772484	0.862162	0.823225	0.779295	0.834765	0.300161	0.215389	0.221408	0.134594	0.1032	0.157071	0.200872	0.193254	0.251002	0.272569	0.193728	0.116549	0.19665	0.0610522	0.821384	0.0278849	8.39075e-06	0.624735	C4orf26
cg03338209	22	37908796	0.960122	0.959453	0.96009	0.961423	0.957665	0.954877	0.928152	0.965256	0.955623	0.949793	0.228567	0.0652012	0.116651	0.125505	0.00774432	0.0699825	0.196628	0.139044	0.0465832	0.0739272	0.10311	0.0579445	0.102574	0.0633703	0.955245	0.010399	8.39075e-06	0.852671	CARD10
cg03338924	6	13015106	0.882953	0.834298	0.866911	0.880626	0.904944	0.90315	0.918973	0.797158	0.867183	0.860907	0.161306	0.142883	0.174017	0.101775	0.126951	0.0889998	0.102603	0.159549	0.135218	0.204756	0.118475	0.111209	0.135645	0.034263	0.87171	0.0359793	8.39075e-06	0.736065	LOC100130357
cg03339077	11	47165057	0.866962	0.857331	0.882849	0.866327	0.868693	0.822663	0.910593	0.8841	0.864776	0.876944	0.246052	0.185304	0.249851	0.225261	0.18974	0.162013	0.215045	0.237502	0.23268	0.222947	0.190483	0.237251	0.216177	0.0279175	0.870124	0.0223924	8.39075e-06	0.653947	ARFGAP2
cg03343128	1	247712140	0.186316	0.193917	0.205072	0.234521	0.236019	0.201722	0.461832	0.214316	0.233684	0.226164	0.758021	0.76153	0.781879	0.712514	0.745632	0.78308	0.785751	0.651766	0.758702	0.791639	0.740778	0.797482	0.755731	0.0409158	0.239356	0.0801615	8.39075e-06	0.516375	GCSAML
cg03347153	3	172622645	0.772053	0.722903	0.774582	0.795612	0.771108	0.826452	0.845495	0.718621	0.760837	0.733433	0.244416	0.211273	0.155333	0.16971	0.173792	0.180819	0.18101	0.206665	0.208688	0.250347	0.163468	0.185398	0.194243	0.0304999	0.77211	0.0419038	8.39075e-06	0.577866	ECT2
cg03354508	6	147769498	0.813156	0.642045	0.776286	0.782394	0.797814	0.739587	0.753987	0.724589	0.786351	0.798908	0.126596	0.155287	0.124025	0.302889	0.167134	0.21262	0.103949	0.270348	0.0927731	0.229226	0.158143	0.104996	0.170666	0.0687308	0.761512	0.0503628	8.39075e-06	0.590846	SAMD5
cg03354616	6	80838251	0.916331	0.907963	0.911848	0.939483	0.913946	0.890987	0.855124	0.936429	0.908017	0.923092	0.256953	0.195641	0.225868	0.13777	0.199179	0.318289	0.105337	0.14593	0.175651	0.196487	0.146798	0.129089	0.186083	0.0601678	0.910322	0.0239862	8.39075e-06	0.724239	BCKDHB
cg03367136	11	102638470	0.936749	0.894311	0.910086	0.943801	0.937809	0.942855	0.82139	0.923391	0.849629	0.914458	0.146332	0.155044	0.178163	0.106606	0.207465	0.0740186	0.138251	0.134395	0.253109	0.207849	0.158583	0.132914	0.157727	0.048429	0.907448	0.0416167	8.39075e-06	0.74972	MMP10
cg03368046	12	50790423	0.79153	0.783321	0.764454	0.806109	0.806125	0.743768	0.636689	0.739776	0.754597	0.792742	0.266521	0.192029	0.214904	0.270403	0.170216	0.193376	0.305387	0.222493	0.159565	0.199594	0.189949	0.188681	0.214427	0.0442896	0.761911	0.0502817	8.39075e-06	0.547485	FAM186A
cg03371962	12	1772323	0.772016	0.817645	0.708779	0.755248	0.814611	0.802463	0.893763	0.798097	0.653945	0.809794	0.249177	0.205564	0.26756	0.177842	0.240484	0.19657	0.257344	0.267761	0.239192	0.250607	0.239497	0.215079	0.23389	0.0288215	0.782636	0.0656979	8.39075e-06	0.548746	MIR3649
cg03372174	13	96008021	0.88408	0.87914	0.870408	0.853947	0.871978	0.876425	0.962416	0.838063	0.82501	0.853813	0.288574	0.206415	0.329589	0.187124	0.294883	0.253841	0.252579	0.213022	0.225075	0.247278	0.186706	0.222041	0.24226	0.0444935	0.871528	0.0371308	8.39075e-06	0.629268	ABCC4
cg03374148	4	54548670	0.871468	0.840029	0.832332	0.805078	0.853588	0.699883	0.919868	0.8474	0.826118	0.852492	0.261942	0.164002	0.157413	0.240601	0.166085	0.190823	0.148588	0.231664	0.154219	0.264625	0.192461	0.154417	0.193903	0.0441443	0.834826	0.0563724	8.39075e-06	0.640922	LNX1-AS2
cg03387092	3	123493248	0.972666	0.944859	0.945635	0.960213	0.962611	0.969191	0.983932	0.958324	0.930039	0.938196	0.31272	0.231812	0.280726	0.166755	0.195097	0.12857	0.193743	0.305204	0.274421	0.255612	0.122912	0.219028	0.223883	0.0644302	0.956567	0.016727	8.39075e-06	0.732683	MYLK
cg03387145	15	100465995	0.85118	0.855581	0.885274	0.84682	0.862136	0.671664	0.874849	0.904518	0.875701	0.748431	0.27516	0.247633	0.204962	0.128808	0.0776903	0.115957	0.0857446	0.307027	0.0402728	0.167274	0.141496	0.139103	0.160927	0.082538	0.837616	0.071702	8.39075e-06	0.676688	DNM1P46
cg03388266	2	234891489	0.855071	0.81043	0.850126	0.859103	0.784407	0.877018	0.904567	0.817389	0.818867	0.862675	0.352688	0.314912	0.30763	0.212937	0.198282	0.213584	0.164945	0.236957	0.102623	0.258688	0.449586	0.172835	0.248806	0.094593	0.843965	0.0357671	8.39075e-06	0.59516	TRPM8
cg03390187	11	65256983	0.888811	0.884004	0.869378	0.881338	0.872461	0.872252	0.912738	0.869128	0.880732	0.902809	0.189282	0.100091	0.183675	0.159255	0.146347	0.127699	0.146362	0.161911	0.177013	0.152409	0.134332	0.12259	0.150081	0.0263743	0.883365	0.0146161	8.39075e-06	0.733284	MALAT1
cg03392386	11	133800800	0.720763	0.815735	0.70937	0.849751	0.927287	0.944073	0.895265	0.780772	0.794909	0.883733	0.2627	0.209234	0.325182	0.12559	0.190096	0.122417	0.305283	0.314718	0.182368	0.261493	0.117393	0.131459	0.212328	0.0794162	0.832166	0.0818603	8.39075e-06	0.619838	IGSF9B
cg03398002	1	15272082	0.841528	0.841094	0.831928	0.822819	0.870693	0.8366	0.90311	0.827527	0.839368	0.816787	0.139133	0.0921959	0.0728325	0.0800232	0.0702763	0.0903351	0.0645197	0.0728089	0.150164	0.0838201	0.0959043	0.100175	0.0926823	0.0267259	0.843145	0.0255955	8.39075e-06	0.750463	KAZN
cg03404550	6	140305011	0.884635	0.868929	0.914651	0.875224	0.81599	0.785359	0.481165	0.883044	0.901257	0.932963	0.286108	0.162414	0.216564	0.099516	0.262453	0.332617	0.302793	0.202306	0.287753	0.249654	0.252312	0.317762	0.247688	0.0679166	0.834322	0.131611	8.39075e-06	0.586634	LOC100132735
cg03415804	11	18071610	0.873229	0.819663	0.848796	0.862574	0.80761	0.814858	0.919497	0.84641	0.766432	0.856559	0.282624	0.228916	0.232019	0.206927	0.180389	0.146898	0.225632	0.231321	0.188134	0.250084	0.213259	0.195206	0.215117	0.0352705	0.841563	0.0419111	8.39075e-06	0.626446	TPH1
cg03419014	21	38362742	0.88549	0.848196	0.866564	0.878024	0.91328	0.93926	0.921902	0.809817	0.876895	0.795169	0.0565136	0.0733478	0.0900982	0.063884	0.0853172	0.0704273	0.0708204	0.0905718	0.105848	0.132915	0.0829476	0.079669	0.08353	0.0204515	0.87346	0.0463141	8.39075e-06	0.78993	HLCS
cg03436397	7	102067162	0.0364056	0.0292921	0.0375924	0.0638931	0.0455385	0.0342557	0.014502	0.022646	0.0353693	0.0483386	0.831478	0.8238	0.882125	0.903506	0.876898	0.807327	0.89989	0.84485	0.894805	0.873238	0.852623	0.856817	0.86228	0.0312988	0.0367833	0.0137709	8.39075e-06	0.825496	ORAI2
cg03446244	16	86229872	0.752907	0.730064	0.762571	0.690496	0.77513	0.911307	0.802981	0.71135	0.706062	0.761446	0.0531599	0.0399342	0.079621	0.0337711	0.0623172	0.049459	0.0647288	0.0549271	0.0487486	0.0640833	0.0529389	0.0237381	0.0522856	0.0150177	0.760431	0.0632722	8.39075e-06	0.708146	LOC146513
cg03450794	15	21183212	0.746457	0.751952	0.845244	0.798234	0.807385	0.853903	0.573999	0.771759	0.769421	0.794931	0.168307	0.0401725	0.104732	0.0584075	0	0.089225	0.00169638	0.0786778	0.195377	0.0891604	0.0177639	0.0570914	0.0750509	0.0607383	0.771328	0.0780313	8.39075e-06	0.696278	CT60
cg03457729	15	89953295	0.0932696	0.124557	0.100825	0.124342	0.0628531	0.064496	0.0919348	0.147095	0.18134	0.150993	0.897311	0.905084	0.870974	0.879697	0.888279	0.858626	0.890412	0.782588	0.950298	0.886541	0.949192	0.906938	0.888828	0.0433756	0.114171	0.0385479	8.39075e-06	0.774658	LOC254559
cg03460756	17	45353128	0.802684	0.802915	0.771582	0.758437	0.769312	0.736702	0.84821	0.744926	0.722693	0.75193	0.22008	0.17066	0.272901	0.169113	0.12647	0.137128	0.150892	0.224093	0.183891	0.230316	0.182233	0.205411	0.189432	0.042712	0.770939	0.0375622	8.39075e-06	0.581507	ITGB3
cg03463994	2	189046152	0.125433	0.191518	0.125139	0.134402	0.15662	0.177288	0.147626	0.0962333	0.179074	0.176279	0.886194	0.862093	0.898062	0.863267	0.870138	0.809323	0.849015	0.847192	0.87832	0.879586	0.846627	0.893901	0.86531	0.0248899	0.150961	0.0305509	8.39075e-06	0.714349	GULP1
cg03466198	7	50727932	0.0203447	0.0546172	0.0709433	0.0477372	0.0245154	0.0211259	0.0722139	0.0529001	0.0609534	0.0549281	0.798049	0.867076	0.823187	0.845609	0.826661	0.844602	0.868181	0.817996	0.835344	0.828142	0.827832	0.852871	0.836296	0.0204405	0.0480279	0.0195361	8.39075e-06	0.788268	GRB10
cg03466326	1	205270559	0.746455	0.776879	0.763919	0.781688	0.810961	0.749165	0.830094	0.786345	0.775648	0.801685	0.146243	0.096573	0.118757	0.104229	0.114988	0.081701	0.0892511	0.142736	0.143565	0.132975	0.108442	0.119844	0.116609	0.0216614	0.782284	0.0264418	8.39075e-06	0.665675	NUAK2
cg03467087	6	158448134	0.134211	0.189213	0.177125	0.126871	0.121197	0.139839	0.161317	0.130943	0.197399	0.136458	0.771277	0.78628	0.793937	0.828487	0.782941	0.762363	0.786198	0.75778	0.761309	0.728383	0.727688	0.742336	0.769082	0.0289998	0.151457	0.0276697	8.39075e-06	0.617624	SYNJ2
cg03469655	6	123385000	0.758988	0.653118	0.754469	0.782315	0.794632	0.765421	0.810401	0.755413	0.734298	0.747387	0.273625	0.193575	0.196389	0.20251	0.291882	0.219502	0.155047	0.292373	0.156609	0.257081	0.206213	0.13643	0.215103	0.0533778	0.755644	0.0426527	8.39075e-06	0.540541	CLVS2
cg03475293	6	7051303	0.828028	0.970498	0.939826	0.941399	0.926487	0.964489	0.922269	0.9139	0.908737	0.857841	0.163454	0.226417	0.199705	0.192627	0.212409	0.176929	0.125901	0.208336	0.134416	0.0948723	0.0356097	0.101465	0.156012	0.0581542	0.917347	0.0445269	8.39075e-06	0.761336	RREB1
cg03477904	2	242040840	0.841134	0.8104	0.851372	0.851103	0.792373	0.855995	0.894079	0.842103	0.752172	0.882147	0.292789	0.22362	0.271583	0.251222	0.263446	0.22275	0.230637	0.290041	0.233782	0.201955	0.17271	0.271702	0.243853	0.0362545	0.837288	0.0421634	8.39075e-06	0.593435	MTERFD2
cg03479211	10	8117508	0.951116	0.907161	0.932885	0.93584	0.966352	0.987186	0.977498	0.915236	0.932522	0.923691	0.264227	0.163146	0.204253	0.141503	0.157525	0.140857	0.162314	0.236103	0.139524	0.198421	0.0883876	0.136301	0.16938	0.0484981	0.942949	0.0267607	8.39075e-06	0.773568	GATA3
cg03480605	7	151038446	0.826604	0.726769	0.799954	0.836176	0.831215	0.879223	0.764024	0.841166	0.844979	0.863783	0.178367	0.173368	0.170582	0.19987	0.346357	0.140186	0.263725	0.246117	0.126947	0.174576	0.370283	0.184467	0.21457	0.0774018	0.821389	0.0461099	8.39075e-06	0.606819	NUB1
cg03485608	2	139535785	0.902764	0.835761	0.873076	0.883231	0.925186	0.755777	0.845991	0.836279	0.919521	0.892439	0.259831	0.0580364	0.145635	0.0523745	0.0738551	0.12345	0.23773	0.0847789	0.134873	0.0965492	0.0578629	0.0963878	0.118447	0.068108	0.867003	0.0506647	8.39075e-06	0.748555	NXPH2
cg03489020	3	69819855	0.8161	0.761169	0.789539	0.792524	0.784064	0.79994	0.694284	0.803184	0.737019	0.807376	0.261995	0.240075	0.291144	0.202079	0.183181	0.166451	0.205956	0.314202	0.247615	0.264845	0.211226	0.18288	0.230971	0.0463466	0.77852	0.0376819	8.39075e-06	0.547549	MITF
cg03502979	13	114103628	0.796811	0.774818	0.776595	0.775376	0.764091	0.902609	0.828182	0.772449	0.796377	0.785636	0.183312	0.123398	0.110634	0.0665915	0.113574	0.0925017	0.16183	0.164965	0.0921499	0.0993775	0.118806	0.0485444	0.11464	0.039878	0.797294	0.0412528	8.39075e-06	0.682654	ADPRHL1
cg03504039	2	238578435	0.88524	0.822805	0.844042	0.864448	0.854554	0.878488	0.785073	0.861807	0.860328	0.898587	0.306884	0.141398	0.281359	0.138028	0.179668	0.119409	0.185606	0.279315	0.207822	0.241917	0.201236	0.212767	0.207951	0.0602636	0.855537	0.032615	8.39075e-06	0.647587	LRRFIP1
cg03505148	12	58131345	0.905486	0.860205	0.895703	0.88332	0.906404	0.944862	0.959239	0.845337	0.877262	0.878292	0.111147	0.0895427	0.114143	0.103202	0.0811994	0.0770642	0.0660908	0.151461	0.100151	0.108423	0.0849441	0.0927191	0.0983406	0.0222365	0.895611	0.0353661	8.39075e-06	0.79727	AGAP2
cg03505963	21	39493344	0.948008	0.930425	0.925329	0.920129	0.95787	0.940151	0.866726	0.925151	0.939713	0.939555	0.261458	0.198958	0.20495	0.260801	0.222444	0.230311	0.184217	0.265207	0.121063	0.232216	0.166496	0.254099	0.216852	0.0440386	0.929306	0.0247913	8.39075e-06	0.712454	DSCR4
cg03507326	16	2801952	0.846548	0.774293	0.836444	0.873776	0.837518	0.910049	0.888883	0.817588	0.759825	0.869544	0.0859549	0.0665239	0.165886	0.55744	0.13252	0.0432298	0.140204	0.157958	0.15151	0.131015	0.102127	0.164391	0.15823	0.131855	0.841447	0.0478407	8.39075e-06	0.683217	SRRM2
cg03514381	6	99842368	0.83158	0.860056	0.814594	0.865543	0.825572	0.852765	0.938966	0.842941	0.817093	0.86665	0.0985834	0.126661	0.113708	0.0719352	0.123594	0.0833338	0.0575983	0.132894	0.0885156	0.0895983	0.0887542	0.0788667	0.0961703	0.0234325	0.851576	0.0362704	8.39075e-06	0.755406	COQ3
cg03514404	7	143579665	0.0287135	0.0904145	0.0327401	0.0451026	0.0400631	0.0386704	0.0475008	0.0439864	0.0739168	0.0183199	0.672413	0.766944	0.732418	0.796268	0.887815	0.823509	0.815265	0.740179	0.793496	0.652488	0.715331	0.764293	0.763368	0.0661757	0.0459428	0.0213148	8.39075e-06	0.717425	FAM115A
cg03514977	16	4313709	0.847159	0.855975	0.885808	0.84187	0.817535	0.808442	0.891048	0.841547	0.847826	0.837894	0.105958	0.110332	0.0888847	0.0728526	0.12586	0.0607609	0.105397	0.0966285	0.0853798	0.109736	0.097016	0.0704889	0.0941079	0.0191251	0.84751	0.0258605	8.39075e-06	0.753403	TFAP4
cg03518729	1	235147744	0.0471746	0.0452176	0.0511533	0.0555408	0.0452507	0.0652342	0.0250746	0.0472862	0.0660083	0.0506821	0.675572	0.796936	0.781292	0.784277	0.781464	0.739086	0.750777	0.794517	0.748655	0.764255	0.790452	0.783517	0.7659	0.0342704	0.0498622	0.01156	8.39075e-06	0.716038	SNORA14B
cg03521812	1	192074523	0.817402	0.76965	0.819055	0.793209	0.772306	0.782714	0.906575	0.771993	0.763607	0.755047	0.347576	0.217547	0.285933	0.258045	0.216414	0.211193	0.191765	0.287922	0.109806	0.159863	0.182458	0.218371	0.223908	0.0636503	0.795156	0.0446619	8.39075e-06	0.571248	RGS18
cg03530006	13	38920380	0.821959	0.777443	0.798353	0.809698	0.768138	0.803778	0.791043	0.771103	0.743053	0.815617	0.125646	0.1054	0.11214	0.114316	0.0924217	0.118658	0.0580408	0.110529	0.0948	0.113242	0.0725876	0.0743642	0.0993455	0.0211533	0.790018	0.0247725	8.39075e-06	0.690673	UFM1
cg03530168	8	24855226	0.780733	0.763796	0.755939	0.75956	0.78768	0.740275	0.812589	0.764577	0.712856	0.812943	0.340548	0.248389	0.215663	0.242845	0.23721	0.205384	0.150778	0.242794	0.113217	0.309009	0.170497	0.242964	0.226608	0.0628697	0.769095	0.0309141	8.39075e-06	0.542487	NEFL
cg03531810	8	143867304	0.802832	0.795968	0.817491	0.823202	0.807987	0.765415	0.891198	0.800857	0.797782	0.81506	0.272597	0.249197	0.245788	0.247657	0.232676	0.198971	0.211989	0.252436	0.265836	0.260125	0.247214	0.252593	0.244757	0.0211644	0.811779	0.032129	8.39075e-06	0.567023	LY6D
cg03538499	1	27941694	0.867074	0.842151	0.801071	0.771933	0.872139	0.811907	0.496228	0.73288	0.835448	0.820372	0.0417855	0.0887753	0.0680033	0.0724391	0.181944	0.0768473	0	0.156181	0.0665927	0.113757	0.146358	0.132824	0.0954589	0.0522144	0.78512	0.109874	8.39075e-06	0.689661	FGR
cg03538565	16	492969	0.800975	0.8219	0.832168	0.838668	0.83085	0.851836	0.828545	0.852215	0.804835	0.817252	0.193811	0.183309	0.225675	0.148068	0.189184	0.148137	0.147932	0.25398	0.214991	0.207238	0.166266	0.175569	0.187847	0.0334992	0.827924	0.0173646	8.39075e-06	0.640078	RAB11FIP3
cg03550727	6	40558786	0.792554	0.748674	0.794204	0.819553	0.783419	0.723675	0.838037	0.782148	0.735425	0.828518	0.30243	0.292215	0.297166	0.220699	0.231513	0.198786	0.192213	0.283463	0.25424	0.289115	0.167705	0.242116	0.247638	0.0460766	0.784621	0.0388583	8.39075e-06	0.536982	LRFN2
cg03554051	2	7597165	0.83907	0.869402	0.852462	0.84982	0.85698	0.826213	0.904743	0.827978	0.847223	0.849613	0.251303	0.175124	0.242384	0.239057	0.26352	0.151492	0.206562	0.299239	0.225278	0.186592	0.246166	0.199229	0.223829	0.0415482	0.85235	0.022487	8.39075e-06	0.628522	LOC100506274
cg03554196	6	29404667	0.770583	0.781707	0.833469	0.84039	0.75123	0.892351	0.834909	0.813288	0.820622	0.780286	0.085219	0.0665386	0.168912	0.0889824	0.0281159	0.0740007	0.0709619	0.163612	0.0670612	0.159948	0.133831	0.0731855	0.098364	0.046173	0.811884	0.0417075	8.39075e-06	0.71352	OR10C1
cg03562736	8	114058716	0.737303	0.720529	0.783049	0.768466	0.772572	0.78503	0.79611	0.767643	0.782209	0.777112	0.270193	0.251567	0.191023	0.216866	0.198244	0.193558	0.131995	0.208618	0.194895	0.278923	0.178771	0.180233	0.207907	0.0416052	0.769002	0.0230907	8.39075e-06	0.561095	CSMD3
cg03566752	6	35512600	0.875535	0.854517	0.876407	0.862489	0.838359	0.848213	0.855961	0.855517	0.857075	0.872171	0.232865	0.147343	0.173665	0.139362	0.156037	0.121953	0.135317	0.224015	0.124842	0.144622	0.141901	0.12885	0.155898	0.0367065	0.859625	0.0122281	8.39075e-06	0.703727	TULP1
cg03570994	6	32121143	0.821764	0.815405	0.818385	0.793184	0.800756	0.836229	0.890006	0.78445	0.779167	0.871276	0.229337	0.230797	0.162363	0.247715	0.258294	0.229864	0.164783	0.288836	0.171125	0.18947	0.199154	0.246698	0.218203	0.0405355	0.821062	0.0362546	8.39075e-06	0.602859	PPT2
cg03571507	19	53239146	0.914331	0.855374	0.891773	0.912768	0.870036	0.873944	0.886511	0.871668	0.83541	0.897984	0.290731	0.313737	0.259922	0.246036	0.180358	0.145205	0.252823	0.27323	0.246664	0.212915	0.255329	0.189467	0.238868	0.0484367	0.88098	0.0248268	8.39075e-06	0.642112	ZNF611
cg03573445	14	105154858	0.843555	0.847139	0.838054	0.827915	0.838528	0.864769	0.776019	0.834495	0.817006	0.830093	0.208539	0.19545	0.26293	0.188395	0.230614	0.19253	0.258707	0.204182	0.208765	0.253855	0.263668	0.202648	0.222524	0.0295349	0.831757	0.0233345	8.39075e-06	0.609234	INF2
cg03573679	7	2445727	0.0500427	0.0577827	0.0772992	0.0731635	0.0734472	0.0796888	0.0801198	0.0766491	0.0874162	0.0863672	0.775133	0.837713	0.788911	0.801991	0.807412	0.748329	0.789366	0.754366	0.762147	0.73759	0.805747	0.775529	0.78202	0.0288697	0.0741976	0.0118238	8.39075e-06	0.707822	CHST12
cg03573788	4	184016270	0.822675	0.823561	0.812638	0.796135	0.825365	0.789016	0.850108	0.795578	0.77707	0.81957	0.258572	0.178401	0.251411	0.200627	0.232661	0.143678	0.191996	0.243965	0.256442	0.259472	0.178567	0.220554	0.218029	0.038707	0.811172	0.0215999	8.39075e-06	0.593143	WWC2-AS2
cg03577139	4	24796988	0.863272	0.881872	0.885318	0.868459	0.899297	0.89309	0.854498	0.901341	0.887417	0.90965	0.0847951	0.0269762	0.0465676	0.0404409	0.0429725	0.0513002	0.0301572	0.0502392	0.0826698	0.0622298	0.0867373	0.0537745	0.054905	0.0204069	0.884421	0.0177417	8.39075e-06	0.829516	SOD3
cg03580358	8	41981423	0.864498	0.868156	0.893996	0.875317	0.897318	0.863991	0.732951	0.874451	0.846328	0.866964	0.304326	0.257967	0.219754	0.0233253	0.116776	0.10631	0.109291	0.223573	0.136858	0.325337	0.236142	0.141181	0.183403	0.0912005	0.858397	0.0464826	8.39075e-06	0.674994	AP3M2
cg03581311	4	19457163	0.77003	0.784226	0.790214	0.792744	0.775023	0.779182	0.792314	0.703085	0.746162	0.81253	0.313896	0.394477	0.154424	0.182756	0.134711	0.0986466	0.276083	0.280201	0.206594	0.196896	0.145371	0.239847	0.218659	0.0854781	0.774551	0.0305201	8.39075e-06	0.555892	SLIT2
cg03591467	2	163101493	0.937711	0.909519	0.930355	0.912024	0.94375	0.919296	0.942598	0.928634	0.938814	0.937044	0.225452	0.201221	0.205953	0.178087	0.16256	0.182817	0.16683	0.204014	0.221527	0.238809	0.19824	0.181705	0.197268	0.0237334	0.929975	0.0124439	8.39075e-06	0.732707	FAP
cg03593014	10	98977821	0.192556	0.145339	0.205304	0.164955	0.244661	0.169534	0.232514	0.173017	0.193739	0.214679	0.716531	0.772816	0.728614	0.806025	0.672092	0.776501	0.755321	0.74703	0.795414	0.722068	0.760939	0.781076	0.752869	0.0379893	0.19363	0.0313696	8.39075e-06	0.559239	SLIT1
cg03599338	22	24577315	0.803593	0.80817	0.843317	0.80627	0.831684	0.788921	0.912868	0.791021	0.787202	0.818051	0.235506	0.173384	0.250304	0.17993	0.175515	0.174775	0.176035	0.216494	0.226317	0.2482	0.143182	0.229007	0.202387	0.0356773	0.81911	0.0376823	8.39075e-06	0.616722	SUSD2
cg03601372	19	37267026	0.879345	0.675398	0.777776	0.906985	0.811319	0.832965	0.689385	0.811125	0.64193	0.797882	0.131814	0.126041	0.131952	0.157549	0.246367	0.119506	0.20614	0.201873	0.181495	0.387779	0.185162	0.390528	0.205517	0.0938961	0.782411	0.0877065	8.39075e-06	0.576894	ZNF850
cg03601886	1	53649218	0.962831	0.932687	0.950757	0.946931	0.937891	0.965032	0.941715	0.927973	0.93349	0.943037	0.137595	0.121443	0.185545	0.0968332	0.15121	0.0833346	0.0940373	0.197854	0.133249	0.179318	0.137469	0.132889	0.137565	0.0365084	0.944234	0.0124252	8.39075e-06	0.806669	CPT2
cg03603669	3	169896616	0.0936716	0.115455	0.0718432	0.105221	0.0265474	0.0661384	0	0.0734892	0.119554	0.108438	0.756517	0.784713	0.757333	0.859917	0.774421	0.655286	0.845581	0.85912	0.736329	0.746556	0.756817	0.725708	0.771525	0.0597485	0.0780358	0.0394025	8.39075e-06	0.693489	PHC3
cg03603888	13	37271030	0.795979	0.777757	0.764003	0.824491	0.769634	0.774879	0.865662	0.757492	0.71131	0.766171	0.146468	0.141491	0.146536	0.126373	0.137877	0.109741	0.192455	0.15697	0.0657434	0.159946	0.0939667	0.11664	0.132851	0.0332967	0.780738	0.0413362	8.39075e-06	0.647887	SERTM1
cg03604011	5	400201	0.0134772	0.109863	0.0385213	0.0421761	0.037834	0.0374163	0.0391529	0.054707	0.0492564	0.0413598	0.782173	0.797071	0.669604	0.829949	0.897477	0.816525	0.775858	0.704338	0.76996	0.717473	0.845622	0.824479	0.785877	0.0644807	0.0463764	0.0247219	8.39075e-06	0.739501	C5orf55
cg03604364	7	139705703	0.828423	0.819724	0.797894	0.81803	0.809203	0.804999	0.881166	0.796379	0.810248	0.806318	0.223928	0.199263	0.171179	0.137415	0.141719	0.114824	0.136479	0.160497	0.218559	0.193462	0.187428	0.160106	0.170405	0.0346331	0.817238	0.0245186	8.39075e-06	0.646833	PARP12
cg03606269	5	77779546	0.138451	0.181581	0.174097	0.162023	0.201335	0.183329	0.241063	0.156826	0.201409	0.238646	0.856431	0.850621	0.817594	0.844621	0.820544	0.881173	0.806855	0.832695	0.80829	0.821161	0.805993	0.811796	0.829814	0.0237398	0.187876	0.0334934	8.39075e-06	0.641938	SCAMP1
cg03608224	12	124773995	0.86678	0.850586	0.845824	0.828479	0.842427	0.848377	0.877442	0.844141	0.826084	0.841925	0.113372	0.0858916	0.0744727	0.0981461	0.0788928	0.0964998	0.0878476	0.107865	0.0835011	0.101095	0.0847658	0.108849	0.0934331	0.0126726	0.847207	0.0155245	8.39075e-06	0.753773	FAM101A
cg03609398	8	145913076	0.195976	0.115515	0.0787775	0.212911	0.0941754	0.0494887	0.0305239	0.32535	0.301285	0.10046	0.858635	0.864341	0.746168	0.857368	0.746333	0.907555	0.900169	0.810557	0.711457	0.809494	0.863562	0.879185	0.829569	0.0647436	0.150446	0.103233	8.39075e-06	0.679122	ZNF251
cg03611039	8	26001360	0.881092	0.835005	0.85033	0.82212	0.826236	0.812577	0.854421	0.814282	0.821269	0.854276	0.297082	0.224226	0.262361	0.214535	0.242483	0.196399	0.26839	0.239927	0.300737	0.277814	0.265267	0.182158	0.247615	0.0378706	0.837161	0.022173	8.39075e-06	0.589546	EBF2
cg03612692	1	17586047	0.781743	0.766212	0.782772	0.775223	0.799869	0.756959	0.892617	0.780518	0.758736	0.821875	0.183453	0.123322	0.164453	0.151875	0.181186	0.133052	0.123608	0.141244	0.141773	0.163882	0.161222	0.143296	0.151031	0.0202143	0.791652	0.0403869	8.39075e-06	0.640622	PADI3
cg03615145	3	107003840	0.841149	0.743356	0.778024	0.76896	0.726928	0.792207	0.941084	0.746204	0.765895	0.803955	0.240317	0.284914	0.203662	0.265082	0.316757	0.159655	0.148385	0.290158	0.225814	0.228016	0.183171	0.183143	0.227423	0.0540472	0.790776	0.0622495	8.39075e-06	0.563353	LOC344595
cg03624899	16	18802161	0.928219	0.903922	0.889642	0.911302	0.896358	0.935441	0.734714	0.920612	0.909475	0.868373	0.212072	0.120621	0.210026	0.0975285	0.128703	0.145745	0.0657975	0.271054	0.16126	0.216299	0.0939622	0.154026	0.156425	0.0606568	0.889806	0.057842	8.39075e-06	0.733381	RPS15A
cg03628000	16	14596062	0.795981	0.795162	0.844025	0.855737	0.842284	0.892233	0.784252	0.775246	0.818128	0.800473	0.237148	0.214725	0.32468	0.228547	0.191375	0.226249	0.218405	0.287834	0.225573	0.254852	0.15152	0.228334	0.232437	0.0436554	0.820352	0.0371584	8.39075e-06	0.587916	PARN
cg03629948	4	1804007	0.785037	0.797403	0.801535	0.823352	0.801652	0.823952	0.840692	0.799446	0.769592	0.809294	0.221953	0.216925	0.323879	0.275884	0.249651	0.130104	0.222486	0.302213	0.251026	0.266229	0.200549	0.264566	0.243789	0.0507456	0.805196	0.0204177	8.39075e-06	0.561407	FGFR3
cg03630771	19	17358745	0.874456	0.880714	0.851541	0.866231	0.871567	0.845204	0.899097	0.852501	0.864409	0.845223	0.217524	0.177283	0.206977	0.165568	0.160449	0.146	0.164939	0.214539	0.209508	0.196137	0.136337	0.15107	0.178861	0.0288703	0.865094	0.0172053	8.39075e-06	0.686233	NR2F6
cg03633572	5	20577291	0.838555	0.800298	0.840479	0.866502	0.877106	0.776273	0.76603	0.798226	0.812227	0.83721	0.446663	0.108817	0.17811	0.223424	0.161084	0.20826	0.399021	0.236498	0.185382	0.251269	0.0666066	0.235477	0.225051	0.107481	0.821291	0.0368394	8.39075e-06	0.59624	CDH18
cg03636488	12	132551127	0.155978	0.286716	0.150458	0.196266	0.234922	0.208143	0.257167	0.203984	0.267622	0.161928	0.826607	0.773081	0.857861	0.84862	0.885939	0.863207	0.855846	0.812653	0.779509	0.83733	0.837501	0.81135	0.832458	0.033723	0.212318	0.0483051	8.39075e-06	0.62014	EP400NL
cg03637769	3	195870092	0.93756	0.943165	0.96005	0.963246	0.952799	0.969019	0.974582	0.950588	0.935554	0.932263	0.228228	0.231994	0.272782	0.119424	0.174702	0.239004	0.23535	0.232559	0.321275	0.267465	0.117897	0.263114	0.225316	0.0605834	0.951883	0.0146814	8.39075e-06	0.726566	LOC401109
cg03640993	7	135413232	0.894523	0.909362	0.901407	0.889921	0.878906	0.884102	0.875307	0.860471	0.871623	0.887455	0.303012	0.210014	0.287864	0.219965	0.20283	0.213475	0.270985	0.300488	0.290166	0.243609	0.222533	0.234479	0.249952	0.0380705	0.885307	0.0145113	8.39075e-06	0.635356	SLC13A4
cg03649649	17	56408197	0.0116456	0	0.03244	0.0281558	0	0.0752095	0.180071	0	0.0137575	0.00791227	0.875644	0.915863	0.907353	0.957507	0.957772	0.917225	0.88961	0.855074	0.924281	0.887953	0.893516	0.921484	0.908607	0.0306239	0.0349192	0.0558979	0.000191815	0.873688	MIR142
cg03650946	7	27154562	0.905872	0.910442	0.898584	0.922377	0.888432	0.898568	0.918802	0.891238	0.884028	0.896159	0.257361	0.167098	0.245625	0.320662	0.13913	0.620454	0.0850811	0.194325	0.266953	0.245475	0.0897605	0.071615	0.225295	0.1484	0.90145	0.0127422	8.39075e-06	0.676155	HOXA3
cg03654727	18	42643805	0.95825	0.913658	0.938802	0.929515	0.956342	0.899538	0.943205	0.911713	0.953582	0.924849	0.134749	0.129119	0.13619	0.0813277	0.100115	0.0682959	0.236395	0.231397	0.274574	0.205707	0.213465	0.423738	0.186256	0.100289	0.932945	0.020465	8.39075e-06	0.746689	MIR4319
cg03654783	1	156634034	0.80954	0.794488	0.797071	0.772721	0.766603	0.761768	0.845107	0.783599	0.76307	0.761934	0.26891	0.220582	0.259999	0.202628	0.218194	0.152379	0.187393	0.253288	0.16842	0.197716	0.1355	0.175594	0.203384	0.0426372	0.78559	0.026856	8.39075e-06	0.582207	NES
cg03660034	17	76040976	0.859934	0.87249	0.858364	0.861721	0.848338	0.845677	0.876092	0.84806	0.804168	0.838942	0.305623	0.302586	0.264197	0.207863	0.18302	0.127327	0.17742	0.284046	0.237963	0.284355	0.244463	0.245848	0.238726	0.0553058	0.851379	0.0203353	8.39075e-06	0.612653	TNRC6C
cg03669147	8	16857578	0.779156	0.767385	0.746205	0.716862	0.776619	0.812301	0.701392	0.749165	0.747672	0.800261	0.277945	0.170873	0.178217	0.131824	0.16307	0.157877	0.210829	0.261921	0.0980144	0.260853	0.224705	0.140375	0.189709	0.0573147	0.759702	0.0346548	8.39075e-06	0.569993	FGF20
cg03669949	6	74104426	0.866642	0.875635	0.916066	0.942511	0.869762	0.896782	0.884683	0.892602	0.610996	0.893921	0.0554509	0.0390008	0.0980227	0.0447335	0.081625	0.0574982	0.0374545	0.102683	0.0729106	0.119029	0.0970862	0.0557788	0.0717727	0.0275113	0.86496	0.0920556	8.39075e-06	0.793187	DDX43
cg03673989	11	380069	0.868433	0.828488	0.86431	0.84814	0.838683	0.883783	0.790752	0.831294	0.763962	0.765388	0.175813	0.196478	0.196294	0.114589	0.184769	0.132192	0.249714	0.127523	0.206841	0.239744	0.139707	0.125186	0.174071	0.0459756	0.828323	0.042168	8.39075e-06	0.654253	B4GALNT4
cg03683087	10	114746071	0.102078	0.121766	0.148103	0.119035	0.119771	0.0958644	0.0263079	0.0833334	0.121744	0.104608	0.751698	0.787001	0.802013	0.839823	0.811416	0.828341	0.818843	0.778956	0.811011	0.782147	0.889498	0.870835	0.814298	0.039124	0.104261	0.0326311	8.39075e-06	0.710037	TCF7L2
cg03687084	2	162364203	0.968056	0.945103	0.971632	0.956626	0.970461	0.948491	0.986032	0.955136	0.944248	0.917082	0.164103	0.327871	0.0753716	0.360053	0.0352867	0.384303	0.19788	0.212502	0.412048	0.210742	0.0919484	0.0779195	0.212502	0.131367	0.956287	0.0192323	8.39075e-06	0.743785	AHCTF1P1
cg03689799	9	113430978	0.843892	0.830094	0.821438	0.874323	0.839702	0.831583	0.919896	0.819034	0.805091	0.851967	0.266572	0.27188	0.207044	0.26089	0.200679	0.322542	0.233868	0.262478	0.199915	0.227499	0.217201	0.162539	0.236092	0.0429027	0.843702	0.0329217	8.39075e-06	0.60761	MUSK
cg03693568	2	220324656	0.820064	0.846614	0.795116	0.816665	0.799963	0.793425	0.781771	0.798703	0.776053	0.797594	0.226636	0.188272	0.193672	0.192555	0.172201	0.20637	0.2033	0.196773	0.236151	0.195865	0.165818	0.196164	0.197815	0.0196027	0.802597	0.0204561	8.39075e-06	0.604782	SPEG
cg03699843	16	50701064	0.115571	0.0912799	0.141913	0.148913	0.143188	0.127536	0.0925766	0.113986	0.166514	0.142758	0.88768	0.905666	0.903359	0.89042	0.863953	0.858634	0.894043	0.894051	0.866196	0.897021	0.87888	0.872688	0.884383	0.015912	0.128423	0.0247548	8.39075e-06	0.755959	SNX20
cg03700230	7	25702848	0.770521	0.821038	0.847933	0.80531	0.821643	0.729332	0.843878	0.749452	0.771257	0.809444	0.340471	0.279209	0.148873	0.289468	0.0521856	0.0642116	0.249474	0.203597	0.0929973	0.212687	0.159185	0.185001	0.18978	0.0912642	0.796981	0.0400059	8.39075e-06	0.607201	RNU6-16
cg03701930	10	1981436	0.0964499	0.138551	0.0584722	0.0681014	0.138006	0.161974	0.00669161	0.157146	0.24588	0.0680705	0.708345	0.868616	0.720295	0.672851	0.616307	0.719897	0.929315	0.876706	0.804939	0.854131	0.950159	0.942336	0.805325	0.114342	0.113934	0.0681966	8.39075e-06	0.69139	LINC00700
cg03703435	7	56018486	0.905292	0.910139	0.887915	0.92354	0.903038	0.92124	0.943722	0.899331	0.900512	0.899977	0.159034	0.157954	0.316681	0.172474	0.133393	0.149218	0.211713	0.172861	0.128576	0.16827	0.156751	0.139845	0.172231	0.0504984	0.909471	0.0160094	8.39075e-06	0.73724	MRPS17
cg03706175	2	47597331	0.934938	0.851601	0.895756	0.928265	0.925744	0.913097	0.813962	0.861463	0.857532	0.894636	0.10326	0.0514754	0.172776	0.0769065	0.202046	0.168718	0.153708	0.15163	0.112479	0.190311	0.0901464	0.115819	0.132439	0.0475889	0.887699	0.0400294	8.39075e-06	0.75526	EPCAM
cg03707169	11	128647051	0.933606	0.933757	0.93041	0.92274	0.947827	0.956455	0.972348	0.902333	0.929516	0.898672	0.233052	0.266928	0.268517	0.172543	0.239968	0.213055	0.188366	0.317007	0.209025	0.309887	0.184965	0.258904	0.238518	0.0473505	0.932766	0.0225132	8.39075e-06	0.694248	KCNJ1
cg03721641	22	50451245	0.759561	0.759759	0.765074	0.753142	0.777637	0.732115	0.839855	0.752641	0.720131	0.74205	0.245082	0.112282	0.15106	0.124902	0.184759	0.0788213	0.152265	0.180201	0.147591	0.214985	0.13727	0.169115	0.158194	0.0449611	0.760197	0.0324961	8.39075e-06	0.602002	IL17REL
cg03726817	12	62650767	0.170128	0.250123	0.195484	0.184511	0.21406	0.195354	0.182632	0.195871	0.232133	0.22236	0.727797	0.798336	0.781804	0.814928	0.776808	0.700191	0.762662	0.782702	0.720264	0.762812	0.716163	0.73005	0.75621	0.0364497	0.204266	0.0248404	8.39075e-06	0.551944	USP15
cg03729251	4	151501035	0.971713	0.961754	0.967386	0.975237	0.97037	0.949549	0.985449	0.948249	0.937591	0.955382	0.0299227	0.0207591	0.0184433	0.0182537	0.0129892	0.0207736	0.0144097	0.013108	0.0166289	0.0229928	0.439085	0.0192462	0.0538843	0.121397	0.962268	0.0145355	8.39075e-06	0.908384	MAB21L2
cg03730946	19	6475456	0.837209	0.842683	0.847232	0.847654	0.812799	0.805631	0.870357	0.810649	0.835506	0.854351	0.222404	0.169716	0.204609	0.214408	0.260992	0.143226	0.165939	0.2089	0.221236	0.188147	0.179146	0.205664	0.198699	0.0314334	0.836407	0.0208887	8.39075e-06	0.637708	DENND1C
cg03734864	11	36396512	0.827635	0.879268	0.814345	0.807659	0.834174	0.822672	0.798085	0.82904	0.839787	0.835452	0.22811	0.19642	0.199139	0.181623	0.18761	0.239346	0.166527	0.189135	0.165536	0.176101	0.279102	0.231257	0.203326	0.0343005	0.828812	0.0220583	8.39075e-06	0.625486	PRR5L
cg03736235	19	1071622	0.82966	0.796565	0.783052	0.827834	0.84406	0.83868	0.866308	0.768521	0.807033	0.811669	0.226499	0.163192	0.225318	0.194968	0.278761	0.183736	0.194787	0.248259	0.211972	0.215503	0.193618	0.2235	0.213343	0.0307298	0.817338	0.0297361	8.39075e-06	0.603995	HMHA1
cg03745491	19	6476951	0.91812	0.92888	0.916885	0.94985	0.918592	0.914381	0.983173	0.914953	0.9043	0.912035	0.188956	0.212775	0.241153	0.109462	0.134434	0.0891448	0.0943165	0.202934	0.174076	0.114604	0.110397	0.140994	0.151104	0.0511026	0.926117	0.0234964	8.39075e-06	0.775013	DENND1C
cg03750478	16	29757375	0.0591499	0.0812302	0.0815931	0.0956498	0.0804251	0.0608713	0.06993	0.0782979	0.0804673	0.094807	0.795278	0.838858	0.859761	0.785187	0.810616	0.778973	0.797486	0.807132	0.797018	0.843999	0.797571	0.803325	0.8096	0.0248464	0.0782422	0.0122141	8.39075e-06	0.731358	C16orf54
cg03750567	1	27676637	0.758316	0.826892	0.774378	0.6523	0.849116	0.883912	0.958885	0.726192	0.873193	0.78313	0.075435	0.052849	0.081627	0.0692154	0.0683746	0.0821777	0.0545357	0.116505	0.106295	0.109821	0.113961	0.0635012	0.0828582	0.0231717	0.808631	0.088176	8.39075e-06	0.725773	SYTL1
cg03751967	19	40421743	0.821299	0.704731	0.811462	0.772163	0.829716	0.812026	0.897759	0.812709	0.610236	0.85654	0.187536	0.30391	0.265147	0.132672	0.175272	0.122316	0.318096	0.220723	0.100501	0.330381	0.351619	0.193743	0.22516	0.0869079	0.792864	0.0815682	8.39075e-06	0.567704	FCGBP
cg03753385	8	145579317	0.116925	0.143542	0.12528	0.13191	0.123592	0.108981	0.0634353	0.164761	0.113445	0.159015	0.878426	0.908327	0.810797	0.892585	0.847693	0.835682	0.875027	0.826724	0.847785	0.782001	0.789471	0.874371	0.847407	0.0401642	0.125089	0.0286299	8.39075e-06	0.722319	TMEM249
cg03753813	1	116088501	0.821456	0.809644	0.809223	0.822991	0.792801	0.823836	0.880417	0.824895	0.78944	0.824143	0.148326	0.128644	0.156981	0.11436	0.0829847	0.140781	0.104779	0.161265	0.129124	0.171215	0.134683	0.105508	0.131554	0.026186	0.819885	0.0249756	8.39075e-06	0.68833	VANGL1
cg03759001	10	71400034	0.92193	0.925149	0.930808	0.936678	0.918843	0.911094	0.813524	0.922569	0.938844	0.947859	0.176999	0.0694798	0.107368	0.00628498	0.183564	0.140463	0.0743942	0.141928	0.0383596	0.199473	0	0	0.0948595	0.0739216	0.91673	0.037821	0.000193952	0.82187	C10orf35
cg03760457	15	70326230	0.961706	0.943725	0.96615	0.960795	0.970343	0.987707	0.961182	0.941159	0.963144	0.952645	0.105267	0.224975	0.146882	0.12652	0.264849	0.174198	0.114779	0.231109	0.112534	0.195777	0.149781	0.0985667	0.162103	0.0557308	0.960856	0.013308	8.39075e-06	0.798753	MIR629
cg03763508	7	27140942	0.893577	0.895176	0.908902	0.908927	0.901813	0.883599	0.956375	0.884086	0.895552	0.903434	0.161683	0.357813	0.0954723	0.0838292	0.133857	0.111152	0.162436	0.13517	0.056184	0.129738	0.337867	0.115714	0.156743	0.0943662	0.903144	0.0207093	8.39075e-06	0.746401	HOXA2
cg03769927	1	27480849	0.842378	0.785403	0.827306	0.841608	0.840944	0.836072	0.876639	0.795401	0.817937	0.833346	0.10545	0.0813914	0.0709455	0.10563	0.0801419	0.0860041	0.105778	0.162531	0.0863618	0.116983	0.0479258	0.0825328	0.0943063	0.028425	0.829704	0.0257529	8.39075e-06	0.735397	SLC9A1
cg03775416	19	19368775	0.80797	0.907307	0.877411	0.829032	0.817919	0.844808	0.883324	0.829311	0.726997	0.761663	0.197541	0.060981	0.0646179	0.060398	0.0438247	0.055038	0	0.322535	0.113978	0.199384	0.0775413	0.166354	0.113516	0.0911261	0.828574	0.0549534	8.39075e-06	0.715058	HAPLN4
cg03779973	4	151001971	0.94727	0.914845	0.949891	0.936886	0.919955	0.970122	0.89835	0.941263	0.927441	0.960707	0.232385	0.362041	0.103698	0.0569191	0.101074	0.155807	0.184632	0.195151	0.152995	0.62448	0.0430919	0.380282	0.216046	0.166645	0.936673	0.0218947	8.39075e-06	0.720627	DCLK2
cg03780653	3	184788336	0.782638	0.796003	0.802015	0.841959	0.799778	0.849722	0.879605	0.793711	0.748636	0.811554	0.270034	0.141003	0.26764	0.167657	0.180827	0.0757845	0.126295	0.182488	0.221259	0.154911	0.167109	0.242086	0.183091	0.0583486	0.810562	0.0373974	8.39075e-06	0.627471	C3orf70
cg03780997	6	31110228	0.81094	0.810393	0.810941	0.796078	0.797698	0.788768	0.808682	0.807248	0.751202	0.760504	0.249006	0.196204	0.16107	0.215916	0.169584	0.15277	0.173007	0.210974	0.260713	0.208086	0.162463	0.183161	0.195246	0.0348537	0.794245	0.0216851	8.39075e-06	0.598999	PSORS1C2
cg03795574	15	99256874	0.150943	0.194236	0.176318	0.172794	0.24088	0.132561	0.227596	0.137824	0.222246	0.211595	0.87991	0.878347	0.901832	0.881866	0.758339	0.874173	0.889468	0.939586	0.85077	0.849201	0.810402	0.942716	0.871384	0.0510327	0.186699	0.0386548	8.39075e-06	0.684685	IGF1R
cg03798217	2	26567396	0.85358	0.834655	0.807689	0.837561	0.826073	0.85995	0.863566	0.822438	0.785727	0.830915	0.221954	0.236068	0.312448	0.291813	0.188216	0.174268	0.220878	0.191033	0.197647	0.21613	0.165765	0.265155	0.223448	0.0459837	0.832216	0.0238996	8.39075e-06	0.608768	EPT1
cg03803474	11	122750021	0.895389	0.887813	0.8717	0.874868	0.87025	0.85994	0.933158	0.846397	0.860724	0.86763	0.250387	0.286517	0.227866	0.139393	0.164986	0.132543	0.256763	0.250184	0.23516	0.21939	0.201057	0.198523	0.213564	0.0480514	0.876787	0.024191	8.39075e-06	0.663223	C11orf63
cg03803789	11	111854003	0.925989	0.933648	0.904841	0.904674	0.934829	0.917893	0.974365	0.916975	0.907792	0.927148	0.190455	0.088219	0.125843	0.111827	0.197968	0.107647	0.116792	0.130412	0.16918	0.126368	0.159038	0.126558	0.137526	0.0340662	0.924816	0.0206671	8.39075e-06	0.78729	DIXDC1
cg03807883	11	36535685	0.773238	0.746028	0.774833	0.770215	0.783141	0.786079	0.770083	0.764867	0.716653	0.8057	0.177595	0.165204	0.209937	0.162746	0.177625	0.25194	0.136741	0.181414	0.122652	0.191824	0.180841	0.163892	0.176868	0.0330893	0.769084	0.0239864	8.39075e-06	0.592216	TRAF6
cg03813151	6	149778058	0.977331	0.953036	0.968928	0.98396	0.982212	0.960607	0.987563	0.955774	0.974094	0.95915	0.125301	0.226339	0.224566	0.062752	0.180719	0.114826	0.214406	0.202185	0.154492	0.174715	0.245892	0.185989	0.176015	0.0536507	0.970266	0.012559	8.39075e-06	0.79425	ZC3H12D
cg03825607	10	65216488	0.905978	0.876788	0.894366	0.880108	0.90245	0.842244	0.938227	0.877693	0.866318	0.88838	0.199373	0.159571	0.183261	0.184697	0.182889	0.283267	0.176466	0.203487	0.198309	0.226062	0.113942	0.178847	0.190848	0.0398541	0.887255	0.0257074	8.39075e-06	0.696407	JMJD1C-AS1
cg03829542	11	67029374	0.750313	0.725904	0.783607	0.746688	0.79631	0.8236	0.757338	0.739245	0.767534	0.751326	0.0832142	0.0397607	0.0691019	0.0297254	0.0432171	0.0534163	0.0491186	0.0937051	0.0363033	0.0791784	0.0458549	0.0564022	0.0565832	0.0202925	0.764187	0.0293425	8.39075e-06	0.707603	ADRBK1
cg03846881	15	32934836	0.698805	0.769213	0.76997	0.733701	0.728501	0.767122	0.796195	0.773711	0.715877	0.77281	0.247965	0.181614	0.23424	0.189928	0.220502	0.136376	0.189095	0.224011	0.210678	0.226481	0.185256	0.202296	0.204037	0.0300283	0.75259	0.0311332	8.39075e-06	0.548554	SCG5
cg03847932	3	73045556	0.953706	0.902158	0.934791	0.836057	0.778269	0.969105	0.887737	0.739991	0.805773	0.834807	0.107602	0.121745	0.0143111	0.0204911	0.128473	0.383466	0.0390852	0.188681	0.0186749	0.0360973	0.0142192	0.0783132	0.09593	0.106712	0.864239	0.0773707	8.39075e-06	0.768309	PPP4R2
cg03850936	6	168216524	0.862389	0.890565	0.895637	0.831443	0.793111	0.927088	0.90753	0.912207	0.867792	0.895349	0.094224	0.0880106	0.0600032	0.0448528	0.0800486	0.0363813	0.0747574	0.0952205	0.0275769	0.0672881	0.0341901	0.0308446	0.0611165	0.0256	0.878311	0.0407464	8.39075e-06	0.817195	MLLT4-AS1
cg03854025	4	73753087	0.814511	0.841635	0.827368	0.859099	0.843794	0.797759	0.888508	0.788294	0.835242	0.816968	0.17541	0.245442	0.311933	0.241664	0.21497	0.212749	0.27865	0.25355	0.251275	0.220759	0.149306	0.233313	0.232418	0.0431729	0.831318	0.0294417	8.39075e-06	0.598899	COX18
cg03856606	5	173998862	0.924106	0.883744	0.892292	0.904749	0.924273	0.901391	0.830476	0.913419	0.852575	0.916333	0.232909	0.210615	0.293978	0.208845	0.272279	0.282254	0.21085	0.30228	0.191022	0.15242	0.199172	0.20123	0.229821	0.047049	0.894336	0.0311398	8.39075e-06	0.664515	MSX2
cg03857617	5	19854080	0.882575	0.899041	0.861822	0.875624	0.862374	0.811345	0.84567	0.894077	0.89194	0.882458	0.317708	0.243913	0.408359	0.303152	0.226759	0.155459	0.159562	0.261266	0.247077	0.202004	0.176231	0.152568	0.237838	0.0773307	0.870693	0.0266707	8.39075e-06	0.632854	CDH18
cg03857640	16	46607688	0.775425	0.77092	0.808619	0.757692	0.765292	0.763823	0.788311	0.681884	0.695595	0.737501	0.244571	0.143395	0.192947	0.172024	0.107993	0.127965	0.113024	0.203441	0.159356	0.207174	0.196185	0.143653	0.167644	0.0421944	0.754506	0.0394758	8.39075e-06	0.586862	ANKRD26P1
cg03858663	13	78976139	0.817257	0.843167	0.821736	0.824437	0.819991	0.809414	0.856513	0.790399	0.766336	0.803713	0.298117	0.293185	0.174359	0.23317	0.258449	0.231254	0.260505	0.303026	0.216658	0.259437	0.254499	0.192952	0.247968	0.0404023	0.815296	0.0254127	8.39075e-06	0.567329	POU4F1
cg03871717	13	89815451	0.978043	0.982599	0.981365	0.986358	0.986154	0.95273	0.962179	0.963991	0.981274	0.979016	0.208761	0.166754	0.162556	0.253487	0.273287	0.0699133	0.0854283	0.336782	0.239858	0.233861	0.24524	0.196152	0.206007	0.0762401	0.975371	0.0115306	8.39075e-06	0.769364	LINC00353
cg03873049	5	149625194	0.881217	0.886891	0.89861	0.913253	0.89715	0.88926	0.881624	0.873152	0.874185	0.89807	0.105255	0.0544982	0.140004	0.0840329	0.087332	0.0817233	0.0851488	0.0941519	0.0891926	0.0973724	0.100958	0.10224	0.0934924	0.0198265	0.889341	0.0125531	8.39075e-06	0.795849	CAMK2A
cg03874542	10	8338503	0.735671	0.8353	0.822537	0.773778	0.812374	0.782157	0.899751	0.833206	0.8217	0.798796	0.147375	0.181226	0.189984	0.109205	0.19319	0.131996	0.113532	0.222409	0.232243	0.178543	0.132072	0.168044	0.166652	0.0403459	0.811527	0.0437769	8.39075e-06	0.644875	GATA3
cg03875496	6	106335674	0.0820481	0.126496	0.149408	0.111851	0.118874	0.103068	0.0424328	0.144993	0.140773	0.125539	0.813608	0.808359	0.811269	0.632075	0.750585	0.742055	0.843784	0.796433	0.738175	0.769702	0.763469	0.686028	0.762962	0.0594769	0.114548	0.0325032	8.39075e-06	0.648413	PRDM1
cg03875819	10	4386802	0.897479	0.891725	0.903407	0.906537	0.917608	0.876269	0.72539	0.920829	0.885631	0.915283	0.12922	0.101384	0.157137	0.128313	0.138449	0.142331	0.120664	0.149656	0.139668	0.130157	0.128828	0.104869	0.13089	0.0164389	0.884016	0.0575518	8.39075e-06	0.753126	LINC00705
cg03879594	16	85207569	0.782728	0.76107	0.746854	0.774848	0.78802	0.718843	0.833039	0.793329	0.705401	0.790336	0.170164	0.255511	0.205468	0.223678	0.249355	0.135405	0.18382	0.253622	0.258236	0.182266	0.237622	0.267356	0.218542	0.0424695	0.769447	0.0377777	8.39075e-06	0.550905	LOC400548
cg03879823	6	13015221	0.839788	0.835256	0.83275	0.849275	0.829054	0.800362	0.878336	0.830154	0.808289	0.869848	0.168067	0.123283	0.169516	0.104975	0.121243	0.106855	0.120407	0.132768	0.136086	0.147748	0.1146	0.176743	0.135191	0.024945	0.837311	0.024136	8.39075e-06	0.70212	LOC100130357
cg03888553	16	21311480	0.795066	0.778082	0.769272	0.792973	0.812617	0.823368	0.860329	0.828567	0.84517	0.820042	0.244358	0.202891	0.267832	0.157306	0.23258	0.145059	0.551291	0.23913	0.274129	0.245545	0.148632	0.270939	0.248308	0.106452	0.812549	0.0289186	8.39075e-06	0.564241	CRYM-AS1
cg03888946	11	69192697	0.83551	0.79742	0.817566	0.785004	0.802078	0.779158	0.86723	0.833138	0.72471	0.797971	0.2238	0.199409	0.239284	0.206802	0.191919	0.17592	0.234766	0.245041	0.24325	0.224436	0.184876	0.213583	0.215257	0.0235996	0.803979	0.0385459	8.39075e-06	0.588721	MYEOV
cg03889507	5	33309433	0.77725	0.727195	0.742452	0.752573	0.778605	0.790563	0.846401	0.77198	0.715811	0.79346	0.224066	0.156015	0.209114	0.134174	0.1592	0.118433	0.192613	0.200979	0.207447	0.224163	0.212498	0.181226	0.184994	0.0353542	0.769629	0.0376694	8.39075e-06	0.584635	TARS
cg03890730	6	126964727	0.948046	0.927067	0.916975	0.931208	0.915158	0.930622	0.956837	0.922503	0.91839	0.918342	0.243924	0.139237	0.179298	0.261742	0.238256	0.157953	0.182325	0.232012	0.141495	0.210162	0.145301	0.281132	0.20107	0.0500159	0.928515	0.0139487	8.39075e-06	0.727445	CENPW
cg03891050	6	31765619	0.199492	0.213572	0.249323	0.206577	0.220524	0.257153	0.19007	0.204891	0.208465	0.235034	0.778585	0.828869	0.801522	0.75978	0.830925	0.83544	0.789693	0.814873	0.773578	0.748234	0.780944	0.791715	0.794513	0.0284447	0.21851	0.0219685	8.39075e-06	0.576003	VARS
cg03894284	2	228582073	0.90851	0.906115	0.904738	0.909184	0.923274	0.924305	0.969062	0.91845	0.903363	0.939385	0.276841	0.2049	0.218226	0.170828	0.178124	0.151101	0.22394	0.25741	0.22722	0.196581	0.165355	0.182227	0.204396	0.0380041	0.920639	0.020445	8.39075e-06	0.716243	SLC19A3
cg03895593	1	6064094	0.836229	0.870915	0.73456	0.815686	0.806732	0.856783	0.7584	0.780028	0.737755	0.837424	0.316377	0.153065	0.201636	0.296353	0.176067	0.186544	0.143527	0.215524	0.181678	0.14915	0.124456	0.169827	0.19285	0.0588855	0.803451	0.0487909	8.39075e-06	0.610601	NPHP4
cg03900314	6	31695552	0.160984	0.203751	0.233661	0.168762	0.181582	0.221461	0.20785	0.197274	0.227615	0.238411	0.772301	0.891934	0.839763	0.786828	0.824649	0.795746	0.835704	0.78274	0.846813	0.834348	0.821349	0.821904	0.821173	0.033165	0.204135	0.0270412	8.39075e-06	0.617038	DDAH2
cg03900492	7	157345659	0.801303	0.734725	0.752647	0.74931	0.71743	0.75199	0.771096	0.75383	0.696043	0.790502	0.321934	0.23384	0.250501	0.196631	0.227597	0.248716	0.208403	0.22015	0.243984	0.206345	0.272188	0.200298	0.235882	0.0355756	0.751888	0.0314703	8.39075e-06	0.516005	MIR153-2
cg03915055	2	158301005	0.275274	0.207714	0.207727	0.271558	0.281234	0.132794	0.192092	0.272968	0.244287	0.257348	0.922405	0.86411	0.895336	0.868646	0.873117	0.812965	0.88503	0.840564	0.898639	0.836539	0.928303	0.877846	0.875292	0.0341712	0.2343	0.0481823	8.39075e-06	0.640992	CYTIP
cg03917952	1	115770664	0.912921	0.888025	0.901631	0.856022	0.883015	0.867131	0.926796	0.863188	0.863193	0.871071	0.236074	0.172678	0.2256	0.168003	0.186695	0.133957	0.161758	0.244288	0.235848	0.233328	0.168495	0.209022	0.197979	0.0370632	0.883299	0.0237852	8.39075e-06	0.68532	NGF
cg03925642	16	87339657	0.900868	0.874789	0.882075	0.890907	0.909981	0.92789	0.930175	0.895397	0.894309	0.869851	0.137178	0.10263	0.158528	0.0986367	0.115475	0.15717	0.0986965	0.148899	0.0863969	0.179818	0.114215	0.0828054	0.123371	0.0319327	0.897624	0.0203699	8.39075e-06	0.774253	C16orf95
cg03926640	17	79031376	0.834736	0.783477	0.766796	0.812364	0.760875	0.807468	0.869488	0.794729	0.793328	0.803028	0.142747	0.114438	0.142009	0.161834	0.119315	0.14268	0.102739	0.153096	0.151103	0.176466	0.117677	0.103356	0.135622	0.0237425	0.802629	0.0319068	8.39075e-06	0.667007	BAIAP2
cg03930929	3	3862703	0.872543	0.817218	0.842417	0.872488	0.81541	0.853192	0.942721	0.849402	0.782616	0.8835	0.161042	0.114788	0.230838	0.161116	0.131759	0.151593	0.335323	0.284878	0.228365	0.226814	0.161255	0.191201	0.198248	0.0652434	0.853151	0.0441132	8.39075e-06	0.654903	LRRN1
cg03932904	7	4707887	0.83342	0.834322	0.852337	0.824745	0.841559	0.909492	0.85619	0.7706	0.803317	0.751219	0.279454	0.260428	0.28112	0.219569	0.301926	0.242631	0.168307	0.279502	0.166963	0.258846	0.216079	0.230888	0.242143	0.0436036	0.82772	0.0448332	8.39075e-06	0.585577	FOXK1
cg03935060	16	10272021	0.865541	0.82673	0.837414	0.849448	0.828538	0.862946	0.928849	0.844741	0.818948	0.827984	0.21556	0.207173	0.13904	0.158235	0.167824	0.137096	0.194373	0.279085	0.104722	0.304649	0.156045	0.115458	0.181605	0.0618506	0.849114	0.0320689	8.39075e-06	0.667509	GRIN2A
cg03942042	15	26896681	0.792421	0.730295	0.714475	0.752473	0.763783	0.762217	0.874904	0.746444	0.746273	0.777367	0.35141	0.27081	0.220279	0.213289	0.229444	0.21925	0.170798	0.212392	0.203621	0.174382	0.100523	0.272137	0.219861	0.0616486	0.766065	0.04421	8.39075e-06	0.546204	GABRB3
cg03947814	11	2890419	0.1707	0.214002	0.18801	0.253816	0.187623	0.148662	0.231252	0.217512	0.250337	0.162831	0.925154	0.890688	0.811022	0.701386	0.677214	0.911778	0.91999	0.687207	0.851926	0.720321	0.848185	0.713187	0.804838	0.0986486	0.202475	0.0365464	8.39075e-06	0.602364	KCNQ1DN
cg03961824	8	82530967	0.713322	0.704982	0.66657	0.69972	0.78028	0.847252	0.927945	0.82523	0.671456	0.735039	0.136332	0.176185	0.192549	0.083601	0.157696	0.172461	0.183551	0.213589	0.168015	0.200317	0.280596	0.136591	0.175124	0.0479978	0.757179	0.0859177	8.39075e-06	0.582056	IMPA1
cg03964696	2	74734085	0.836928	0.818951	0.856549	0.84565	0.852964	0.852047	0.849969	0.854672	0.826224	0.864984	0.175787	0.178614	0.208164	0.241966	0.165687	0.160653	0.15125	0.208747	0.141249	0.20816	0.149763	0.202753	0.182733	0.0309277	0.845894	0.014348	8.39075e-06	0.663161	PCGF1
cg03969515	1	16553267	0.869726	0.861868	0.833995	0.877621	0.888263	0.891457	0.899194	0.786532	0.811575	0.852868	0.193704	0.0768584	0.133041	0.332164	0.148896	0.0778511	0.0921618	0.153816	0.0666001	0.0916406	0.109416	0.102505	0.131555	0.0735335	0.85731	0.0367127	8.39075e-06	0.725755	RSG1
cg03979258	6	158400613	0.107141	0.144642	0.150004	0.0827547	0.131326	0.0901982	0.0497717	0.128335	0.120316	0.149056	0.798591	0.826653	0.83514	0.821502	0.77949	0.844423	0.84228	0.763974	0.826295	0.820917	0.80251	0.818436	0.815017	0.024602	0.115354	0.0328405	8.39075e-06	0.699663	SYNJ2
cg03980424	10	3526723	0.917146	0.897183	0.905173	0.912153	0.945162	0.884507	0.952263	0.906299	0.877474	0.887166	0.117159	0.0787072	0.0772466	0.0871079	0.0902274	0.0796717	0.108556	0.0869155	0.0984925	0.0757928	0.0843865	0.0805238	0.0887322	0.0130479	0.908453	0.0246863	8.39075e-06	0.819721	KLF6
cg03985360	7	13960140	0.88643	0.88167	0.880538	0.899886	0.877325	0.884012	0.953213	0.857708	0.889769	0.881814	0.206078	0.125025	0.229477	0.0948001	0.137637	0.228871	0.177997	0.249753	0.122968	0.17663	0.216201	0.134959	0.175033	0.0511407	0.889237	0.0248681	8.39075e-06	0.714204	ETV1
cg03987884	18	61616862	0.843617	0.797675	0.830892	0.809666	0.813151	0.846932	0.857582	0.831843	0.791987	0.793808	0.239051	0.182553	0.260454	0.226565	0.204639	0.214942	0.165433	0.250289	0.183723	0.235812	0.202929	0.166182	0.211048	0.0321835	0.821715	0.0236826	8.39075e-06	0.610668	HMSD
cg03990139	13	42586063	0.817628	0.820111	0.828106	0.845145	0.81842	0.792075	0.828158	0.826514	0.833206	0.830989	0.257607	0.238136	0.284926	0.198046	0.191398	0.191392	0.255442	0.257952	0.310139	0.294735	0.139185	0.266736	0.240475	0.0506043	0.824035	0.0138533	8.39075e-06	0.583561	DGKH
cg03991477	7	44181092	0.801154	0.737876	0.749639	0.794859	0.773495	0.76277	0.803209	0.719319	0.736098	0.761717	0.216099	0.14506	0.232616	0.161921	0.13584	0.159301	0.200394	0.196963	0.165896	0.139121	0.12295	0.203714	0.173323	0.0354881	0.764013	0.0291175	8.39075e-06	0.590691	MYL7
cg03995631	3	112218510	0.225848	0.21841	0.227399	0.234244	0.240625	0.261182	0.160934	0.220262	0.230383	0.218732	0.83208	0.878706	0.890628	0.900716	0.867357	0.893378	0.925427	0.876867	0.881282	0.904065	0.897846	0.886493	0.886237	0.0228174	0.223802	0.0255373	8.39075e-06	0.662435	BTLA
cg03999067	12	59730539	0.771339	0.696634	0.742145	0.769652	0.79268	0.677899	0.860482	0.726656	0.69701	0.783252	0.17106	0.255418	0.250698	0.204055	0.22408	0.176548	0.203669	0.237188	0.205605	0.239993	0.164145	0.125992	0.204871	0.039463	0.751775	0.0551811	8.39075e-06	0.546904	SLC16A7
cg04003952	13	99843990	0.838809	0.786102	0.788899	0.795377	0.800939	0.81214	0.827389	0.796058	0.767419	0.805127	0.245086	0.146055	0.233777	0.186711	0.179547	0.152867	0.239146	0.259207	0.226052	0.202178	0.214847	0.205603	0.20759	0.0359065	0.801826	0.0205813	8.39075e-06	0.594236	UBAC2
cg04006516	21	32007639	0.880847	0.866144	0.841357	0.898438	0.834789	0.728308	0.778132	0.819245	0.816953	0.873297	0.353284	0.428077	0.272107	0.153532	0.249411	0.0865736	0.185584	0.177691	0.0585951	0.154873	0.253526	0.203638	0.214741	0.104963	0.833751	0.0514012	8.39075e-06	0.61901	KRTAP20-2
cg04008557	11	2826328	0.848116	0.842763	0.831218	0.834746	0.832658	0.827366	0.896985	0.841841	0.798311	0.848633	0.208395	0.175309	0.232351	0.150667	0.196652	0.16351	0.190965	0.200561	0.177815	0.172846	0.190533	0.190905	0.187542	0.0215842	0.840264	0.0246176	8.39075e-06	0.652721	KCNQ1DN
cg04011173	3	10326540	0.133397	0.119111	0.119205	0.104822	0.184151	0.105374	0.0741414	0.148806	0.0840096	0.0752086	0.771475	0.830642	0.810552	0.852622	0.851521	0.806689	0.830201	0.798419	0.824336	0.747168	0.724289	0.84067	0.807382	0.0408573	0.114822	0.0344913	8.39075e-06	0.69256	LINC00852
cg04011338	2	238777587	0.0327062	0.0439058	0.0631296	0.0356059	0.0518038	0.0473187	0	0.0211138	0.0614893	0.024509	0.931199	0.91686	0.943201	0.947056	0.959071	0.920555	0.943123	0.940265	0.916116	0.924353	0.955528	0.95448	0.937651	0.0154463	0.0381582	0.019551	8.39075e-06	0.899492	RAMP1
cg04016730	6	31513886	0.842387	0.781645	0.828187	0.848803	0.874888	0.894295	0.937465	0.77043	0.870206	0.865649	0.149314	0.090884	0.142428	0.0382762	0.169941	0.0785197	0.0958424	0.184568	0.122324	0.168135	0.0891801	0.0259349	0.112946	0.0516805	0.851396	0.0498933	8.39075e-06	0.73845	ATP6V1G2
cg04019636	1	201977390	0.755282	0.753811	0.762292	0.76206	0.802712	0.750222	0.744227	0.743577	0.730093	0.703772	0.0907844	0.0787773	0.10921	0.0790404	0.0891153	0.110123	0.0900405	0.114908	0.0878532	0.150194	0.0722276	0.0757928	0.0956722	0.0221593	0.750805	0.0252079	8.39075e-06	0.655133	ELF3
cg04024481	13	113752435	0.914424	0.863026	0.888709	0.91857	0.913771	0.942076	0.908262	0.823227	0.854898	0.836001	0.296502	0.156309	0.245961	0.122354	0.182191	0.185223	0.178529	0.273688	0.211122	0.233223	0.131073	0.181577	0.199813	0.0540258	0.886296	0.039752	8.39075e-06	0.686484	F7
cg04025431	8	29093354	0.785971	0.765798	0.811628	0.746674	0.871518	0.756924	0.80031	0.735857	0.757893	0.737778	0.244897	0.113604	0.19808	0.180735	0.0889794	0.187692	0.234317	0.187322	0.126202	0.160256	0.121011	0.246203	0.174108	0.0531084	0.777035	0.0419008	8.39075e-06	0.602927	KIF13B
cg04028450	8	23201488	0.849078	0.801182	0.805262	0.827781	0.858826	0.834628	0.915659	0.811602	0.786714	0.827257	0.228507	0.24658	0.221252	0.256324	0.242346	0.190502	0.221763	0.251123	0.286305	0.250289	0.202358	0.236545	0.236158	0.0255963	0.831799	0.0368004	8.39075e-06	0.595641	LOC100507156
cg04036329	17	19771783	0.819645	0.851846	0.861318	0.81661	0.829809	0.824614	0.838498	0.838162	0.8551	0.848341	0.195942	0.235655	0.20201	0.278722	0.233886	0.226588	0.218774	0.294949	0.246765	0.211739	0.278711	0.261256	0.240416	0.0321679	0.838394	0.0155428	8.39075e-06	0.597978	ULK2
cg04062190	7	86413438	0.793532	0.774787	0.76951	0.793079	0.814269	0.74348	0.719479	0.765192	0.720978	0.784603	0.244271	0.0846496	0.270915	0.192459	0.183	0.179739	0.0916787	0.234143	0.135753	0.383614	0.261232	0.138706	0.200013	0.0849055	0.767891	0.0314819	8.39075e-06	0.567877	GRM3
cg04064050	6	127663586	0.785844	0.774572	0.798395	0.776916	0.842244	0.82664	0.801424	0.766979	0.738167	0.799972	0.145875	0.0812397	0.12835	0.112089	0.102059	0.0874395	0.0795925	0.115192	0.0964084	0.109653	0.108181	0.127861	0.107828	0.0200669	0.791115	0.0298198	8.39075e-06	0.683287	ECHDC1
cg04085768	4	113333052	0.911911	0.895697	0.91187	0.911743	0.948414	0.923402	0.946101	0.888101	0.897042	0.893368	0.130319	0.184742	0.176373	0.0789842	0.113648	0.0640196	0.168675	0.219313	0.0888146	0.169088	0.0671073	0.0757334	0.128068	0.0538709	0.912765	0.0211372	8.39075e-06	0.784697	NEUROG2
cg04089420	10	1378575	0.864624	0.839212	0.854712	0.876606	0.885033	0.89116	0.813294	0.877633	0.814932	0.862926	0.43797	0.235056	0.2701	0.230034	0.147048	0.126583	0.254245	0.328055	0.255667	0.389813	0.130623	0.145307	0.245875	0.101304	0.858013	0.0275832	8.39075e-06	0.612138	LINC00200
cg04090745	6	32724369	0.806432	0.777346	0.772909	0.785609	0.808601	0.760223	0.792002	0.716652	0.682074	0.804828	0.169638	0.155941	0.179509	0.115576	0.19258	0.107705	0.126255	0.194928	0.0457644	0.078063	0.139258	0.13103	0.136354	0.0456685	0.770668	0.0414843	8.39075e-06	0.634314	HLA-DQB2
cg04093645	5	127872037	0.927896	0.901255	0.928673	0.902714	0.913598	0.941951	0.88772	0.884522	0.913256	0.920614	0.210376	0.148629	0.112891	0.135628	0.131855	0.0573565	0.191422	0.222535	0.18947	0.245688	0.114401	0.236901	0.166429	0.0583204	0.91222	0.0184143	8.39075e-06	0.74579	FBN2
cg04094193	4	69216103	0.79504	0.757848	0.767977	0.744646	0.796097	0.816012	0.717588	0.76737	0.740363	0.773973	0.114089	0.069804	0.15453	0.146665	0.153798	0.144586	0.15377	0.133773	0.0960291	0.112302	0.139239	0.17274	0.132611	0.0292514	0.767691	0.0294666	8.39075e-06	0.635081	YTHDC1
cg04099454	7	87254300	0.944531	0.960412	0.964225	0.957559	0.958246	0.942028	0.951127	0.960544	0.953726	0.95915	0.179804	0.236212	0.0638981	0.0552089	0.168984	0.0375052	0.170797	0.201913	0	0.12364	0.0111894	0.0191015	0.105688	0.0836101	0.955155	0.00725472	8.39075e-06	0.849467	RUNDC3B
cg04101755	16	3057959	0.116099	0.147751	0.175531	0.136822	0.145701	0.153945	0.131229	0.179785	0.193863	0.173241	0.732723	0.757201	0.782239	0.739319	0.755047	0.750755	0.735532	0.729992	0.769495	0.744688	0.796383	0.708211	0.750132	0.0242059	0.155397	0.0245542	8.39075e-06	0.594736	CLDN9
cg04102894	7	1000210	0.861532	0.831398	0.835092	0.89617	0.871808	0.90274	0.919636	0.804731	0.899763	0.867647	0.150554	0.0652114	0.160567	0.105283	0.0826392	0.111905	0.121858	0.144062	0.16475	0.137451	0.0819711	0.0748078	0.116755	0.0350464	0.869052	0.0367371	8.39075e-06	0.752297	ADAP1
cg04102905	1	248738984	0.790126	0.793414	0.775041	0.776417	0.760785	0.746885	0.793614	0.754255	0.74528	0.802498	0.184077	0.123493	0.187802	0.146113	0.126809	0.129429	0.181742	0.0906547	0.210121	0.170256	0.0770358	0.195261	0.1519	0.0428021	0.773832	0.0209893	8.39075e-06	0.621932	OR2T34
cg04107759	10	122741763	0.791491	0.821651	0.729672	0.7585	0.833494	0.83403	0.835649	0.729217	0.772881	0.817967	0.292769	0.200632	0.272496	0.195139	0.243422	0.155175	0.215107	0.265019	0.230301	0.312261	0.230037	0.306299	0.243221	0.0481866	0.792455	0.042504	8.39075e-06	0.549234	WDR11-AS1
cg04119852	3	182840603	0.759265	0.733066	0.809161	0.746133	0.783959	0.824697	0.781873	0.732165	0.764282	0.78363	0.281298	0.206977	0.294494	0.230071	0.260963	0.177772	0.239609	0.209946	0.232829	0.173167	0.186484	0.162592	0.22135	0.0429371	0.771823	0.0307804	8.39075e-06	0.550473	MCCC1
cg04123507	12	52695270	0.959045	0.934183	0.94289	0.938537	0.975751	0.945497	0.989919	0.935403	0.927929	0.928703	0.246803	0.283374	0.310276	0.214751	0.220868	0.233118	0.206283	0.191285	0.311852	0.299135	0.137262	0.263811	0.243235	0.053158	0.947786	0.0208049	8.39075e-06	0.704551	KRT86
cg04125273	16	29790933	0.938783	0.900617	0.925258	0.934806	0.909151	0.86536	0.918209	0.90486	0.904869	0.909102	0.193289	0.138202	0.218552	0.139925	0.172318	0.198452	0.149091	0.251649	0.236497	0.139974	0.169063	0.128586	0.177966	0.0415733	0.911102	0.0207281	8.39075e-06	0.733135	ZG16
cg04128367	4	165952731	0.942878	0.916917	0.93797	0.936791	0.942975	0.955033	0.975866	0.915614	0.932253	0.922458	0.182739	0.165769	0.220615	0.153057	0.158587	0.117807	0.179533	0.219826	0.134659	0.253657	0.114477	0.140269	0.170083	0.0433497	0.937876	0.0182393	8.39075e-06	0.767793	TRIM60
cg04130455	4	189580331	0.935624	0.953929	0.937779	0.968087	0.890615	0.868143	0.961409	0.928995	0.899158	0.914683	0.108413	0.437745	0.104564	0.08861	0.0820513	0.395495	0.109899	0.219648	0.232683	0.342306	0.345344	0.24911	0.226322	0.129194	0.925842	0.0324779	8.39075e-06	0.69952	LOC401164
cg04130557	4	186760378	0.875337	0.823405	0.876279	0.880667	0.85403	0.838667	0.901185	0.842454	0.846082	0.874079	0.135388	0.0845463	0.113165	0.131669	0.0918233	0.112908	0.113419	0.126404	0.116082	0.115758	0.136765	0.134787	0.117726	0.016723	0.861219	0.0238942	8.39075e-06	0.743492	SORBS2
cg04132891	3	112351647	0.77468	0.778614	0.748827	0.765781	0.765653	0.767615	0.814623	0.767234	0.73336	0.80215	0.225937	0.172016	0.211079	0.136664	0.156288	0.10253	0.147206	0.205743	0.135969	0.151893	0.159994	0.145239	0.162547	0.0356773	0.771854	0.0233985	8.39075e-06	0.609307	CCDC80
cg04143909	1	234367322	0.71153	0.7464	0.798242	0.75623	0.794281	0.864797	0.781919	0.777359	0.802435	0.768596	0.0188801	0.07264	0.0912532	0.0721318	0.0530145	0.043878	0.011552	0.0943592	0.0149368	0.152136	0.0601788	0.0291125	0.059506	0.0407675	0.780179	0.0404874	8.39075e-06	0.720673	MIR4671
cg04147906	17	26373775	0.163128	0.202684	0.225737	0.172258	0.217777	0.116582	0.136618	0.247584	0.198457	0.210734	0.866092	0.888722	0.869205	0.858003	0.885301	0.903247	0.849623	0.798645	0.850094	0.844851	0.828025	0.910054	0.862655	0.031772	0.189156	0.0412263	8.39075e-06	0.673499	NLK
cg04154027	5	78985588	0.797394	0.777319	0.834412	0.775285	0.82808	0.931519	0.945343	0.854637	0.833095	0.840546	0.0522974	0	0.00481545	0	0.0128507	0	0.00533116	0.0333141	0.000505091	0.00958342	0	0.0247954	0.0119577	0.0166588	0.841763	0.0575515	0.000186775	0.829805	CMYA5
cg04157272	2	68017838	0.918886	0.863845	0.870778	0.869455	0.894741	0.906435	0.887916	0.862789	0.886765	0.883815	0.379025	0.21616	0.118641	0.356333	0.254816	0.145255	0.142995	0.185345	0.216895	0.304734	0.232192	0.172348	0.227062	0.0837226	0.884543	0.0185543	8.39075e-06	0.657481	C1D
cg04159215	10	126182324	0.0884938	0.134171	0.11305	0.106347	0.125471	0.103478	0.0505357	0.109034	0.15375	0.0884981	0.781288	0.788429	0.816489	0.80439	0.84501	0.787669	0.837	0.786014	0.779406	0.778871	0.802552	0.803559	0.80089	0.0221522	0.107283	0.0282661	8.39075e-06	0.693607	LHPP
cg04174777	2	192955734	0.825527	0.824235	0.825244	0.801892	0.790372	0.855986	0.906286	0.795897	0.813653	0.809958	0.20573	0.221074	0.222962	0.189816	0.293779	0.203713	0.20676	0.277614	0.14217	0.297739	0.241845	0.288156	0.232613	0.0482814	0.824905	0.0341621	8.39075e-06	0.592292	TMEFF2
cg04178634	19	2525231	0.9396	0.935198	0.916541	0.913341	0.884884	0.951084	0.957199	0.916765	0.935153	0.926167	0.221568	0.24144	0.175055	0.0576854	0.225858	0.119611	0.211476	0.212814	0.244769	0.190811	0.147516	0.122773	0.180948	0.0579472	0.927593	0.0209658	8.39075e-06	0.746645	GADD45B
cg04184278	12	21757759	0.906932	0.876916	0.901096	0.911986	0.912076	0.883846	0.723782	0.887954	0.905552	0.908062	0.302911	0.244979	0.263536	0.143589	0.187667	0.171291	0.258759	0.180687	0.125208	0.233153	0.145211	0.194835	0.204319	0.0557042	0.88182	0.0568832	8.39075e-06	0.677501	GYS2
cg04185123	5	146812118	0.871344	0.859057	0.863978	0.853951	0.868586	0.83927	0.87751	0.857432	0.823416	0.859576	0.165294	0.186951	0.204427	0.148607	0.175938	0.135218	0.174148	0.219816	0.204178	0.213266	0.171892	0.22651	0.18552	0.0286716	0.857412	0.0158822	8.39075e-06	0.671892	DPYSL3
cg04189187	10	6183528	0.951191	0.852665	0.876691	0.918517	0.908551	0.908684	0.946133	0.87635	0.845857	0.894378	0.0567254	0.033484	0.0965723	0.109482	0.0734074	0.108301	0.0768588	0.0944494	0.0139288	0.152803	0.0489348	0.0148329	0.0733149	0.0418368	0.897902	0.0357498	8.39075e-06	0.824587	PFKFB3
cg04189320	15	31691214	0.790001	0.779058	0.77939	0.80006	0.737602	0.753627	0.822076	0.749129	0.749225	0.760056	0.260754	0.235915	0.249693	0.192356	0.206568	0.129662	0.223222	0.250453	0.213539	0.234611	0.217029	0.230734	0.220378	0.034663	0.772022	0.0267263	8.39075e-06	0.551645	KLF13
cg04195774	5	118677172	0.216895	0.198372	0.261533	0.17858	0.23315	0.160186	0.264207	0.178921	0.25511	0.166298	0.776368	0.72448	0.869457	0.831016	0.782379	0.808276	0.817427	0.840789	0.821621	0.840328	0.842928	0.87125	0.81886	0.0417124	0.211325	0.0403794	8.39075e-06	0.607535	TNFAIP8
cg04197371	5	20108891	0.87847	0.859741	0.847587	0.856696	0.895506	0.928285	0.912349	0.872135	0.858891	0.903975	0.263361	0.307069	0.254182	0.21578	0.200294	0.183706	0.138562	0.242789	0.213929	0.222911	0.231474	0.292038	0.230508	0.0462659	0.881363	0.027261	8.39075e-06	0.650856	CDH18
cg04203853	14	75770221	0.832119	0.814667	0.867745	0.831797	0.855801	0.896094	0.912601	0.854998	0.864204	0.856561	0.195729	0.112853	0.230654	0.205218	0.141731	0.173196	0.160891	0.212424	0.13994	0.264118	0.153162	0.169441	0.179947	0.0430618	0.858659	0.0294611	8.39075e-06	0.678712	LOC731223
cg04206257	3	118627022	0.869252	0.818536	0.84867	0.849282	0.844239	0.81404	0.891546	0.818493	0.785002	0.855725	0.338964	0.314032	0.250936	0.185312	0.189381	0.171369	0.0601307	0.337521	0.2181	0.2816	0.187325	0.216718	0.229282	0.080718	0.839478	0.0308374	8.39075e-06	0.610196	IGSF11-AS1
cg04210187	10	103331611	0.817196	0.804628	0.860579	0.852138	0.86066	0.786713	0.787349	0.832247	0.790532	0.828468	0.241445	0.267957	0.225281	0.244411	0.213303	0.135303	0.231062	0.259432	0.163701	0.321161	0.168295	0.199839	0.222599	0.0510624	0.822051	0.0294372	8.39075e-06	0.599452	POLL
cg04212021	5	180231084	0.0678884	0.0840484	0.0778006	0.080506	0.0893011	0.0556373	0.133317	0.0658061	0.0748196	0.0772598	0.799289	0.850791	0.849276	0.856097	0.84085	0.835892	0.799948	0.807674	0.846988	0.849853	0.83137	0.842855	0.83424	0.0204854	0.0806384	0.020877	8.39075e-06	0.753602	MGAT1
cg04213841	13	49792685	0.962067	0.906695	0.935222	0.94457	0.952229	0.955619	0.872886	0.927484	0.93739	0.942109	0.0228236	0.0545951	0	0	0.0487955	0	0	0	0.0135229	0	0.00542185	0.000929832	0.0121741	0.0198109	0.933627	0.0264562	0.000166183	0.921453	MLNR
cg04219544	17	38860042	0.803447	0.784078	0.781307	0.817252	0.832938	0.757896	0.731108	0.781669	0.77279	0.808848	0.196465	0.209808	0.286806	0.222919	0.194838	0.246474	0.214789	0.260202	0.24816	0.22178	0.188633	0.210338	0.225101	0.0296462	0.787133	0.029843	8.39075e-06	0.562032	KRT24
cg04221877	1	25257515	0.898261	0.859433	0.857289	0.872104	0.858525	0.922901	0.929827	0.798214	0.839457	0.828874	0.18978	0.190091	0.191449	0.199606	0.254462	0.372365	0.217731	0.316817	0.101875	0.305012	0.475766	0.0968064	0.242647	0.109727	0.866488	0.0411501	8.39075e-06	0.623842	RUNX3
cg04223044	22	45608428	0.76734	0.825187	0.81527	0.810124	0.833596	0.777817	0.790567	0.779054	0.752141	0.762883	0.116246	0.111317	0.144203	0.107044	0.153175	0.121101	0.0801165	0.113764	0.106962	0.0959146	0.0851002	0.0820172	0.109747	0.022811	0.791398	0.0281137	8.39075e-06	0.681651	KIAA0930
cg04223420	5	134363877	0.0468237	0.206734	0.0784367	0.107278	0.119101	0.0988868	0.0361959	0.146548	0.110462	0.407514	0.710744	0.848561	0.775248	0.865301	0.860045	0.840271	0.911577	0.817504	0.824817	0.771348	0.838683	0.896475	0.830048	0.056077	0.135798	0.107083	8.39075e-06	0.69425	LOC100996485
cg04228358	4	165953207	0.780745	0.782024	0.74286	0.782904	0.751512	0.780815	0.929047	0.759882	0.780472	0.807907	0.202856	0.196108	0.204365	0.195616	0.192178	0.142271	0.138572	0.208144	0.181567	0.21588	0.179813	0.188731	0.187175	0.0242108	0.789817	0.0523234	8.39075e-06	0.602642	TRIM60
cg04230868	5	41968376	0.911355	0.88515	0.880816	0.870205	0.851978	0.851672	0.928831	0.878203	0.850338	0.886382	0.186251	0.180233	0.186616	0.201809	0.224617	0.158893	0.144889	0.192262	0.171467	0.309876	0.216201	0.161987	0.194592	0.0430627	0.879493	0.0258191	8.39075e-06	0.684901	FBXO4
cg04234016	12	7062109	0.230006	0.178714	0.26659	0.230927	0.249391	0.229519	0.16837	0.199298	0.184362	0.260784	0.790354	0.85148	0.793342	0.850969	0.814661	0.787263	0.834791	0.738681	0.769121	0.845459	0.823189	0.817944	0.809771	0.0349896	0.219796	0.0350814	8.39075e-06	0.589975	PTPN6
cg04236512	1	8274044	0.811994	0.792254	0.833833	0.839019	0.794581	0.799031	0.848039	0.831923	0.770119	0.802957	0.286408	0.251554	0.271044	0.213526	0.204764	0.114422	0.225827	0.260723	0.232099	0.28133	0.197872	0.218174	0.229812	0.0470683	0.812375	0.0249407	8.39075e-06	0.582563	SLC45A1
cg04236639	21	34402565	0.853545	0.843449	0.850228	0.852468	0.868136	0.845244	0.829175	0.830581	0.817062	0.781573	0.312104	0.301357	0.181164	0.201682	0.211568	0.195459	0.218995	0.258738	0.337715	0.255909	0.281122	0.243579	0.249949	0.0502679	0.837146	0.0243559	8.39075e-06	0.587197	OLIG2
cg04240583	1	151485306	0.772559	0.747259	0.766029	0.750141	0.770463	0.787464	0.816692	0.754158	0.685998	0.770111	0.212218	0.209977	0.144877	0.119668	0.180199	0.129234	0.163867	0.185067	0.141753	0.169357	0.125019	0.132677	0.159493	0.0322846	0.762087	0.0335005	8.39075e-06	0.602595	CGN
cg04241863	8	18067331	0.112413	0.168524	0.155323	0.135632	0.174559	0.164313	0.228059	0.153174	0.188808	0.145093	0.738178	0.758655	0.737663	0.80422	0.777304	0.811801	0.804124	0.768073	0.71438	0.7179	0.803775	0.778294	0.767864	0.0347583	0.16259	0.0313531	8.39075e-06	0.605274	NAT1
cg04258138	16	636227	0.790507	0.75195	0.777221	0.775343	0.8112	0.824238	0.871137	0.781916	0.764049	0.796609	0.250269	0.21883	0.149363	0.272839	0.239471	0.152799	0.193856	0.261555	0.232322	0.24135	0.243661	0.19131	0.220635	0.0404411	0.794417	0.0343485	8.39075e-06	0.573782	RAB40C
cg04265492	1	32220996	0.792415	0.780239	0.791219	0.729707	0.787834	0.769739	0.852658	0.789262	0.776925	0.802365	0.17841	0.152729	0.191799	0.192389	0.164111	0.157562	0.127165	0.200238	0.215059	0.199149	0.186313	0.196464	0.180116	0.02505	0.787236	0.0304177	8.39075e-06	0.607121	MIR4254
cg04266474	7	36318491	0.867061	0.813907	0.866912	0.863386	0.877785	0.787625	0.784311	0.86454	0.812563	0.825404	0.192752	0.100753	0.188944	0.178621	0.0955422	0.193057	0.1806	0.184015	0.146757	0.152585	0.220381	0.114589	0.162383	0.0403239	0.836349	0.0355764	8.39075e-06	0.673967	KIAA0895
cg04276058	1	19254031	0.0561885	0.0684476	0.0658303	0.0719834	0.0766274	0.0699625	0.0451026	0.0539803	0.0821667	0.0728005	0.705069	0.808316	0.789808	0.805062	0.788755	0.760263	0.71738	0.723208	0.694103	0.733688	0.75814	0.742406	0.752183	0.0391761	0.066309	0.0113263	8.39075e-06	0.685874	ALDH4A1
cg04279139	12	27925367	0.807658	0.788789	0.820063	0.820862	0.74709	0.826429	0.799761	0.760749	0.745661	0.825318	0.20603	0.124643	0.128257	0.197988	0.151656	0.196072	0.200682	0.170208	0.0533634	0.173674	0.147239	0.131492	0.156776	0.0440648	0.794238	0.0321842	8.39075e-06	0.637463	MANSC4
cg04289036	1	43751270	0.792637	0.826219	0.772384	0.805009	0.853151	0.838557	0.858117	0.791845	0.764012	0.74172	0.157017	0.139321	0.146514	0.13235	0.1193	0.111618	0.156614	0.199512	0.116781	0.22911	0.0824095	0.191206	0.148479	0.0415587	0.804365	0.0391383	8.39075e-06	0.655886	C1orf210
cg04290427	5	137581267	0.820612	0.766451	0.797131	0.789421	0.851496	0.782298	0.784152	0.792331	0.704275	0.810724	0.294183	0.232138	0.259498	0.175694	0.204211	0.184278	0.138092	0.196471	0.241379	0.236729	0.22457	0.230573	0.218151	0.0413302	0.789889	0.0382997	8.39075e-06	0.571738	GFRA3
cg04291404	8	49892745	0.868801	0.820923	0.854281	0.855036	0.862159	0.811894	0.811201	0.840068	0.849167	0.857048	0.217201	0.191459	0.185436	0.199056	0.128247	0.13678	0.203676	0.16399	0.127474	0.157358	0.207692	0.153726	0.172675	0.0321303	0.843058	0.0211213	8.39075e-06	0.670383	SNAI2
cg04303509	19	35453690	0.191255	0.274892	0.262543	0.165126	0.193067	0.264083	0.313379	0.187853	0.241786	0.192844	0.766748	0.785566	0.765115	0.776061	0.757354	0.744029	0.825401	0.774407	0.83311	0.750444	0.700255	0.897019	0.781292	0.0505155	0.228683	0.048922	8.39075e-06	0.55261	ZNF792
cg04314978	11	36509910	0.129566	0.128153	0.154984	0.135152	0.122028	0.106828	0.116063	0.124299	0.152819	0.131732	0.800856	0.80397	0.82421	0.83546	0.846778	0.802581	0.776643	0.850777	0.74756	0.787255	0.805589	0.795022	0.806392	0.0296293	0.130162	0.0149257	8.39075e-06	0.676229	TRAF6
cg04322572	10	43447618	0.883864	0.883605	0.909432	0.913847	0.928234	0.927219	0.938171	0.874894	0.873648	0.889577	0.0663514	0.0685793	0.0449368	0.0126898	0.048688	0.077841	0.0629478	0.0580227	0.0199395	0.0914361	0.0639504	0.0308769	0.053855	0.0234359	0.902249	0.0240088	8.39075e-06	0.848394	MIR5100
cg04330597	2	235907735	0.946488	0.924954	0.954996	0.944561	0.961808	0.955816	0.964594	0.939022	0.912584	0.936495	0.125575	0.0708571	0.0960777	0.0440682	0.0549797	0.0470034	0.0520641	0.102536	0.0754584	0.126928	0.0422353	0.0534194	0.0742669	0.0311514	0.944132	0.0164619	8.39075e-06	0.869865	SH3BP4
cg04330884	10	126339578	0.108251	0.166072	0.139113	0.146044	0.117512	0.117771	0.0702521	0.135859	0.150735	0.130353	0.89194	0.95538	0.915366	0.923473	0.936238	0.966369	0.950433	0.920459	0.933229	0.929983	0.931955	0.931724	0.932212	0.0194892	0.128196	0.0267121	8.39075e-06	0.804016	FAM53B
cg04332442	22	46770063	0.101814	0.116355	0.0678548	0.0877773	0.072167	0.0967101	0.0387369	0.096083	0.140189	0.114996	0.78465	0.800817	0.818247	0.785285	0.730003	0.777424	0.790009	0.749523	0.745099	0.786887	0.802456	0.769083	0.77829	0.0258228	0.0932682	0.0286634	8.39075e-06	0.685022	TRMU
cg04342110	19	38945908	0.774029	0.797133	0.78747	0.766079	0.808286	0.803083	0.791812	0.768177	0.730969	0.761775	0.275828	0.217052	0.195293	0.160745	0.164835	0.191713	0.138376	0.22097	0.212804	0.180677	0.142994	0.237555	0.194903	0.040488	0.778881	0.0233684	8.39075e-06	0.583978	RYR1
cg04343927	4	1167423	0.779812	0.787297	0.796094	0.801553	0.805207	0.683571	0.905229	0.757881	0.747501	0.752339	0.0836553	0	0.101494	0.0667927	0.0646945	0.0686376	0.0253648	0.0452401	0.0911545	0.0904158	0.0748002	0.0428694	0.0629266	0.0297673	0.781648	0.0564472	8.39075e-06	0.718722	SPON2
cg04346683	15	76159937	0.184581	0.194869	0.206226	0.152772	0.244767	0.246178	0.255029	0.164255	0.231673	0.17183	0.741421	0.820957	0.791633	0.794794	0.882009	0.734638	0.661995	0.744861	0.682006	0.713317	0.787867	0.817025	0.764377	0.0630273	0.205218	0.0372682	8.39075e-06	0.559159	UBE2Q2
cg04352803	2	36824275	0.883671	0.85862	0.863285	0.885547	0.850965	0.855713	0.947362	0.854398	0.847036	0.875603	0.312155	0.220335	0.205667	0.242094	0.315933	0.222366	0.216208	0.307758	0.226365	0.155888	0.167476	0.185811	0.231505	0.0544403	0.87222	0.0296412	8.39075e-06	0.640715	FEZ2
cg04376782	2	219160002	0.840533	0.814997	0.867478	0.823076	0.846848	0.826306	0.828808	0.843912	0.811988	0.828462	0.194216	0.153532	0.181861	0.175836	0.153609	0.143616	0.135788	0.180384	0.166125	0.162073	0.160378	0.15726	0.163723	0.016883	0.833241	0.016676	8.39075e-06	0.669517	TMBIM1
cg04392266	10	45720134	0.96319	0.961063	0.953642	0.980668	0.940155	0.952038	0.931312	0.934335	0.906512	0.714939	0.0125109	0	0.00319274	0	0	0.00746501	0.0193528	0.0398808	0.0227767	0.0342204	0	0	0.0116166	0.0143271	0.923785	0.0761714	0.000178351	0.912169	MIR3156-1
cg04402575	3	134045712	0.904539	0.902936	0.899199	0.914717	0.902108	0.896651	0.901019	0.894731	0.877233	0.891231	0.155451	0.179194	0.194567	0.153878	0.198401	0.1512	0.138804	0.216048	0.164058	0.192658	0.16428	0.185996	0.174545	0.0233604	0.898436	0.00978479	8.39075e-06	0.723892	AMOTL2
cg04406111	10	123779210	0.775873	0.766747	0.829611	0.772796	0.696087	0.834626	0.841712	0.797988	0.681078	0.779682	0.106858	0.0732504	0.0972193	0.0831072	0.107228	0.139907	0.25591	0.274857	0.11743	0.0603185	0.038048	0.0840865	0.119852	0.0731275	0.77762	0.054357	8.39075e-06	0.657768	TACC2
cg04416414	19	14260587	0.0943926	0.146411	0.150445	0.067968	0.052514	0.0918769	0.219663	0.109389	0.127797	0.11254	0.82828	0.808062	0.802585	0.826221	0.862733	0.798925	0.772765	0.824045	0.810213	0.790043	0.773743	0.832894	0.810876	0.025886	0.117299	0.0476346	8.39075e-06	0.693576	LOC100507373
cg04416734	16	30075192	0.161232	0.24656	0.203785	0.180368	0.191734	0.155181	0.144112	0.190312	0.244553	0.198904	0.733185	0.7833	0.740134	0.872994	0.799946	0.832634	0.83751	0.715901	0.822136	0.716474	0.79265	0.843495	0.790863	0.0536067	0.191674	0.0344125	8.39075e-06	0.599189	ALDOA
cg04428320	19	4086696	0.872268	0.878325	0.895147	0.893312	0.87955	0.873581	0.923492	0.882761	0.874507	0.894685	0.300393	0.199424	0.196357	0.213289	0.201095	0.194505	0.2433	0.235566	0.264089	0.244315	0.189792	0.207334	0.224122	0.0339615	0.886763	0.0156287	8.39075e-06	0.662641	ZBTB7A
cg04438074	10	63422539	0.842277	0.800525	0.822463	0.839415	0.849871	0.847783	0.901327	0.860141	0.822269	0.868468	0.146998	0.109183	0.14776	0.102794	0.132132	0.114492	0.146243	0.135276	0.16633	0.12989	0.116809	0.148063	0.132997	0.0191332	0.845454	0.0279354	8.39075e-06	0.712456	C10orf107
cg04441857	10	14701815	0.0539726	0.0680256	0.0789304	0.0688045	0.0645827	0.0746489	0.021378	0.0657735	0.0633637	0.0667035	0.797893	0.821982	0.798727	0.780527	0.745305	0.772085	0.805641	0.835343	0.687175	0.796866	0.781238	0.788909	0.784308	0.0383518	0.0626183	0.0159335	8.39075e-06	0.721689	FAM107B
cg04452896	11	123940679	0.949572	0.895207	0.96412	0.927663	0.940305	0.967005	0.981822	0.912901	0.940877	0.941448	0.0930658	0.304241	0.280713	0.12912	0.0939186	0.263849	0.106362	0.200093	0.037781	0.15461	0.492291	0.10442	0.188372	0.127657	0.942092	0.0258284	8.39075e-06	0.75372	OR10G7
cg04454664	5	71748552	0.886736	0.889038	0.89314	0.844073	0.859535	0.874075	0.963963	0.836987	0.865508	0.902123	0.117236	0.100375	0.116696	0.107429	0.239444	0.0926444	0.101162	0.139105	0.131536	0.142858	0.122244	0.130832	0.128463	0.038394	0.881518	0.035933	8.39075e-06	0.753054	ZNF366
cg04462774	12	50368110	0.791822	0.780205	0.819611	0.778708	0.828287	0.869632	0.87359	0.797347	0.803071	0.83428	0.119593	0.0549604	0.0932574	0.0700939	0.107205	0.0772395	0.0846964	0.126033	0.0925855	0.112761	0.0763347	0.0799083	0.0912224	0.0215136	0.817655	0.0340513	8.39075e-06	0.726433	AQP6
cg04473763	6	88879765	0.770978	0.783524	0.784381	0.779408	0.799294	0.760691	0.744624	0.765769	0.7248	0.81	0.344647	0.209498	0.313898	0.238198	0.229038	0.206204	0.237189	0.23208	0.167152	0.260985	0.264249	0.199027	0.241847	0.0492225	0.772347	0.0251081	8.39075e-06	0.5305	CNR1
cg04483711	1	3347994	0.913799	0.911913	0.908446	0.921132	0.940632	0.880916	0.97105	0.867294	0.865268	0.918358	0.258034	0.210847	0.159443	0.131148	0.132004	0.155364	0.109641	0.201847	0.191521	0.223517	0.125892	0.19483	0.174507	0.0457266	0.909881	0.0325749	8.39075e-06	0.735373	ARHGEF16
cg04493143	5	147862421	0.9096	0.894748	0.886081	0.916227	0.898825	0.919785	0.926656	0.917192	0.890138	0.862923	0.118579	0.155084	0.103712	0.0574354	0.0869625	0.055639	0.0681906	0.0879011	0.0682947	0.116989	0.0656155	0.0742782	0.0882234	0.0301127	0.902217	0.0194324	8.39075e-06	0.813994	FBXO38
cg04494750	7	100304693	0.975669	0.971329	0.971723	0.962552	0.963038	0.978149	0.986608	0.966764	0.950474	0.948464	0.299085	0.21913	0.307743	0.232973	0.203503	0.186248	0.184629	0.271694	0.298939	0.159532	0.151964	0.186562	0.225167	0.0562231	0.967477	0.0119021	8.39075e-06	0.74231	POP7
cg04499083	1	151168668	0.773345	0.776517	0.808364	0.809357	0.766201	0.783634	0.848955	0.704883	0.699982	0.788012	0.126213	0.111012	0.140327	0.163442	0.131168	0.101652	0.204139	0.136255	0.125609	0.198103	0.151007	0.0804091	0.139111	0.0363096	0.775925	0.0454908	8.39075e-06	0.636814	PIP5K1A
cg04500819	1	170376975	0.749242	0.768023	0.737586	0.783	0.74187	0.815199	0.700801	0.754618	0.75871	0.75938	0.20658	0.184443	0.251932	0.185996	0.151861	0.169387	0.232428	0.305283	0.268535	0.253658	0.200873	0.210658	0.218469	0.0448899	0.756843	0.029857	8.39075e-06	0.538373	LOC284688
cg04501176	7	48079196	0.750526	0.731961	0.77674	0.815828	0.786676	0.783165	0.913439	0.713336	0.72591	0.763438	0.232908	0.247304	0.213501	0.187518	0.19893	0.281721	0.2334	0.263591	0.244604	0.25904	0.194638	0.20043	0.229799	0.0306685	0.776102	0.0575651	8.39075e-06	0.546303	C7orf57
cg04503267	1	32742037	0.894773	0.882814	0.882212	0.869132	0.854117	0.904717	0.948271	0.819232	0.850553	0.801541	0.133625	0.16663	0.198894	0.115901	0.175679	0.191695	0.146716	0.209219	0.179617	0.197148	0.122901	0.128006	0.163836	0.0330766	0.870736	0.0423587	8.39075e-06	0.7069	LCK
cg04503593	4	77579326	0.899088	0.88527	0.886702	0.893845	0.899546	0.911685	0.89225	0.890953	0.88666	0.876958	0.252747	0.209683	0.253272	0.177595	0.204103	0.185129	0.237583	0.248419	0.260675	0.25957	0.230442	0.189347	0.225714	0.0309643	0.892296	0.00958297	8.39075e-06	0.666582	MIR4450
cg04505205	2	99004616	0.926827	0.938142	0.93379	0.925503	0.943506	0.915938	0.887453	0.925076	0.948263	0.944766	0.192522	0.0609558	0.344635	0.153886	0.209255	0	0.435387	0.0953347	0.114039	0.230068	0.111469	0.130244	0.17315	0.121066	0.928926	0.0178438	8.39075e-06	0.755777	CNGA3
cg04507915	3	32861407	0.958078	0.903342	0.91139	0.952945	0.9493	0.95739	0.966465	0.916627	0.939908	0.933971	0.080877	0.0453601	0.174233	0.0505553	0.0416129	0.0514814	0.0395375	0.102329	0.127316	0.162708	0.0116815	0.0896421	0.0814446	0.0515091	0.938942	0.0219023	8.39075e-06	0.857497	TRIM71
cg04507925	2	210824770	0.778563	0.710465	0.773893	0.787186	0.780191	0.776184	0.7821	0.722827	0.72888	0.772782	0.192029	0.182456	0.250149	0.0828993	0.154782	0.0865112	0.118916	0.211704	0.207009	0.168049	0.0969336	0.140983	0.157702	0.0538861	0.761307	0.0286455	8.39075e-06	0.603605	RPE
cg04510919	4	7282819	0.911452	0.9312	0.90572	0.942597	0.857726	0.889661	0.888089	0.896936	0.892656	0.923359	0.16128	0.17122	0.132913	0.162966	0.14647	0.142066	0.118587	0.216167	0.195628	0.195558	0.11444	0.14503	0.158527	0.0316974	0.90394	0.0245886	8.39075e-06	0.745413	MIR4798
cg04513882	3	185271385	0.935191	0.894283	0.940379	0.939721	0.946067	0.93071	0.942848	0.927865	0.952848	0.943901	0.114798	0.0993401	0.134834	0.10486	0.0497646	0.0761568	0.0304404	0.136436	0.0554885	0.101062	0.103601	0.0369304	0.086976	0.0364969	0.935381	0.0161894	8.39075e-06	0.848405	LIPH
cg04514047	5	10562456	0.204533	0.255695	0.209783	0.212607	0.239049	0.188686	0.329659	0.160248	0.185302	0.205391	0.842565	0.849817	0.881903	0.838631	0.764714	0.913306	0.834526	0.798593	0.735096	0.787124	0.868124	0.867822	0.831852	0.0515363	0.219095	0.0471644	8.39075e-06	0.612756	ANKRD33B
cg04514998	11	108680123	0.144233	0.230126	0.203599	0.223718	0.273687	0.179328	0.202933	0.231818	0.207497	0.201725	0.77825	0.817734	0.78595	0.827631	0.788623	0.788668	0.787098	0.750991	0.773415	0.77658	0.770916	0.815897	0.788479	0.0220244	0.209866	0.0342488	8.39075e-06	0.578613	DDX10
cg04527018	3	126261298	0.981364	0.957089	0.975173	0.969612	0.974038	0.967648	0.975057	0.969275	0.982605	0.974406	0.174392	0.301925	0.171429	0.0940322	0.257031	0.401751	0.279502	0.248606	0.203837	0.26401	0.344317	0.156034	0.241406	0.0863548	0.972627	0.00730292	8.39075e-06	0.731221	C3orf22
cg04527612	2	67357640	0.874099	0.847282	0.872208	0.863185	0.858134	0.862359	0.864096	0.907171	0.823957	0.846996	0.227675	0.129558	0.352188	0.135475	0.211886	0.307504	0.0947359	0.245146	0.0494367	0.248096	0.121827	0.108236	0.18598	0.0929445	0.861949	0.0216048	8.39075e-06	0.675968	LOC644838
cg04533276	22	19709548	0.89634	0.864081	0.860259	0.899663	0.866504	0.88897	0.939477	0.867253	0.850594	0.863038	0.205741	0.175518	0.215142	0.121553	0.137933	0.143753	0.168479	0.188451	0.225346	0.2277	0.114954	0.164782	0.174113	0.0393118	0.879618	0.0266884	8.39075e-06	0.705505	GP1BB
cg04536856	11	10673892	0.867499	0.816485	0.821984	0.875133	0.807274	0.845028	0.785077	0.805975	0.796576	0.843717	0.252613	0.137394	0.219635	0.180266	0.145568	0.124764	0.164283	0.203578	0.153852	0.160837	0.17407	0.137806	0.171222	0.0377076	0.826475	0.0302007	8.39075e-06	0.655253	MRVI1
cg04556349	16	76349097	0.831856	0.805951	0.846575	0.811005	0.873585	0.842723	0.697748	0.804896	0.798657	0.812704	0.368544	0.224788	0.357701	0.338299	0.220719	0.106706	0.295371	0.260061	0.205415	0.286605	0.11981	0.148645	0.244389	0.0893447	0.81257	0.0467181	8.39075e-06	0.568181	CNTNAP4
cg04558761	12	132616658	0.874387	0.792819	0.887964	0.880071	0.890575	0.914764	0.965777	0.863466	0.90012	0.853738	0.2447	0.254812	0.278937	0.162655	0.192243	0.21676	0.296314	0.250499	0.291293	0.325896	0.224474	0.249367	0.248996	0.0459337	0.882368	0.0443287	8.39075e-06	0.633372	DDX51
cg04560456	6	105405068	0.172491	0.1696	0.140559	0.155583	0.195274	0.245713	0.0626793	0.161772	0.16059	0.178251	0.694283	0.802262	0.857637	0.801832	0.798757	0.869862	0.801776	0.792933	0.83605	0.795214	0.79049	0.812375	0.804456	0.0434528	0.164251	0.0457819	8.39075e-06	0.640205	LIN28B
cg04564000	3	114343068	0.866933	0.85616	0.8542	0.835043	0.847961	0.852027	0.83623	0.861659	0.825595	0.831246	0.137112	0.10274	0.38033	0.252067	0.281634	0.144581	0.141452	0.195856	0.305767	0.165301	0.121045	0.0992738	0.19393	0.0905302	0.846705	0.0138987	8.39075e-06	0.652775	ZBTB20
cg04566037	17	39165675	0.90889	0.914803	0.898524	0.906641	0.924272	0.894416	0.854189	0.917265	0.873977	0.911618	0.214404	0.262261	0.256071	0.0873701	0.270657	0.211206	0.337964	0.217609	0.0786998	0.224949	0.175079	0.201105	0.211448	0.0730885	0.90046	0.021529	8.39075e-06	0.689012	KRTAP3-1
cg04566826	19	34289872	0.818072	0.798799	0.852342	0.801943	0.80405	0.812845	0.885279	0.805479	0.816	0.855008	0.212187	0.149355	0.205402	0.136746	0.154548	0.130245	0.158084	0.173924	0.161999	0.165328	0.148123	0.1153	0.15927	0.02815	0.824982	0.0290524	8.39075e-06	0.665712	KCTD15
cg04572930	7	4754834	0.312412	0.320969	0.223396	0.145729	0.29107	0.177891	0.162682	0.364622	0.271473	0.19237	0.716211	0.740916	0.870271	0.853467	0.862173	0.856298	0.673301	0.731368	0.777161	0.755517	0.886719	0.722972	0.787198	0.0739123	0.246262	0.0758682	8.39075e-06	0.540936	FOXK1
cg04575155	12	25981343	0.869563	0.817474	0.853123	0.852265	0.866152	0.786879	0.867692	0.834454	0.788343	0.841666	0.277939	0.251445	0.304658	0.254314	0.243104	0.213388	0.175398	0.276724	0.20212	0.225473	0.207428	0.176529	0.234043	0.0410159	0.837761	0.0309633	8.39075e-06	0.603718	MIR4302
cg04582672	14	97127338	0.769501	0.771214	0.788656	0.816278	0.800149	0.771051	0.829471	0.745836	0.755588	0.784468	0.303946	0.208622	0.282703	0.216128	0.220167	0.233298	0.25463	0.18344	0.150429	0.186891	0.220283	0.158448	0.218249	0.0462445	0.783221	0.0262282	8.39075e-06	0.564973	VRK1
cg04587220	19	1071208	0.958533	0.930709	0.935487	0.949791	0.947126	0.955719	0.974776	0.905992	0.92716	0.918384	0.0730216	0.0223606	0.0476463	0.022921	0.032952	0.0278067	0.0345207	0.0492894	0.0344741	0.0382445	0.0310507	0.0777948	0.0410069	0.0180816	0.940368	0.0206575	8.39075e-06	0.899361	HMHA1
cg04590610	19	44303858	0.847565	0.87698	0.789099	0.841574	0.821626	0.81366	0.844199	0.835455	0.74483	0.779636	0.270095	0.207135	0.27911	0.247154	0.20114	0.138248	0.267587	0.282845	0.339143	0.269531	0.163259	0.255669	0.24341	0.0561845	0.819462	0.0388317	8.39075e-06	0.576053	LYPD5
cg04597393	8	142276533	0.0655765	0.145594	0.107752	0.0985607	0.0759244	0.137749	0.0113409	0.114252	0.104194	0.0578463	0.770699	0.8594	0.823028	0.873034	0.864162	0.852949	0.800516	0.796922	0.794469	0.75993	0.850667	0.821702	0.82229	0.0380114	0.0918789	0.0401789	8.39075e-06	0.730411	SLC45A4
cg04600000	13	114830313	0.729473	0.737242	0.765629	0.730503	0.778334	0.782415	0.804244	0.733362	0.759023	0.759906	0.239384	0.205204	0.361675	0.231679	0.220029	0.14755	0.19486	0.293986	0.246661	0.221369	0.144279	0.142967	0.220804	0.0636257	0.758013	0.0254269	8.39075e-06	0.53721	RASA3
cg04603355	19	35264987	0.818208	0.817809	0.719168	0.858145	0.789273	0.811476	0.972998	0.845406	0.799256	0.771702	0.216426	0.190676	0.197413	0.224201	0.150355	0.0914917	0.254501	0.166138	0.311201	0.285613	0.242163	0.165617	0.207983	0.0611966	0.820344	0.0662176	8.39075e-06	0.612361	ZNF599
cg04604142	17	48796515	0.796917	0.741836	0.804043	0.800493	0.678523	0.825032	0.831616	0.759052	0.717459	0.806231	0.186445	0.169094	0.233596	0.232472	0.219299	0.13436	0.141846	0.274694	0.17555	0.144608	0.222199	0.216841	0.195917	0.0439075	0.77612	0.050131	8.39075e-06	0.580203	LUC7L3
cg04604708	7	137638053	0.920839	0.935794	0.926139	0.915637	0.903758	0.970954	0.86184	0.899002	0.893015	0.916731	0.288591	0.226237	0.239866	0.225234	0.197092	0.203427	0.213851	0.285448	0.230712	0.243336	0.179204	0.223927	0.229744	0.0323141	0.914371	0.0286986	8.39075e-06	0.684627	LOC100130880
cg04608829	19	15783848	0.768686	0.782369	0.806266	0.81262	0.811075	0.835264	0.876437	0.778406	0.780333	0.809033	0.238314	0.16396	0.190815	0.279654	0.192608	0.173928	0.357764	0.198958	0.269292	0.142949	0.138561	0.145461	0.207689	0.0666858	0.806049	0.0320894	8.39075e-06	0.59836	CYP4F12
cg04617640	21	46874243	0.789226	0.751942	0.772916	0.75532	0.730069	0.770972	0.791118	0.782289	0.745664	0.810041	0.179584	0.161203	0.179267	0.178045	0.171917	0.150017	0.186701	0.239319	0.203978	0.19	0.149236	0.202501	0.182647	0.0250988	0.769956	0.0242848	8.39075e-06	0.587308	COL18A1
cg04620298	5	175236870	0.789637	0.765879	0.7434	0.765243	0.755364	0.705495	0.819425	0.740466	0.742249	0.783682	0.18405	0.0903846	0.0752696	0.146157	0.168423	0.0856518	0.1031	0.168077	0.0719227	0.220051	0.0919525	0.0891647	0.124517	0.050091	0.761084	0.031597	8.39075e-06	0.636567	CPLX2
cg04623371	6	168768113	0.0452333	0.0620022	0.0763551	0.0705151	0.0656111	0.0640582	0.0716846	0.0748663	0.0770577	0.0658639	0.736042	0.806733	0.759057	0.821441	0.763043	0.786251	0.800633	0.76824	0.679374	0.766431	0.760019	0.766326	0.767799	0.0366843	0.0673248	0.00939528	8.39075e-06	0.700474	DACT2
cg04623440	8	35401742	0.754025	0.742055	0.732598	0.777467	0.772896	0.77432	0.776285	0.715959	0.730319	0.774915	0.176233	0.199665	0.232282	0.172185	0.155956	0.146948	0.151982	0.216339	0.166266	0.308944	0.169718	0.133054	0.185798	0.0483293	0.755084	0.0232178	8.39075e-06	0.569286	UNC5D
cg04625975	10	44285864	0.897641	0.82173	0.870417	0.861796	0.84815	0.907933	0.91786	0.845761	0.806364	0.850147	0.233088	0.140828	0.170096	0.135625	0.108754	0.0932043	0.116935	0.155751	0.110753	0.225352	0.111799	0.0852848	0.140622	0.0481115	0.86278	0.0363291	8.39075e-06	0.722157	HNRNPA3P1
cg04628741	10	18425598	0.728652	0.756383	0.815472	0.723047	0.831648	0.769513	0.772346	0.766886	0.77247	0.799366	0.199772	0.20991	0.258244	0.251812	0.127582	0.161529	0.210333	0.205228	0.149422	0.301943	0.176316	0.212826	0.20541	0.0489513	0.773578	0.0345183	8.39075e-06	0.568168	CACNB2
cg04636876	20	4702381	0.806367	0.790075	0.803223	0.786177	0.816328	0.833849	0.854787	0.831588	0.79225	0.750113	0.131742	0.300031	0.206408	0.165666	0.228457	0.0902452	0.137492	0.333021	0.120543	0.159144	0.310702	0.172953	0.196367	0.080427	0.806476	0.029593	8.39075e-06	0.610109	PRND
cg04641860	10	43891547	0.800824	0.721823	0.758358	0.778854	0.753748	0.749124	0.757095	0.728607	0.689835	0.804247	0.237629	0.183939	0.24169	0.153446	0.190253	0.14843	0.242387	0.255654	0.211107	0.158372	0.0763562	0.180378	0.18997	0.0518299	0.754251	0.0352516	8.39075e-06	0.564281	HNRNPF
cg04643690	15	60907749	0.904358	0.899582	0.907838	0.908291	0.919754	0.919164	0.879787	0.90688	0.883515	0.904571	0.187412	0.0653056	0.181005	0.1283	0.0687074	0.0711991	0.0672502	0.136317	0.111254	0.0649042	0.0771074	0.114269	0.106086	0.0447711	0.903374	0.0130875	8.39075e-06	0.797288	RORA
cg04661001	19	19217217	0.879913	0.948451	0.90514	0.779609	0.925261	0.932704	0.934414	0.835977	0.918555	0.897683	0.173676	0.15679	0.270831	0.0843561	0.168961	0.0658409	0.0838969	0.195616	0.083987	0.151475	0.121462	0.231569	0.149038	0.0641201	0.89577	0.0521037	8.39075e-06	0.746732	TMEM161A
cg04661457	12	92531553	0.172707	0.243011	0.288136	0.320047	0.252035	0.428958	0	0.300959	0.271875	0.136091	0.698038	0.627133	0.762527	0.813254	0.671382	0.827032	0.632019	0.797383	0.771509	0.72434	0.816866	0.881185	0.751889	0.0814596	0.241382	0.116534	8.39075e-06	0.510507	LOC256021
cg04663285	11	379455	0.905809	0.909498	0.925483	0.793866	0.941016	0.951804	0.85854	0.947847	0.766954	0.789197	0.158286	0.168826	0.161146	0.118465	0.0772381	0.141261	0.113318	0.175002	0.257488	0.24577	0.0548942	0.0497993	0.143458	0.0661819	0.879001	0.0714774	8.39075e-06	0.735544	B4GALNT4
cg04664309	6	16168458	0.826716	0.811996	0.793514	0.767993	0.771525	0.780921	0.774172	0.789223	0.775474	0.800227	0.235506	0.173843	0.214921	0.149543	0.208094	0.126576	0.110715	0.216043	0.214277	0.185834	0.170132	0.16544	0.18091	0.0387501	0.789176	0.0191841	8.39075e-06	0.608266	MIR4639
cg04675747	16	29626439	0.862368	0.824181	0.830191	0.854739	0.857511	0.871366	0.954587	0.777471	0.822692	0.813383	0.111686	0.10726	0.160575	0.107779	0.116288	0.0934413	0.126288	0.178107	0.134681	0.141027	0.119426	0.107147	0.125309	0.0245823	0.846849	0.0470619	8.39075e-06	0.72154	SLC7A5P1
cg04684206	2	134983539	0.886439	0.842893	0.878258	0.863348	0.939594	0.876752	0.846843	0.85938	0.870485	0.872293	0.241384	0.152923	0.255879	0.0973308	0.233267	0.162248	0.169955	0.166324	0.158809	0.197255	0.138176	0.13681	0.175863	0.0473761	0.873629	0.0269346	8.39075e-06	0.697765	MGAT5
cg04685228	5	172462626	0.106338	0.109921	0.0972808	0.109596	0.0907238	0.13249	0.122848	0.0952166	0.104741	0.106487	0.842687	0.837889	0.814303	0.852504	0.814201	0.864596	0.878948	0.789567	0.820799	0.793427	0.840881	0.843002	0.832734	0.0270911	0.107564	0.0125477	8.39075e-06	0.725169	SNORA74B
cg04689178	17	76895722	0.910598	0.914929	0.883574	0.882565	0.899589	0.898019	0.915632	0.869753	0.887093	0.922579	0.251532	0.206244	0.260392	0.215947	0.227874	0.224433	0.248307	0.273263	0.225335	0.294885	0.154852	0.205605	0.232389	0.0366771	0.898433	0.0173975	8.39075e-06	0.666044	LOC100653515
cg04700055	5	65182255	0.771972	0.787122	0.775178	0.727781	0.771157	0.767979	0.733511	0.807197	0.752401	0.799588	0.198516	0.200011	0.167096	0.163704	0.133446	0.112583	0.114724	0.209754	0.175765	0.193413	0.265745	0.0649566	0.166643	0.0536639	0.769389	0.0258375	8.39075e-06	0.602746	ERBB2IP
cg04703617	16	3158841	0.872454	0.860836	0.859593	0.885301	0.865724	0.878082	0.892114	0.861753	0.873396	0.889435	0.12728	0.117501	0.179487	0.13283	0.111132	0.123695	0.155277	0.184764	0.138452	0.145747	0.176472	0.10262	0.141272	0.0275657	0.873869	0.0120769	8.39075e-06	0.732597	ZNF205
cg04703800	6	56956578	0.824229	0.808299	0.840146	0.818749	0.822412	0.797837	0.83299	0.812964	0.750559	0.808464	0.160841	0.1128	0.179193	0.151922	0.125904	0.116303	0.127545	0.160926	0.167645	0.139947	0.136708	0.137898	0.143136	0.0210349	0.811665	0.0248056	8.39075e-06	0.668529	ZNF451
cg04709703	11	61449898	0.728199	0.788104	0.827849	0.846476	0.728063	0.802119	0.822743	0.781923	0.745257	0.819	0.25366	0.134176	0.157162	0.192159	0.152027	0.151375	0.326473	0.21171	0.145111	0.124271	0.142226	0.134924	0.177106	0.0602556	0.788973	0.0426847	8.39075e-06	0.611867	DAGLA
cg04717699	1	200343899	0.831109	0.833885	0.774829	0.823683	0.835757	0.798671	0.871749	0.827803	0.81269	0.820323	0.142579	0.18479	0.191562	0.119139	0.121222	0.134256	0.0897939	0.0983339	0.140778	0.135244	0.110879	0.116615	0.132099	0.0307748	0.82305	0.0253262	8.39075e-06	0.690951	LINC00862
cg04726013	10	126223236	0.200073	0.258762	0.255538	0.208765	0.286757	0.202935	0.204944	0.250487	0.286642	0.211208	0.770035	0.742238	0.760037	0.761704	0.746352	0.765586	0.815386	0.760656	0.738695	0.763908	0.72709	0.754935	0.758885	0.0218833	0.236611	0.0348834	8.39075e-06	0.522274	LHPP
cg04729173	11	129613547	0.804247	0.75144	0.775126	0.800717	0.771332	0.79151	0.844652	0.764951	0.745915	0.814198	0.249591	0.294395	0.211367	0.209474	0.232958	0.269339	0.252192	0.243545	0.27938	0.244511	0.182533	0.217999	0.240607	0.0319477	0.786409	0.0305344	8.39075e-06	0.545802	TMEM45B
cg04731861	2	219085781	0.283964	0.196584	0.257618	0.283859	0.21699	0.246454	0.298324	0.173079	0.280899	0.243218	0.890127	0.909256	0.851676	0.877297	0.832953	0.895999	0.860688	0.881298	0.818836	0.832532	0.914559	0.934471	0.874974	0.0362624	0.248099	0.04154	8.39075e-06	0.626875	ARPC2
cg04737759	6	155253937	0.779382	0.790697	0.758436	0.779792	0.800384	0.806667	0.864532	0.772809	0.755953	0.76757	0.260156	0.191718	0.22658	0.151944	0.20072	0.127842	0.187513	0.212234	0.167603	0.211936	0.171652	0.204288	0.192849	0.0351834	0.787622	0.0317203	8.39075e-06	0.594773	TIAM2
cg04738692	16	88234166	0.898222	0.920801	0.906867	0.907245	0.931573	0.945443	0.950577	0.915048	0.861634	0.897459	0.27524	0.208753	0.231547	0.243637	0.276563	0.166971	0.244202	0.275755	0.173202	0.285144	0.261551	0.22017	0.238561	0.0400022	0.913487	0.0259087	8.39075e-06	0.674926	BANP
cg04743876	7	130013617	0.911002	0.913545	0.902707	0.904436	0.914479	0.903097	0.88338	0.88601	0.87092	0.878237	0.190182	0.138612	0.139066	0.145925	0.14217	0.143612	0.168527	0.160992	0.116833	0.144529	0.147489	0.0884771	0.143868	0.0250758	0.896781	0.0157705	8.39075e-06	0.752914	CPA1
cg04744713	8	142517440	0.805579	0.828878	0.821311	0.731496	0.721609	0.858552	0.887041	0.737055	0.738014	0.788973	0.298991	0.267709	0.240969	0.25591	0.228513	0.161883	0.213043	0.312281	0.26589	0.250572	0.134525	0.242773	0.239422	0.0509884	0.791851	0.058141	8.39075e-06	0.552429	MROH5
cg04751089	2	227659636	0.771278	0.833309	0.807599	0.780506	0.820051	0.775809	0.828565	0.784278	0.76948	0.774377	0.173759	0.122918	0.186202	0.152172	0.182832	0.12242	0.100801	0.159334	0.155788	0.134261	0.127597	0.162076	0.148347	0.0267235	0.794525	0.0251901	8.39075e-06	0.646178	IRS1
cg04757350	10	71529128	0.765689	0.760971	0.780303	0.816087	0.840743	0.793514	0.748087	0.748768	0.756154	0.823167	0.192342	0.153924	0.212141	0.176516	0.1668	0.180443	0.127741	0.167958	0.141485	0.182286	0.208818	0.1674	0.173154	0.0249426	0.783348	0.0334255	8.39075e-06	0.610194	COL13A1
cg04757411	13	76259545	0.832964	0.799457	0.791481	0.820728	0.832427	0.818956	0.81727	0.761325	0.779749	0.801909	0.189181	0.125608	0.171329	0.133157	0.145316	0.144637	0.136262	0.20795	0.185559	0.211597	0.136222	0.157405	0.162019	0.0302058	0.805627	0.0233123	8.39075e-06	0.643608	LMO7
cg04771109	19	32865061	0.931165	0.927845	0.922139	0.922533	0.914019	0.944436	0.94604	0.92152	0.901929	0.935943	0.284981	0.215848	0.276751	0.291137	0.248612	0.273823	0.200138	0.290295	0.290784	0.258353	0.156765	0.201658	0.249095	0.0449549	0.926757	0.0134771	8.39075e-06	0.677662	ZNF507
cg04778755	10	3235569	0.764425	0.75338	0.802006	0.775	0.801391	0.755001	0.775111	0.758762	0.738464	0.739486	0.215992	0.114565	0.152766	0.155874	0.188922	0.143844	0.0751572	0.20295	0.10472	0.200694	0.171069	0.122626	0.154098	0.0439241	0.766302	0.0223815	8.39075e-06	0.612204	PITRM1
cg04779161	19	46286064	0.828797	0.794755	0.747449	0.779931	0.775286	0.821717	0.887302	0.846515	0.812943	0.8161	0.187432	0.231037	0.207295	0.172216	0.193194	0.133347	0.191553	0.243181	0.217018	0.235851	0.177861	0.224418	0.2012	0.0316449	0.81108	0.0395645	8.39075e-06	0.609879	DMPK
cg04784519	16	854439	0.872418	0.812249	0.868062	0.818297	0.8822	0.917234	0.935585	0.872089	0.701068	0.839361	0.289091	0.240365	0.255933	0.234872	0.279368	0.263871	0.249086	0.205724	0.276512	0.229775	0.139023	0.159754	0.235281	0.0465866	0.851856	0.0657338	8.39075e-06	0.616575	PRR25
cg04785083	1	9031262	0.072714	0.0918487	0.0813005	0.112386	0.107271	0.0425884	0.106861	0.0871486	0.0759362	0.493273	0.808708	0.827295	0.807808	0.836901	0.840695	0.748512	0.859743	0.765321	0.761825	0.835253	0.708058	0.826859	0.802248	0.045862	0.127133	0.13028	8.39075e-06	0.675115	CA6
cg04785587	7	45154359	0.803815	0.79632	0.760959	0.817462	0.863302	0.839995	0.874833	0.772757	0.796782	0.780914	0.259756	0.181267	0.23835	0.207546	0.205529	0.267775	0.198143	0.192644	0.352437	0.253514	0.184861	0.214374	0.229683	0.0487056	0.810714	0.0380538	8.39075e-06	0.581031	TBRG4
cg04795662	4	156824883	0.871461	0.790356	0.828243	0.797807	0.801068	0.741048	0.938048	0.795972	0.801508	0.805647	0.210961	0.159813	0.213871	0.158467	0.11491	0.31751	0.0668989	0.228741	0.20495	0.238035	0.209466	0.20976	0.194448	0.063625	0.817116	0.0533926	8.39075e-06	0.622667	TDO2
cg04798016	11	65375067	0.990941	0.987752	0.985003	0.979814	0.983804	0.979291	0.991268	0.980695	0.989638	0.987539	0.259088	0.230345	0.260692	0.157246	0.273543	0.120994	0.244023	0.247438	0.314851	0.156713	0.0992262	0.298154	0.221859	0.070635	0.985575	0.00454934	8.39075e-06	0.763715	MAP3K11
cg04801779	11	76998857	0.931097	0.939856	0.938263	0.917726	0.934541	0.870043	0.820971	0.938911	0.915415	0.923555	0.261777	0.585446	0.263145	0.316367	0.0974717	0	0	0.363291	0.1442	0.421277	0.25202	0.0184833	0.226956	0.182433	0.913038	0.038408	0.000193952	0.686081	GDPD4
cg04804726	10	31065098	0.875327	0.819642	0.823386	0.858084	0.808549	0.816929	0.905039	0.830804	0.79893	0.822732	0.225012	0.217742	0.212125	0.208569	0.194525	0.182668	0.235372	0.239021	0.224257	0.27887	0.252168	0.248398	0.226561	0.0264097	0.835942	0.0332028	8.39075e-06	0.609381	LYZL2
cg04810745	2	189064557	0.837895	0.865298	0.853371	0.880386	0.827556	0.856866	0.779656	0.828677	0.77604	0.825934	0.31584	0.200123	0.28772	0.184215	0.214211	0.126449	0.372729	0.2136	0.239203	0.297662	0.229692	0.182578	0.238669	0.0682987	0.833168	0.0341322	8.39075e-06	0.594499	GULP1
cg04815973	15	74267168	0.240146	0.308346	0.241031	0.226207	0.200651	0.207409	0.126815	0.226662	0.363586	0.277082	0.789924	0.815246	0.79663	0.761039	0.796747	0.772264	0.815501	0.813694	0.799816	0.824707	0.661231	0.768612	0.784618	0.0437805	0.241793	0.0641856	8.39075e-06	0.542824	STOML1
cg04816803	10	44426803	0.84279	0.756158	0.815656	0.754949	0.772096	0.799155	0.936308	0.79223	0.706793	0.78388	0.305169	0.249551	0.173674	0.164258	0.225405	0.124214	0.261238	0.180855	0.210229	0.258022	0.139186	0.124768	0.201381	0.0593896	0.796002	0.0616758	8.39075e-06	0.594621	LINC00841
cg04820679	6	33132163	0.876769	0.790112	0.857892	0.864456	0.874879	0.872515	0.95861	0.824366	0.764867	0.843689	0.169475	0.103125	0.154893	0.128746	0.129617	0.104864	0.0736198	0.106744	0.0868945	0.194048	0.0776661	0.076708	0.1172	0.0391108	0.852815	0.0530847	8.39075e-06	0.735615	COL11A2
cg04821942	13	99629970	0.823771	0.820629	0.839575	0.802808	0.839131	0.801838	0.876626	0.814131	0.796288	0.80935	0.246656	0.1958	0.222557	0.166481	0.177066	0.154188	0.12253	0.218647	0.152003	0.1775	0.172846	0.17789	0.182014	0.0343179	0.822415	0.0241466	8.39075e-06	0.640401	DOCK9
cg04826345	13	22615334	0.871781	0.897528	0.882497	0.878571	0.828013	0.946303	0.924728	0.89818	0.877412	0.922344	0.258667	0.175221	0.259881	0.133533	0.21502	0.175519	0.114525	0.255385	0.203946	0.273018	0.168821	0.209806	0.203612	0.0518009	0.892736	0.0333178	8.39075e-06	0.689124	LINC00424
cg04830355	14	101919780	0.724293	0.751008	0.792346	0.823621	0.825631	0.821629	0.87262	0.78329	0.792714	0.792473	0.237027	0.190686	0.193795	0.098755	0.117235	0.126552	0.173408	0.227656	0.252062	0.156118	0.140978	0.131548	0.170485	0.0502857	0.797962	0.041492	8.39075e-06	0.627478	DIO3OS
cg04832245	6	32829144	0.947602	0.933587	0.92828	0.938508	0.94348	0.885591	0.947128	0.949032	0.941555	0.961702	0.224113	0.292671	0.215748	0.158618	0.246309	0.1415	0.112903	0.307163	0.166651	0.294934	0.206252	0.220367	0.215602	0.0628301	0.937646	0.0204433	8.39075e-06	0.722044	PSMB9
cg04833011	15	98836673	0.839231	0.682206	0.802185	0.775814	0.787905	0.891249	0.81178	0.7711	0.594314	0.81184	0.26055	0.132626	0.0965806	0.0669406	0.157372	0.15133	0.188336	0.133327	0.0737119	0.183968	0.172111	0.0888951	0.142146	0.0560321	0.776762	0.0833319	8.39075e-06	0.634617	FAM169B
cg04833713	10	74871078	0.871599	0.890609	0.817487	0.828605	0.800115	0.878768	0.813759	0.842047	0.809106	0.829584	0.168458	0.0749073	0.0360395	0.0257522	0.0553042	0.0388519	0	0.070555	0.0353303	0.0461824	0.0286387	0.01006	0.0491733	0.0434674	0.838168	0.0316444	8.39075e-06	0.788995	NUDT13
cg04837438	2	95403063	0.959985	0.942421	0.949298	0.938989	0.955727	0.962828	0.947144	0.957658	0.931161	0.958541	0.134944	0.210678	0.377013	0.114675	0.17276	0.333343	0.154782	0.396647	0.178206	0.302228	0.248204	0.162893	0.232198	0.0974133	0.950375	0.0103789	8.39075e-06	0.718177	FAM95A
cg04837597	13	43706545	0.794955	0.780099	0.8247	0.770462	0.797714	0.748565	0.826544	0.761188	0.75446	0.807637	0.297953	0.238418	0.285716	0.220896	0.22527	0.174381	0.217108	0.28394	0.203744	0.262309	0.209403	0.235714	0.237904	0.0375469	0.786633	0.028109	8.39075e-06	0.548728	DNAJC15
cg04838249	12	34500640	0.846242	0.82084	0.805773	0.803607	0.707589	0.786209	0.858629	0.79409	0.857584	0.628818	0.274475	0.24694	0.230252	0.058081	0.0915272	0.117497	0.253309	0.150938	0.293016	0.188333	0.0915308	0.0836113	0.173292	0.0842985	0.790938	0.0719719	8.39075e-06	0.617646	ALG10
cg04841983	11	110968091	0.748915	0.774064	0.866339	0.880531	0.746318	0.817667	0.832835	0.821623	0.858886	0.768031	0.0585168	0.0645643	0.0629006	0.0715621	0.134083	0.0288761	0.0827827	0.116274	0.0415241	0.111495	0.0154753	0.0652622	0.0711096	0.0354581	0.811521	0.0495202	8.39075e-06	0.740411	C11orf53
cg04844534	11	13073904	0.829786	0.700542	0.782151	0.791006	0.852915	0.86759	0.900763	0.730704	0.791579	0.81437	0.23661	0.191659	0.18344	0.148167	0.205279	0.117113	0.166189	0.21144	0.26443	0.312203	0.100066	0.175399	0.192666	0.0597193	0.806141	0.060921	8.39075e-06	0.613474	RASSF10
cg04846432	3	186965021	0.8152	0.773849	0.82912	0.773948	0.722075	0.76361	0.829884	0.753363	0.779166	0.814285	0.347232	0.319534	0.134176	0.228388	0.162122	0.0951016	0.439585	0.206576	0.126223	0.228453	0.350341	0.231834	0.23913	0.105521	0.78545	0.0356329	8.39075e-06	0.54632	MASP1
cg04847110	15	40620444	0.808934	0.793748	0.779704	0.790074	0.816427	0.748652	0.836137	0.745678	0.801208	0.759102	0.249615	0.116891	0.149423	0.105664	0.145652	0.104785	0.164704	0.14483	0.142271	0.157368	0.138354	0.13188	0.145953	0.0377467	0.787966	0.0298489	8.39075e-06	0.642013	C15orf52
cg04848682	14	77492060	0.877454	0.867718	0.867541	0.911077	0.897446	0.877485	0.844335	0.8747	0.903743	0.885528	0.144915	0.0814606	0.122986	0.213956	0.211651	0.106602	0.113682	0.254413	0.3769	0.145074	0.100715	0.138329	0.167557	0.084112	0.880703	0.0196596	8.39075e-06	0.713146	IRF2BPL
cg04848858	16	87127923	0.821995	0.769571	0.78335	0.772569	0.813048	0.802321	0.866653	0.753834	0.749919	0.787108	0.260052	0.196846	0.252453	0.21698	0.290826	0.171026	0.199736	0.266875	0.211753	0.341133	0.205871	0.263371	0.239743	0.0480242	0.792037	0.0353224	8.39075e-06	0.552293	C16orf95
cg04861974	17	251633	0.789787	0.720786	0.78872	0.779728	0.783154	0.743969	0.931587	0.756822	0.776931	0.817783	0.179762	0.144061	0.183358	0.129463	0.160294	0.119635	0.181058	0.181841	0.112693	0.18689	0.111983	0.0627192	0.146146	0.0394273	0.788927	0.0569037	8.39075e-06	0.64278	C17orf97
cg04869379	13	109610256	0.844638	0.912374	0.847249	0.909526	0.896644	0.874658	0.896847	0.877655	0.871344	0.870735	0.268639	0.135968	0.280716	0.220397	0.272117	0.210399	0.201161	0.192742	0.361781	0.221034	0.321435	0.237878	0.243689	0.0610495	0.880167	0.0235664	8.39075e-06	0.636478	MYO16-AS1
cg04873833	12	129417818	0.769466	0.842841	0.897982	0.771266	0.887527	0.896578	0.831486	0.908425	0.860874	0.891469	0.178811	0.200534	0.244032	0.141752	0.210222	0.336902	0.0631536	0.320131	0.11374	0.199974	0.126352	0.539268	0.222906	0.127727	0.855791	0.0515049	8.39075e-06	0.632886	GLT1D1
cg04874286	12	95477853	0.934117	0.908517	0.917466	0.926385	0.926574	0.882669	0.945221	0.895022	0.907059	0.924146	0.152803	0.120165	0.11457	0.0931214	0.0854279	0.11739	0.129311	0.14888	0.0689271	0.0917018	0.127812	0.148882	0.116583	0.0271614	0.916718	0.0187144	8.39075e-06	0.800135	NR2C1
cg04875041	1	12514747	0.840067	0.872732	0.843262	0.803441	0.847398	0.840622	0.8524	0.808738	0.874116	0.878529	0.222896	0.192362	0.232968	0.233985	0.247489	0.196633	0.305049	0.248336	0.262562	0.235747	0.209385	0.216117	0.233627	0.0307966	0.84613	0.0255548	8.39075e-06	0.612503	SNORA59A
cg04878813	4	165953028	0.76083	0.740814	0.765449	0.793741	0.782258	0.76961	0.775994	0.768222	0.79914	0.766349	0.116857	0.106676	0.152721	0.111058	0.11392	0.124632	0.207065	0.132677	0.0693149	0.174462	0.11375	0.0790141	0.125179	0.0382214	0.772241	0.0167398	8.39075e-06	0.647062	TRIM60
cg04887172	16	89041793	0.205501	0.235717	0.263831	0.162925	0.253878	0.214366	0.143685	0.264241	0.31944	0.240048	0.881374	0.74438	0.60135	0.708657	0.71046	0.561788	0.898225	0.724601	0.921992	0.726668	0.741976	0.812152	0.752802	0.110642	0.230363	0.0514381	8.39075e-06	0.522439	CBFA2T3
cg04889043	10	93882845	0.814809	0.807676	0.778493	0.766102	0.77168	0.737921	0.942368	0.757387	0.812819	0.785536	0.266075	0.141987	0.190486	0.144301	0.213787	0.187783	0.165801	0.174942	0.182889	0.200891	0.165829	0.146732	0.181792	0.0348784	0.797479	0.056706	8.39075e-06	0.615687	CPEB3
cg04889800	1	16163555	0.177749	0.16352	0.253307	0.13258	0.176458	0.133944	0.130685	0.169449	0.369503	0.119473	0.647108	0.723022	0.789344	0.801899	0.747588	0.776221	0.814693	0.752177	0.78993	0.656143	0.739222	0.827575	0.75541	0.0577027	0.182667	0.0760702	8.39075e-06	0.572743	SPEN
cg04893786	6	37391769	0.751964	0.779221	0.736391	0.778355	0.821495	0.788254	0.871896	0.783502	0.757896	0.837979	0.205263	0.162321	0.13429	0.127463	0.120507	0.115343	0.128516	0.217391	0.124661	0.197157	0.13171	0.13643	0.150088	0.0362053	0.790696	0.0416925	8.39075e-06	0.640608	FTSJD2
cg04895475	6	160364127	0.830484	0.77794	0.839685	0.847463	0.802819	0.818103	0.918895	0.814769	0.789949	0.824938	0.199534	0.273116	0.21965	0.224293	0.203968	0.196037	0.198483	0.228327	0.214635	0.275984	0.229397	0.190046	0.221122	0.0282131	0.826505	0.0389177	8.39075e-06	0.605382	IGF2R
cg04902871	11	2464954	0.688269	0.799524	0.784352	0.745946	0.773347	0.785462	0.768173	0.812528	0.754209	0.735858	0.276147	0.208927	0.316537	0.279496	0.181258	0.226891	0.219269	0.238933	0.243747	0.357546	0.146222	0.258708	0.24614	0.0574191	0.764767	0.0358075	8.39075e-06	0.518627	KCNQ1
cg04905421	16	1581129	0.889116	0.865497	0.875077	0.852691	0.872985	0.859394	0.831283	0.856569	0.825117	0.891114	0.152877	0.172352	0.219868	0.1845	0.119958	0.0725989	0.162595	0.180722	0.190927	0.180115	0.146817	0.183201	0.163878	0.0380894	0.861884	0.0218925	8.39075e-06	0.698007	TMEM204
cg04914057	16	75283093	0.765834	0.725601	0.776041	0.741708	0.765062	0.726141	0.85468	0.762407	0.721356	0.778827	0.262545	0.221729	0.242567	0.223932	0.256332	0.234081	0.240796	0.291662	0.252043	0.224606	0.172207	0.211776	0.23619	0.0296625	0.761766	0.0391125	8.39075e-06	0.525576	BCAR1
cg04915566	21	36421472	0.0260738	0.0385402	0.0379502	0.0261026	0.0707597	0.0285424	0	0.0430317	0.0452946	0.0185618	0.876661	0.833351	0.881565	0.897657	0.887728	0.89315	0.926091	0.868216	0.891375	0.915788	0.887964	0.898351	0.888158	0.0233728	0.0334857	0.0186884	8.39075e-06	0.854672	RUNX1
cg04917446	17	46699073	0.811691	0.864167	0.834098	0.705044	0.909994	0.900888	0.913382	0.776352	0.74838	0.840975	0.0772847	0.146013	0.0597009	0.0397256	0.0429828	0.0330963	0.0600812	0.0505951	0.0400302	0.10605	0.0335293	0.0784804	0.0639641	0.0338218	0.830497	0.0708426	8.39075e-06	0.766533	HOXB9
cg04919581	1	55089365	0.849503	0.798448	0.854998	0.857156	0.850434	0.83897	0.79148	0.860499	0.822278	0.839607	0.279441	0.15076	0.228285	0.175014	0.136569	0.134384	0.183376	0.212064	0.157396	0.203691	0.15675	0.181736	0.183289	0.0422032	0.836337	0.0244961	8.39075e-06	0.653048	FAM151A
cg04921068	3	160787668	0.224134	0.271207	0.244462	0.187072	0.224112	0.192733	0.147738	0.199295	0.211849	0.231068	0.819415	0.851146	0.850764	0.810208	0.855638	0.83127	0.810865	0.806596	0.786988	0.853002	0.809583	0.826086	0.825963	0.0225039	0.213367	0.0341269	8.39075e-06	0.612596	B3GALNT1
cg04923875	1	175533566	0.759681	0.749647	0.75038	0.820708	0.775378	0.734497	0.7104	0.741884	0.742617	0.776847	0.215752	0.163384	0.171563	0.110015	0.100036	0.116476	0.267977	0.16923	0.215771	0.17638	0.188039	0.179125	0.172812	0.0481918	0.756204	0.0298187	8.39075e-06	0.583392	TNR
cg04941246	3	55518131	0.104204	0.18879	0.138307	0.152021	0.116878	0.122779	0.109225	0.136453	0.138517	0.142112	0.763508	0.805561	0.792118	0.755821	0.746877	0.79528	0.778021	0.786794	0.740746	0.755894	0.76046	0.803392	0.773706	0.0225894	0.134929	0.0243802	8.39075e-06	0.638777	WNT5A
cg04964333	20	39969604	0.753415	0.716906	0.771199	0.74034	0.768037	0.776793	0.88199	0.733159	0.730714	0.742455	0.222851	0.230967	0.267203	0.202577	0.19651	0.228827	0.217741	0.27533	0.249207	0.242152	0.155777	0.219314	0.225705	0.0322414	0.761501	0.0465523	8.39075e-06	0.535796	LPIN3
cg04981439	5	38808931	0.729427	0.730787	0.771292	0.792723	0.74586	0.877927	0.785531	0.75353	0.630514	0.738425	0.30245	0.25918	0.245672	0.214141	0.333347	0.164683	0.0747867	0.346295	0.253433	0.349066	0.223161	0.217353	0.248631	0.0797312	0.755602	0.0622055	8.39075e-06	0.506971	OSMR
cg04988514	19	48947560	0.250044	0.292779	0.242038	0.274236	0.232011	0.225814	0.0142905	0.261443	0.253478	0.269137	0.873086	0.920609	0.762055	0.87755	0.745679	0.79544	0.806859	0.844429	0.743297	0.818501	0.901892	0.737225	0.818885	0.0646211	0.231527	0.0789128	8.39075e-06	0.587358	GRWD1
cg04989070	1	151962816	0.868761	0.873406	0.858897	0.878366	0.887423	0.852232	0.931326	0.828168	0.840471	0.878971	0.223845	0.212484	0.182169	0.185447	0.148252	0.192359	0.175071	0.218591	0.157799	0.200214	0.140492	0.220679	0.188117	0.0286243	0.869802	0.0284574	8.39075e-06	0.681685	S100A10
cg04990202	1	153581750	0.894151	0.858053	0.872417	0.875838	0.901566	0.859467	0.945128	0.853072	0.903759	0.875344	0.197255	0.239505	0.278339	0.160884	0.21953	0.145377	0.248528	0.282295	0.240804	0.203893	0.0883877	0.157642	0.205203	0.0582583	0.883879	0.02798	8.39075e-06	0.678676	S100A16
cg04992150	3	13457267	0.224909	0.2426	0.286216	0.200341	0.227792	0.225242	0.181894	0.25026	0.25268	0.232919	0.778274	0.805416	0.798498	0.815639	0.742546	0.787223	0.789594	0.788759	0.779694	0.806668	0.795343	0.772771	0.788369	0.0191728	0.232485	0.0287477	8.39075e-06	0.555883	NUP210
cg04993112	1	153030514	0.814925	0.750138	0.763188	0.782685	0.833053	0.798994	0.900547	0.780126	0.688007	0.761362	0.34742	0.191814	0.156737	0.164814	0.177314	0.115323	0.167956	0.284916	0.177549	0.251468	0.106128	0.101049	0.186874	0.0741745	0.787303	0.0561596	8.39075e-06	0.600429	SPRR2A
cg04994795	1	8404050	0.934055	0.886335	0.932603	0.93306	0.941038	0.974013	0.943989	0.934212	0.927361	0.937188	0.243535	0.208201	0.251018	0.338018	0.281039	0.246479	0.16436	0.261301	0.146868	0.346153	0.215389	0.229318	0.244307	0.0596149	0.934385	0.0212863	8.39075e-06	0.690079	SLC45A1
cg04999352	11	63304614	0.236125	0.277538	0.262249	0.274802	0.257802	0.282985	0.146011	0.197658	0.277199	0.245276	0.715078	0.779768	0.791481	0.830531	0.775464	0.796579	0.794613	0.805896	0.743784	0.735052	0.724937	0.729521	0.768559	0.0374418	0.245765	0.0434627	8.39075e-06	0.522794	RARRES3
cg05002406	4	186425754	0.837084	0.829035	0.829613	0.825485	0.846769	0.811999	0.86566	0.825674	0.823521	0.814606	0.238397	0.247604	0.241127	0.22131	0.189244	0.153303	0.1606	0.268275	0.214167	0.237284	0.201687	0.207827	0.215069	0.0348062	0.830945	0.0157665	8.39075e-06	0.615876	PDLIM3
cg05002602	14	68140486	0.861296	0.859062	0.900992	0.850051	0.844968	0.872687	0.851799	0.844587	0.856643	0.844701	0.193164	0.134842	0.182524	0.182336	0.17848	0.125845	0.115275	0.16544	0.137426	0.193702	0.140053	0.182348	0.160953	0.0282984	0.858679	0.0173253	8.39075e-06	0.697726	VTI1B
cg05021312	20	32078768	0.863783	0.862684	0.899245	0.836161	0.845132	0.818512	0.875773	0.829817	0.816939	0.854724	0.229565	0.198328	0.176042	0.19735	0.118403	0.150261	0.159089	0.25653	0.193827	0.201372	0.16853	0.180941	0.185853	0.0362459	0.850277	0.0261807	8.39075e-06	0.664424	CBFA2T2
cg05023192	2	240965916	0.0376102	0.92007	0.908532	0.636958	0.913507	0.906723	0.932138	0.56798	0.90833	0.912114	0.0728872	0.206211	0.185102	0.172312	0.175961	0.207376	0.145608	0.349118	0.250637	0.340842	0.23266	0.150723	0.207453	0.0787636	0.764396	0.286979	0.00160385	0.556943	NDUFA10
cg05029100	5	126054138	0.911424	0.897209	0.876149	0.907279	0.877342	0.899125	0.979309	0.865969	0.893118	0.891736	0.238407	0.300811	0.249062	0.14292	0.277984	0.210008	0.232799	0.294841	0.237121	0.181345	0.251428	0.18755	0.23369	0.0471569	0.899866	0.0313366	8.39075e-06	0.666176	LMNB1
cg05036635	16	3243552	0.827575	0.766164	0.853739	0.779803	0.621742	0.797909	0.941507	0.868436	0.665135	0.838383	0.187281	0.113386	0.217776	0.0682766	0.136068	0.108285	0.112269	0.186263	0.0973212	0.202348	0.0604804	0.124627	0.134532	0.0522037	0.796039	0.0949819	8.39075e-06	0.661507	OR1F1
cg05038152	10	90345356	0.88514	0.854629	0.864953	0.896919	0.883497	0.815291	0.707004	0.85346	0.792354	0.847939	0.270556	0.250638	0.287524	0.16215	0.211776	0.215031	0.243177	0.245807	0.197633	0.268094	0.192792	0.213706	0.229907	0.0370646	0.840119	0.0565869	8.39075e-06	0.610212	LIPJ
cg05040235	15	93412760	0.796579	0.784384	0.82383	0.812211	0.836882	0.917459	0.903106	0.768117	0.830359	0.826902	0.115623	0.113351	0.163438	0.0874954	0.107905	0.162201	0.0454541	0.170201	0.115827	0.144288	0.124065	0.0595765	0.117452	0.0395522	0.829983	0.0476474	8.39075e-06	0.712531	LOC100507217
cg05046722	1	240855271	0.774225	0.734857	0.781149	0.776964	0.710124	0.770056	0.769433	0.796186	0.762076	0.776542	0.220003	0.250196	0.224522	0.198017	0.170702	0.133095	0.1628	0.233351	0.2044	0.223329	0.187513	0.167967	0.197991	0.0344477	0.765161	0.0248737	8.39075e-06	0.56717	GREM2
cg05051606	16	22103855	0.749173	0.768634	0.780444	0.750802	0.788854	0.795967	0.853719	0.817511	0.738102	0.798109	0.0906221	0.121559	0.113349	0.0977876	0.131419	0.0693084	0.0741419	0.104925	0.115451	0.12586	0.11456	0.097683	0.104722	0.0195753	0.784132	0.0349918	8.39075e-06	0.679409	VWA3A
cg05063520	8	49835999	0.95408	0.951809	0.950855	0.945894	0.900809	0.956769	0.915007	0.914125	0.888492	0.868931	0.22567	0.205993	0.174305	0.13939	0.135385	0.112376	0.131984	0.260556	0.231539	0.224015	0.26212	0.1268	0.185844	0.0552342	0.924677	0.0315481	8.39075e-06	0.738833	SNAI2
cg05078019	4	619392	0.854859	0.827115	0.837753	0.852813	0.863083	0.843125	0.885486	0.832446	0.819779	0.84911	0.263317	0.188702	0.238873	0.191136	0.222931	0.180275	0.175637	0.165073	0.247649	0.202607	0.260437	0.135729	0.206031	0.0405406	0.846557	0.0191097	8.39075e-06	0.640526	PDE6B
cg05078817	14	95477480	0.880946	0.884377	0.915655	0.893204	0.88136	0.885505	0.92471	0.882235	0.874174	0.819996	0.280105	0.248018	0.24254	0.182901	0.223593	0.161004	0.179968	0.417293	0.265236	0.210361	0.166144	0.188891	0.230505	0.0707017	0.884216	0.0278057	8.39075e-06	0.653712	DICER1
cg05087067	14	105715741	0.780322	0.721304	0.7864	0.721274	0.756862	0.748723	0.849955	0.775547	0.73258	0.818884	0.171489	0.126201	0.179105	0.183839	0.163554	0.144955	0.177619	0.171616	0.136155	0.13655	0.108758	0.134252	0.152841	0.0246505	0.769185	0.0421022	8.39075e-06	0.616344	BRF1
cg05090785	7	32099501	0.869048	0.86535	0.887155	0.860232	0.875728	0.876796	0.854419	0.852264	0.835245	0.888177	0.144211	0.430227	0.158232	0.17982	0.345946	0.181877	0.19047	0.257884	0.147805	0.193313	0.138616	0.0828493	0.204271	0.0969448	0.866441	0.0165335	8.39075e-06	0.662171	PDE1C
cg05093576	17	54263750	0.883173	0.841651	0.902307	0.919206	0.898582	0.892232	0.888417	0.864461	0.876571	0.896386	0.300965	0.172379	0.184458	0.209518	0.200568	0.24743	0.248405	0.2367	0.325067	0.327956	0.341476	0.18757	0.248541	0.0611545	0.886298	0.0216183	8.39075e-06	0.637757	ANKFN1
cg05098343	7	37071686	0.767979	0.757487	0.757807	0.803606	0.743185	0.760229	0.80955	0.756087	0.739648	0.781449	0.0869415	0.104554	0.137735	0.0788025	0.10901	0.140593	0.0568318	0.12344	0.101999	0.106355	0.125854	0.0955996	0.105643	0.0244139	0.767703	0.0235951	8.39075e-06	0.66206	ELMO1
cg05098566	6	30652282	0.136886	0.122935	0.141514	0.179411	0.133898	0.150043	0.166373	0.117542	0.144852	0.180867	0.765433	0.829467	0.784551	0.825961	0.834631	0.808431	0.813334	0.726849	0.753799	0.829183	0.777276	0.784405	0.794444	0.0345758	0.147432	0.0219486	8.39075e-06	0.647011	PPP1R18
cg05109569	7	27146430	0.927165	0.916335	0.902678	0.933822	0.932548	0.923478	0.972588	0.914681	0.905019	0.882184	0.122975	0.0753328	0.0990456	0.0588893	0.0948213	0.0776016	0.0596742	0.109737	0.0595922	0.108718	0.0865567	0.098638	0.0876318	0.0216008	0.92105	0.0239506	8.39075e-06	0.833418	HOXA2
cg05117638	6	113952661	0.0965884	0.129907	0.159124	0.150061	0.151449	0.0891981	0.10653	0.127023	0.152017	0.149189	0.7495	0.734512	0.788608	0.776797	0.823118	0.819276	0.760754	0.763649	0.760149	0.766866	0.762339	0.765391	0.77258	0.0262063	0.131109	0.025587	8.39075e-06	0.641471	MARCKS
cg05119115	7	40866195	0.861328	0.840278	0.857263	0.869958	0.870322	0.870781	0.893825	0.813522	0.827003	0.859329	0.248926	0.232892	0.264286	0.196935	0.23075	0.261794	0.197964	0.222707	0.292999	0.250891	0.242958	0.20692	0.237502	0.0288522	0.856361	0.0235262	8.39075e-06	0.618859	C7orf10
cg05120428	10	116109825	0.80972	0.790549	0.824939	0.786475	0.825084	0.813245	0.85619	0.801086	0.775059	0.809815	0.188564	0.182056	0.202695	0.196626	0.208052	0.15441	0.208612	0.213789	0.197368	0.23333	0.179867	0.187175	0.196045	0.0199522	0.809216	0.023144	8.39075e-06	0.613171	AFAP1L2
cg05131732	8	93201063	0.858517	0.867665	0.875631	0.851695	0.876578	0.924814	0.908968	0.818772	0.854565	0.857914	0.217895	0.134473	0.220721	0.266473	0.213943	0.169371	0.219572	0.289193	0.226478	0.372497	0.129015	0.175609	0.219603	0.0676969	0.869512	0.0299567	8.39075e-06	0.649909	RUNX1T1
cg05132782	7	150126392	0.761384	0.776443	0.752059	0.779784	0.732737	0.769625	0.839425	0.763145	0.741816	0.772309	0.195364	0.201866	0.171608	0.239453	0.196561	0.179939	0.166437	0.185275	0.173019	0.217381	0.241225	0.185504	0.196136	0.0250556	0.768873	0.0290131	8.39075e-06	0.572737	LOC285972
cg05136737	1	244924918	0.848211	0.849932	0.852068	0.861388	0.819556	0.912987	0.930274	0.906454	0.888976	0.85624	0.353304	0.286071	0.198946	0.223402	0.229696	0.157323	0.178669	0.2843	0.238671	0.242112	0.134233	0.180447	0.225598	0.0616716	0.872609	0.035133	8.39075e-06	0.647011	COX20
cg05146852	11	26523296	0.781335	0.733692	0.776137	0.734253	0.754929	0.822968	0.781937	0.76425	0.711454	0.81121	0.244615	0.24667	0.204407	0.211215	0.152268	0.116416	0.390556	0.295432	0.191223	0.193001	0.2285	0.176171	0.220873	0.0708875	0.767216	0.0349904	8.39075e-06	0.546344	MUC15
cg05152300	16	17458534	0.145718	0.152582	0.194427	0.15979	0.139955	0.160658	0.219817	0.110036	0.155831	0.162234	0.803012	0.83539	0.837794	0.857321	0.821997	0.817113	0.82318	0.798937	0.801532	0.787209	0.816663	0.868177	0.82236	0.024088	0.160105	0.0297083	8.39075e-06	0.662256	XYLT1
cg05155784	12	110316989	0.777193	0.761767	0.795459	0.749393	0.780628	0.794342	0.855992	0.759928	0.763757	0.782494	0.226271	0.246934	0.316893	0.17044	0.238397	0.206642	0.258423	0.257467	0.200604	0.268987	0.129195	0.232841	0.229424	0.0487356	0.782095	0.0300481	8.39075e-06	0.552671	GLTP
cg05161938	1	175036986	0.776541	0.831367	0.775969	0.834567	0.797561	0.824606	0.889305	0.782805	0.797997	0.836515	0.274005	0.187747	0.373448	0.218578	0.20936	0.236574	0.230906	0.250842	0.230773	0.312225	0.139747	0.253943	0.243179	0.0593374	0.814723	0.0355256	8.39075e-06	0.571544	TNN
cg05162858	10	80697460	0.181819	0.267769	0.246231	0.204372	0.280666	0.274307	0.0993054	0.285714	0.318292	0.252442	0.711611	0.761949	0.807644	0.720646	0.773814	0.716268	0.867299	0.83087	0.784628	0.77788	0.637108	0.778345	0.764005	0.0610332	0.241092	0.0636417	8.39075e-06	0.522914	ZMIZ1-AS1
cg05168015	5	171880461	0.743199	0.736078	0.758071	0.744754	0.747084	0.792878	0.876616	0.777846	0.747921	0.800339	0.143691	0.115161	0.140939	0.096974	0.116326	0.0822646	0.103247	0.133075	0.083689	0.10911	0.0976323	0.0842025	0.108859	0.0216833	0.772479	0.0427814	8.39075e-06	0.663619	SH3PXD2B
cg05170452	5	11965372	0.937029	0.851711	0.913059	0.922645	0.871616	0.880938	0.87252	0.931697	0.898283	0.910651	0.280802	0.289606	0.202236	0.156108	0.143953	0.41483	0.145499	0.331765	0.0642215	0.256777	0.224285	0.286836	0.233077	0.0966609	0.899015	0.028717	8.39075e-06	0.665938	CTNND2
cg05174942	5	140098392	0.915588	0.920192	0.867765	0.922456	0.884534	0.909394	0.793001	0.898504	0.890378	0.896929	0.104729	0.0752222	0.101023	0.0911729	0.0764788	0.0651184	0.0586693	0.147989	0.0937093	0.0947096	0.10029	0.0591267	0.0890199	0.0248412	0.889874	0.0380776	8.39075e-06	0.800854	VTRNA1-2
cg05192402	8	20676367	0.777267	0.737586	0.752174	0.796863	0.818727	0.707944	0.772572	0.736303	0.699516	0.788868	0.200695	0.100583	0.224964	0.105466	0.155852	0.147787	0.190931	0.226233	0.202132	0.164596	0.163094	0.14421	0.168879	0.0415604	0.758782	0.0388384	8.39075e-06	0.589903	LOC286114
cg05201789	5	137225509	0.871013	0.86413	0.881576	0.872002	0.901458	0.906519	0.89165	0.901237	0.859472	0.848277	0.294963	0.28509	0.30419	0.183978	0.269147	0.228005	0.157295	0.305429	0.184181	0.264929	0.18921	0.208576	0.239583	0.0537076	0.879733	0.019935	8.39075e-06	0.640151	PKD2L2
cg05202616	12	110993883	0.798829	0.725599	0.75081	0.796464	0.761911	0.812943	0.818172	0.7783	0.727892	0.801509	0.255963	0.164081	0.264264	0.233181	0.198717	0.144744	0.225894	0.232439	0.196345	0.237722	0.211694	0.236711	0.216813	0.0356233	0.777243	0.0340121	8.39075e-06	0.56043	PPTC7
cg05205239	11	69017439	0.835574	0.833661	0.840083	0.824037	0.856271	0.842689	0.896739	0.850397	0.816998	0.852646	0.165197	0.17012	0.192779	0.162826	0.161544	0.118404	0.113678	0.171569	0.197684	0.158352	0.108737	0.174522	0.157951	0.0292874	0.84491	0.022015	8.39075e-06	0.686959	MYEOV
cg05205932	4	82086282	0.814343	0.789646	0.757357	0.779466	0.786839	0.818451	0.937781	0.770314	0.694329	0.830588	0.0903826	0.149081	0.10775	0.111351	0.158138	0.121849	0.161073	0.139838	0.0601399	0.145577	0.114153	0.0660761	0.118784	0.0339088	0.797911	0.0623521	8.39075e-06	0.679127	PRKG2
cg05209515	22	37585549	0.737584	0.803386	0.773037	0.719955	0.748389	0.773411	0.796362	0.783839	0.825208	0.779948	0.18422	0.169369	0.182032	0.163186	0.14497	0.163703	0.101835	0.204011	0.175351	0.188045	0.12862	0.153524	0.163239	0.0280464	0.774112	0.0316618	8.39075e-06	0.610873	C1QTNF6
cg05210480	7	24539647	0.877296	0.887031	0.849065	0.87944	0.877605	0.89389	0.951801	0.870872	0.83309	0.845677	0.253883	0.184484	0.246001	0.215198	0.241413	0.19416	0.175515	0.28694	0.283781	0.244415	0.271478	0.208087	0.23378	0.0379859	0.876577	0.0328511	8.39075e-06	0.642797	MPP6
cg05214235	11	12737685	0.119034	0.187271	0.198281	0.14816	0.195663	0.101867	0.0798369	0.179159	0.214619	0.195597	0.83957	0.774976	0.762308	0.824887	0.784903	0.784888	0.815234	0.769133	0.742361	0.713043	0.837381	0.780365	0.785754	0.0382627	0.161949	0.0467671	8.39075e-06	0.623805	TEAD1
cg05214708	2	207961006	0.930061	0.852373	0.89121	0.916452	0.864477	0.789877	0.885128	0.884909	0.881009	0.894172	0.425382	0.148412	0.313213	0.31634	0.168001	0.100702	0.201887	0.302648	0.269938	0.366304	0.184247	0.19305	0.249177	0.0977283	0.878967	0.0384831	8.39075e-06	0.62979	MIR2355
cg05223441	6	43818920	0.831888	0.790677	0.828881	0.841292	0.820479	0.802882	0.912263	0.813932	0.760094	0.843648	0.261473	0.201158	0.31035	0.250202	0.243963	0.208777	0.201403	0.274275	0.252022	0.252729	0.228827	0.268126	0.246109	0.0322669	0.824604	0.0398776	8.39075e-06	0.578495	LOC100132354
cg05226242	5	41968441	0.964696	0.953365	0.947457	0.930339	0.954826	0.951895	0.98621	0.952836	0.924615	0.947132	0.0758311	0.128756	0.148382	0.1004	0.0771164	0.102407	0.0723643	0.165692	0.131577	0.259232	0.179091	0.0726484	0.126125	0.0560244	0.951337	0.0170004	8.39075e-06	0.825212	FBXO4
cg05230392	17	55976522	0.605125	0.823478	0.828198	0.593582	0.774449	0.787524	0.864017	0.77015	0.721688	0.773908	0.122719	0.106095	0.157727	0.118325	0.155283	0.116851	0.12627	0.15787	0.0989981	0.14339	0.125388	0.129401	0.12986	0.019758	0.754212	0.0904168	8.39075e-06	0.624352	CUEDC1
cg05233373	2	161127261	0.859161	0.852565	0.849074	0.866394	0.824123	0.881332	0.846654	0.853588	0.863909	0.793766	0.0530683	0.048811	0.0494082	0.0258223	0.0443353	0.0560519	0.0656025	0.0389743	0.0361752	0.0472291	0.0208205	0.0556093	0.045159	0.012898	0.849057	0.024455	8.39075e-06	0.803898	ITGB6
cg05234121	5	2169371	0.929277	0.919684	0.89149	0.881265	0.912219	0.930864	0.869968	0.849317	0.825735	0.871132	0.154864	0.312508	0.252726	0.172575	0.172291	0.169748	0.203578	0.241084	0.138652	0.170873	0.0493366	0.170221	0.184038	0.0651934	0.888095	0.0352326	8.39075e-06	0.704057	IRX4
cg05234568	11	5960015	0.72885	0.928587	0.909672	0.918703	0.733939	0.967505	0.701172	0.78198	0.710506	0.741244	0.155833	0.311097	0.124289	0.109306	0.155858	0.191046	0.303683	0.36764	0.14599	0.303482	0.12937	0.193692	0.207607	0.0889802	0.812216	0.105514	8.39075e-06	0.604609	OR56A3
cg05239940	10	130935434	0.899616	0.900761	0.907842	0.888508	0.875332	0.841355	0.927453	0.880896	0.875517	0.886119	0.221782	0.183892	0.16598	0.233304	0.193422	0.101244	0.279791	0.216606	0.378715	0.444984	0.200194	0.14579	0.230475	0.0968546	0.88834	0.0230776	8.39075e-06	0.657865	MGMT
cg05241091	7	680884	0.88091	0.900347	0.925407	0.887985	0.956583	0.880767	0.894886	0.893266	0.91022	0.900907	0.2336	0.210274	0.257744	0.200639	0.153177	0.189377	0.195937	0.283635	0.25026	0.232828	0.243179	0.153363	0.217001	0.0405201	0.903128	0.0231059	8.39075e-06	0.686127	PRKAR1B
cg05245515	14	21467273	0.895952	0.875348	0.857883	0.894268	0.867545	0.874206	0.902418	0.864721	0.882685	0.869851	0.11984	0.0950133	0.13057	0.0984109	0.0974671	0.0969302	0.094081	0.121231	0.106887	0.118121	0.0841167	0.131232	0.107825	0.015742	0.878488	0.0148358	8.39075e-06	0.770663	SLC39A2
cg05246403	19	19655748	0.969067	0.975665	0.985838	0.977926	0.984102	0.986291	0.948508	0.965818	0.942242	0.967317	0.086689	0.312334	0.133518	0.115745	0.111362	0.0871328	0.0518098	0.169062	0.21797	0.248254	0.124464	0.161098	0.15162	0.0752407	0.970277	0.0151555	8.39075e-06	0.818658	CILP2
cg05252626	11	130271817	0.118619	0.177306	0.146862	0.165062	0.120271	0.155197	0.131347	0.199144	0.276592	0.187439	0.854269	0.868767	0.821918	0.887253	0.837767	0.85709	0.839312	0.779172	0.837683	0.762843	0.825982	0.818118	0.832515	0.0350973	0.167784	0.0470291	8.39075e-06	0.664731	ADAMTS8
cg05258935	19	39086923	0.956022	0.933615	0.960696	0.970227	0.965009	0.95596	0.956795	0.956049	0.96937	0.962493	0.00296325	0	0.00712337	0	0	0.0165907	0	0.0135166	0	0.00492827	0	0	0.00376019	0.00581607	0.958624	0.0103249	0.000150164	0.954864	MAP4K1
cg05260373	2	206231192	0.878481	0.853024	0.898854	0.888522	0.868686	0.927918	0.858975	0.889149	0.86179	0.878508	0.329915	0.241009	0.340942	0.232058	0.182309	0.243297	0.143964	0.309257	0.179161	0.228806	0.247316	0.202146	0.240015	0.0610586	0.880391	0.0222119	8.39075e-06	0.640376	NRP2
cg05263838	2	227659406	0.915001	0.890945	0.902512	0.875929	0.903622	0.840771	0.831803	0.915802	0.88898	0.887762	0.215591	0.106516	0.134657	0.117524	0.125918	0.11326	0.18334	0.166979	0.104559	0.0893252	0.121137	0.0845258	0.130278	0.0393254	0.885313	0.0287298	8.39075e-06	0.755035	IRS1
cg05266786	10	49742271	0.857803	0.805029	0.797533	0.825963	0.806677	0.802304	0.841675	0.78581	0.770591	0.813388	0.31408	0.107882	0.238875	0.16304	0.164659	0.130535	0.156991	0.205024	0.229677	0.257493	0.222081	0.15629	0.195552	0.059294	0.810677	0.0256878	8.39075e-06	0.615125	ARHGAP22
cg05267756	1	165329719	0.810493	0.787315	0.818939	0.79125	0.806991	0.78897	0.870271	0.772533	0.774302	0.836326	0.372892	0.314126	0.27931	0.253365	0.15687	0.17567	0.27236	0.201578	0.0915631	0.347423	0.112493	0.14817	0.227152	0.092802	0.805739	0.0302213	8.39075e-06	0.578587	LMX1A
cg05268769	14	75733932	0.876369	0.882567	0.866676	0.85031	0.87248	0.90008	0.92338	0.885244	0.856607	0.84811	0.186384	0.135787	0.17289	0.150277	0.148635	0.203092	0.150396	0.211879	0.188773	0.154414	0.127523	0.124284	0.162861	0.0292389	0.876182	0.0232531	8.39075e-06	0.713321	FOS
cg05272790	11	117800276	0.830339	0.788124	0.841964	0.856615	0.840645	0.90007	0.962492	0.851306	0.845384	0.862483	0.235282	0.113733	0.182728	0.166817	0.150869	0.182998	0.107631	0.199627	0.246127	0.240427	0.138723	0.147845	0.176067	0.0473719	0.857942	0.0460922	8.39075e-06	0.681875	TMPRSS13
cg05276753	15	57844149	0.932548	0.926649	0.906849	0.923201	0.914163	0.915175	0.964728	0.934865	0.914496	0.896634	0.1641	0.132782	0.17606	0.126245	0.185723	0.141053	0.138743	0.209836	0.149033	0.15082	0.134812	0.143148	0.154363	0.0249594	0.922931	0.0187207	8.39075e-06	0.768568	GCOM1
cg05277425	2	191065479	0.910229	0.914552	0.903652	0.876316	0.898455	0.841976	0.795965	0.873583	0.910411	0.915489	0.235934	0.167348	0.21982	0.196124	0.216041	0.0924848	0.163295	0.267864	0.173923	0.199063	0.152804	0.166668	0.187614	0.0454405	0.884063	0.0388577	8.39075e-06	0.696449	C2orf88
cg05278256	22	26137980	0.798666	0.730616	0.789112	0.774747	0.79747	0.71003	0.784366	0.74388	0.723212	0.800773	0.293383	0.128887	0.223707	0.183473	0.249462	0.197067	0.233627	0.296465	0.171619	0.229367	0.164752	0.204181	0.214666	0.0503179	0.765287	0.0348237	8.39075e-06	0.550621	MYO18B
cg05280794	17	1040653	0.940388	0.903041	0.896716	0.931963	0.893822	0.917215	0.646111	0.900627	0.878965	0.929284	0.296536	0.156368	0.15509	0.206316	0.178039	0.127507	0.210581	0.170586	0.186285	0.134233	0.580864	0.20101	0.216951	0.122889	0.883813	0.0857304	8.39075e-06	0.666862	ABR
cg05283716	6	51204950	0.856947	0.856367	0.880593	0.918573	0.878077	0.884956	0.885447	0.85263	0.78621	0.849412	0.268459	0.226273	0.270144	0.149004	0.202825	0.262665	0.173665	0.230278	0.173285	0.248481	0.224675	0.143403	0.21443	0.0455477	0.864921	0.0347111	8.39075e-06	0.650491	TFAP2B
cg05289920	15	96886805	0.141717	0.14023	0.158985	0.12356	0.133656	0.155238	0.0234831	0.110425	0.14084	0.152176	0.762429	0.749293	0.798139	0.771909	0.838902	0.805278	0.709531	0.783011	0.774753	0.701419	0.816509	0.798395	0.775797	0.0408893	0.128031	0.0395438	8.39075e-06	0.647766	NR2F2
cg05290058	11	2890551	0.136552	0.144906	0.127694	0.319267	0.144351	0.247767	0.226667	0.178805	0.158486	0.110992	0.942307	0.871378	0.893568	0.731944	0.748267	0.779064	0.897515	0.744961	0.947031	0.871838	0.886871	0.735155	0.837491	0.0831475	0.179549	0.0654181	8.39075e-06	0.657943	KCNQ1DN
cg05291374	11	111847475	0.872107	0.875362	0.88302	0.891316	0.887427	0.891334	0.911476	0.856208	0.854613	0.900327	0.185931	0.196139	0.213324	0.195574	0.193779	0.169967	0.275258	0.20125	0.166913	0.184163	0.163265	0.217833	0.19695	0.0300264	0.882319	0.0181515	8.39075e-06	0.685369	DIXDC1
cg05304507	6	116381966	0.814515	0.786177	0.934318	0.746213	0.786054	0.95457	0.887949	0.788569	0.715493	0.765453	0.144473	0.186017	0.153098	0.112862	0.149222	0.127499	0.118976	0.253652	0.247617	0.190766	0.090654	0.109471	0.157025	0.0528229	0.817931	0.0805591	8.39075e-06	0.660906	FRK
cg05304979	16	87736062	0.012798	0.0412719	0.00709607	0.000727118	0.00430682	0.0217841	0	0	0.0187228	0	0.880085	0.844256	0.844255	0.937285	0.82526	0.804505	0.895957	0.841088	0.819964	0.749813	0.838423	0.891677	0.847714	0.0488141	0.0106707	0.013429	0.000191815	0.837043	KLHDC4
cg05305434	11	1874049	0.0562704	0.070244	0.0857498	0.0960326	0.0602114	0.0785841	0.038255	0.0760144	0.0831622	0.0742696	0.756391	0.836091	0.804361	0.784868	0.790166	0.79238	0.783128	0.79342	0.788593	0.794361	0.741721	0.825074	0.790879	0.0254485	0.0718794	0.0166129	8.39075e-06	0.719	LSP1
cg05320842	14	22039001	0.780786	0.782857	0.758459	0.763878	0.74983	0.742949	0.766063	0.758667	0.706093	0.790412	0.256511	0.228987	0.235176	0.173621	0.196578	0.161016	0.214018	0.211984	0.183785	0.190628	0.196715	0.199963	0.204082	0.0269681	0.759999	0.0241189	8.39075e-06	0.555917	OR10G3
cg05322273	1	46632363	0.0771587	0.116766	0.0773476	0.0852613	0.106765	0.0794741	0.0699438	0.0952272	0.106126	0.0885451	0.7652	0.761001	0.783235	0.798797	0.779161	0.835554	0.751615	0.777472	0.753063	0.748531	0.795095	0.777126	0.777154	0.0246755	0.0902615	0.0154444	8.39075e-06	0.686893	TSPAN1
cg05325182	19	13915751	0.685224	0.742431	0.753408	0.697936	0.776806	0.781636	0.914764	0.715616	0.704014	0.73504	0.145291	0.128962	0.159993	0.0822346	0.189778	0.165839	0.143756	0.22836	0.223759	0.2053	0.0869671	0.133622	0.157822	0.0478396	0.750688	0.0661297	8.39075e-06	0.592866	ZSWIM4
cg05335893	2	43690472	0.821757	0.815866	0.838468	0.85423	0.837484	0.863025	0.803331	0.760546	0.821479	0.790189	0.187383	0.151836	0.142621	0.168232	0.244697	0.220903	0.194557	0.229698	0.133216	0.149218	0.14551	0.121246	0.174093	0.0407691	0.820637	0.0305308	8.39075e-06	0.646544	THADA
cg05346286	1	2980598	0.878363	0.861855	0.868605	0.871837	0.86289	0.839592	0.938291	0.827588	0.869333	0.87284	0.246466	0.25437	0.121502	0.208979	0.132804	0.20274	0.161137	0.261484	0.119565	0.118431	0.372672	0.134612	0.194563	0.0786423	0.869119	0.0290211	8.39075e-06	0.674556	FLJ42875
cg05348852	13	111522755	0.813122	0.747856	0.732301	0.705103	0.750105	0.779053	0.761707	0.740344	0.737594	0.761755	0.13111	0.029432	0.0483177	0.060237	0.0580718	0.053161	0.0695387	0.0472753	0.0532653	0.0910286	0.0345839	0.0361989	0.0593517	0.0280366	0.752894	0.0290607	8.39075e-06	0.693542	LINC00346
cg05352688	1	211643515	0.723501	0.756365	0.796842	0.781781	0.7686	0.76719	0.803148	0.777285	0.775623	0.730341	0.110254	0.0748994	0.09827	0.0982732	0.104437	0.0741733	0.0663248	0.0727226	0.0993194	0.0929246	0.116901	0.106471	0.0929142	0.0167372	0.768068	0.0256822	8.39075e-06	0.675153	RD3
cg05353884	6	26226203	0.900065	0.917808	0.924389	0.901359	0.897438	0.917868	0.878741	0.887787	0.90573	0.93662	0.204859	0.1691	0.151318	0.0883572	0.148803	0.13322	0.102445	0.204693	0.135835	0.128011	0.0796033	0.189376	0.144635	0.0421648	0.906781	0.0174954	8.39075e-06	0.762146	HIST1H3E
cg05365835	12	45567294	0.829267	0.777069	0.816153	0.758362	0.802047	0.807662	0.854952	0.830549	0.79907	0.801497	0.249845	0.170178	0.316507	0.179639	0.159076	0.157228	0.241742	0.224053	0.182385	0.267296	0.125888	0.165028	0.203239	0.0560976	0.807663	0.0275053	8.39075e-06	0.604424	RNY5
cg05366139	1	200045613	0.885144	0.891991	0.936941	0.9328	0.878186	0.769529	0.852599	0.89347	0.899752	0.881122	0.137644	0.249742	0.100913	0.0448246	0	0.161922	0	0.0943437	0.180425	0.097765	0	0.0774749	0.0954213	0.0783236	0.882153	0.0467675	0.000191815	0.786732	NR5A2
cg05371498	16	10989530	0.919702	0.910946	0.917938	0.92645	0.902231	0.89618	0.92489	0.878572	0.899464	0.933212	0.265888	0.164287	0.26168	0.234887	0.204965	0.195905	0.222102	0.272921	0.404128	0.274278	0.142125	0.267136	0.242525	0.0673032	0.910959	0.0167665	8.39075e-06	0.668433	CIITA
cg05374956	19	5838735	0.202117	0.240408	0.265269	0.173451	0.211353	0.215255	0.103518	0.223053	0.279483	0.260337	0.898563	0.942751	0.883638	0.921652	0.889643	0.91359	0.939658	0.896716	0.940061	0.897841	0.951177	0.907001	0.915191	0.0232578	0.217424	0.0513442	8.39075e-06	0.697766	FUT6
cg05377839	3	61833671	0.80855	0.808053	0.841934	0.778813	0.772342	0.705573	0.828439	0.756273	0.769323	0.81454	0.187506	0.217597	0.295007	0.162437	0.136115	0.17658	0.336302	0.32248	0.208712	0.214224	0.35099	0.338428	0.245532	0.077737	0.788384	0.0402088	8.39075e-06	0.542852	PTPRG
cg05385882	2	8357843	0.839645	0.869514	0.766447	0.840424	0.867213	0.825578	0.85569	0.855961	0.866978	0.856421	0.258226	0.197403	0.303897	0.224801	0.187455	0.201328	0.117985	0.242399	0.133923	0.279228	0.223978	0.146105	0.209727	0.0575858	0.844387	0.0307967	8.39075e-06	0.63466	LINC00299
cg05387269	1	1306946	0.026888	0.0905521	0.0421716	0.0335623	0.040178	0.0288932	0.0164724	0.0352445	0.0674496	0.0377166	0.866988	0.932572	0.8698	0.912439	0.897526	0.88074	0.883948	0.829558	0.875096	0.871772	0.883123	0.910454	0.884501	0.0265312	0.0419128	0.0215903	8.39075e-06	0.842588	AURKAIP1
cg05390473	16	34741251	0.919657	0.927831	0.844869	0.888351	0.807304	0.933619	0.788645	0.869567	0.869737	0.808766	0.140503	0.23175	0.103614	0.425852	0.193949	0.104074	0.0941504	0.189667	0.0970634	0.334169	0.552464	0.145283	0.217712	0.146924	0.865835	0.0526538	8.39075e-06	0.648123	LOC100130700
cg05392844	2	199639143	0.817137	0.794554	0.806895	0.807278	0.760114	0.692775	0.722305	0.795964	0.781381	0.799663	0.315885	0.226379	0.19862	0.278427	0.131761	0.225034	0.166531	0.280231	0.203394	0.308396	0.130149	0.122988	0.215649	0.0692495	0.777807	0.0408057	8.39075e-06	0.562157	SATB2
cg05393086	16	5092012	0.752189	0.802356	0.799022	0.753931	0.783452	0.775819	0.788172	0.780961	0.706703	0.754626	0.17711	0.110128	0.190176	0.228626	0.232751	0.140164	0.0781513	0.136859	0.130804	0.232764	0.163884	0.0685774	0.1575	0.0570217	0.769723	0.0286199	8.39075e-06	0.612224	NAGPA
cg05402319	15	45383543	0.782618	0.774461	0.774014	0.767232	0.750695	0.776013	0.844545	0.764331	0.706111	0.719414	0.113762	0.107935	0.120279	0.0825234	0.085104	0.0896172	0.0490233	0.125697	0.106838	0.109356	0.069785	0.062957	0.0935731	0.0242739	0.765943	0.0375308	8.39075e-06	0.67237	DUOX2
cg05408317	6	31765634	0.104105	0.102361	0.0932622	0.115745	0.101384	0.128479	0.155988	0.0991514	0.117203	0.124935	0.793055	0.725263	0.771832	0.822603	0.750857	0.806181	0.856984	0.742301	0.703649	0.690154	0.798762	0.76842	0.769172	0.0494621	0.114261	0.0187019	8.39075e-06	0.65491	VARS
cg05408403	6	32978271	0.826797	0.795123	0.844297	0.854848	0.844664	0.856082	0.866878	0.83328	0.813718	0.888953	0.233559	0.199432	0.192386	0.244969	0.20372	0.165461	0.168567	0.185827	0.246786	0.307795	0.28606	0.175118	0.217473	0.0464882	0.842464	0.0268776	8.39075e-06	0.624991	HLA-DOA
cg05410910	16	66434142	0.876669	0.852996	0.873997	0.871836	0.85909	0.851967	0.931445	0.857073	0.859936	0.867255	0.237553	0.181669	0.208086	0.229036	0.204101	0.143034	0.194628	0.218969	0.229845	0.180953	0.199676	0.206278	0.202819	0.026117	0.870226	0.0232094	8.39075e-06	0.667407	LOC100505865
cg05423713	7	129850238	0.865519	0.856131	0.833341	0.826219	0.857755	0.839261	0.84239	0.8916	0.761865	0.82537	0.213628	0.20015	0.173253	0.205711	0.18281	0.263359	0.181105	0.262493	0.194461	0.214358	0.197395	0.151498	0.203352	0.032984	0.839945	0.034073	8.39075e-06	0.636593	SSMEM1
cg05431528	4	184940436	0.933002	0.882866	0.91363	0.920744	0.907787	0.906743	0.88588	0.910616	0.894451	0.893876	0.254811	0.213415	0.278803	0.210353	0.272322	0.305301	0.222715	0.121197	0.200669	0.24064	0.21267	0.236964	0.230822	0.0470253	0.90496	0.0157737	8.39075e-06	0.674138	STOX2
cg05437132	21	10990903	0.822223	0.780761	0.852953	0.816282	0.744783	0.839178	0.908965	0.754239	0.738379	0.607544	0.291915	0.167121	0.200435	0.166463	0.117106	0.0871016	0.164821	0.191375	0.0406625	0.136535	0.0629298	0.10158	0.144004	0.0686544	0.786531	0.0826686	8.39075e-06	0.642527	TPTE
cg05437648	3	43778670	0.868541	0.871364	0.882848	0.860434	0.885063	0.862225	0.851616	0.870196	0.881973	0.899377	0.264781	0.23082	0.244086	0.236041	0.240432	0.272514	0.24304	0.269848	0.250868	0.207009	0.175828	0.236397	0.239305	0.0270016	0.873364	0.01406	8.39075e-06	0.634059	ABHD5
cg05447023	15	40531952	0.899641	0.886506	0.920315	0.878413	0.854529	0.879544	0.700781	0.82765	0.829	0.84917	0.269031	0.163982	0.215498	0.124667	0.281966	0.143312	0.248133	0.265672	0.136156	0.230187	0.169355	0.182421	0.202532	0.0561636	0.852555	0.0610864	8.39075e-06	0.650023	PAK6
cg05453378	13	51914201	0.796257	0.769868	0.792368	0.78817	0.785837	0.78469	0.853537	0.811713	0.768702	0.823035	0.289108	0.182736	0.240618	0.186792	0.225984	0.168482	0.248705	0.273914	0.239671	0.23736	0.216465	0.169448	0.223273	0.0395896	0.797418	0.0258242	8.39075e-06	0.574144	SERPINE3
cg05454635	15	74657911	0.732713	0.778765	0.753351	0.748499	0.781175	0.759202	0.857128	0.753027	0.759672	0.773558	0.286096	0.248834	0.307966	0.204166	0.202438	0.195368	0.2576	0.283422	0.252313	0.249706	0.175216	0.25749	0.243385	0.0408051	0.769709	0.0340685	8.39075e-06	0.526324	CYP11A1
cg05457730	16	86795490	0.846195	0.53049	0.898861	0.787083	0.840785	0.90922	0.918268	0.574654	0.793885	0.712244	0.178259	0.304219	0.281273	0.175673	0.206056	0.231645	0.262761	0.400823	0.11359	0.374086	0.260122	0.192107	0.248384	0.083772	0.781169	0.136326	8.39075e-06	0.532784	FOXL1
cg05465347	16	281115	0.780715	0.782881	0.813852	0.762805	0.722741	0.817105	0.865643	0.740278	0.775416	0.787116	0.266465	0.275448	0.17235	0.16367	0.274822	0.185296	0.0745363	0.296788	0.147652	0.13713	0.562723	0.21594	0.231068	0.124335	0.784855	0.0406261	8.39075e-06	0.553787	LUC7L
cg05479130	3	52316296	0.0845231	0.142612	0.0758618	0.0863034	0.073976	0.11423	0.119805	0.148187	0.107303	0.104838	0.814697	0.811626	0.823217	0.87299	0.805024	0.763504	0.842546	0.771215	0.806267	0.771316	0.829077	0.8388	0.812523	0.0323962	0.105764	0.0261705	8.39075e-06	0.706759	WDR82
cg05485060	9	111776779	0.803387	0.842566	0.836668	0.834876	0.815856	0.84356	0.885417	0.843013	0.830009	0.821434	0.0784221	0.0532903	0.0718764	0.0961082	0.0755936	0.0660658	0.0578226	0.110239	0.0825625	0.111274	0.0695338	0.0774392	0.0791857	0.0184735	0.835679	0.0218825	8.39075e-06	0.756493	CTNNAL1
cg05501498	15	32157878	0.797499	0.776961	0.787829	0.797119	0.802527	0.812238	0.877676	0.753798	0.732538	0.806792	0.258007	0.262039	0.204099	0.160966	0.131227	0.157015	0.107679	0.163194	0.182306	0.219623	0.253072	0.105452	0.183723	0.0559906	0.794498	0.0384598	8.39075e-06	0.610774	CHRNA7
cg05515244	16	66413050	0.888593	0.284731	0.889149	0.816023	0.827947	0.42836	0.8566	0.81584	0.872851	0.861695	0.268563	0.198378	0.249467	0.171748	0.215646	0.161579	0.175348	0.283571	0.258505	0.251799	0.00189877	0.21994	0.204704	0.0755246	0.754179	0.213964	8.39075e-06	0.549475	CDH5
cg05516327	11	1470322	0.0458322	0.0443412	0.0314711	0.0367694	0.0217042	0.0247837	0.0550124	0.0430832	0.0423188	0.0473877	0.696029	0.841348	0.771932	0.839124	0.859158	0.803455	0.899132	0.766122	0.706317	0.756813	0.786161	0.662688	0.782357	0.0708883	0.0392704	0.0104977	8.39075e-06	0.743086	MOB2
cg05517438	2	227503673	0.848142	0.805971	0.801502	0.822388	0.853305	0.800887	0.722051	0.804873	0.824151	0.828449	0.287955	0.23081	0.151826	0.234731	0.12416	0.325455	0.165173	0.241287	0.194637	0.268308	0.097185	0.173384	0.207909	0.0686518	0.811172	0.0364285	8.39075e-06	0.603263	MIR5702
cg05517541	6	112115209	0.169964	0.358095	0.191376	0.228121	0.163869	0.229176	0.195345	0.195479	0.223878	0.206369	0.841217	0.841672	0.856723	0.827015	0.824006	0.790723	0.845773	0.780013	0.780387	0.824482	0.80399	0.768084	0.81534	0.0297479	0.216167	0.0547287	8.39075e-06	0.599173	FYN
cg05519606	6	143176015	0.837936	0.856755	0.833567	0.852127	0.79902	0.834384	0.925149	0.801289	0.778387	0.85356	0.233494	0.2582	0.189753	0.203848	0.208794	0.187	0.218556	0.242556	0.239783	0.257038	0.214878	0.153028	0.217244	0.0312265	0.837217	0.040601	8.39075e-06	0.619973	HIVEP2
cg05541460	22	39850774	0.877858	0.772591	0.829973	0.844995	0.849957	0.813214	0.828706	0.805496	0.799351	0.835441	0.189841	0.282913	0.22553	0.194601	0.240989	0.16069	0.155171	0.284329	0.211819	0.248961	0.155904	0.23472	0.215456	0.0455524	0.825758	0.029594	8.39075e-06	0.610303	MGAT3
cg05550995	16	1338434	0.846936	0.754427	0.864552	0.797193	0.853505	0.813157	0.949038	0.776925	0.751211	0.794704	0.306981	0.239797	0.200525	0.143109	0.270794	0.129231	0.293044	0.344406	0.208621	0.27009	0.183218	0.18723	0.23142	0.0670012	0.820165	0.060164	8.39075e-06	0.588745	UBE2I
cg05553560	16	70955879	0.789429	0.760665	0.755619	0.813373	0.76558	0.758599	0.854581	0.799322	0.719448	0.790152	0.256665	0.232489	0.258615	0.206582	0.26661	0.182256	0.245215	0.183558	0.225835	0.239874	0.163254	0.187486	0.220703	0.0349451	0.780677	0.0373237	8.39075e-06	0.559973	VAC14
cg05576619	10	17391003	0.908625	0.88299	0.876199	0.907246	0.893895	0.876095	0.907787	0.873582	0.880316	0.907578	0.124419	0.11759	0.144096	0.0913377	0.135804	0.125485	0.147007	0.206728	0.102897	0.121199	0.108486	0.091575	0.126385	0.0311941	0.891431	0.0151314	8.39075e-06	0.765046	ST8SIA6-AS1
cg05578480	1	231174269	0.832511	0.861695	0.89948	0.874003	0.863092	0.874032	0.765572	0.870939	0.864175	0.883349	0.131244	0.0788236	0.0720255	0.110194	0.0824735	0.0896509	0.106405	0.195035	0.143378	0.0856417	0.0961822	0.0360785	0.102261	0.0403678	0.858885	0.0369777	8.39075e-06	0.756624	FAM89A
cg05585551	6	167314745	0.86416	0.765629	0.852258	0.876672	0.737246	0.87072	0.880193	0.79532	0.824756	0.740047	0.144722	0.0917233	0.122748	0.0920498	0.10152	0.296387	0.191271	0.165518	0.389979	0.14113	0.129056	0.263607	0.177476	0.0930313	0.8207	0.0569812	8.39075e-06	0.643224	RPS6KA2
cg05595088	16	3243426	0.844332	0.853114	0.88441	0.791347	0.765548	0.802379	0.916009	0.869768	0.702064	0.728301	0.133441	0.11773	0.0890174	0.110789	0.071395	0.0813771	0.0956462	0.2214	0.136529	0.180318	0.104985	0.0811441	0.118648	0.0442972	0.815727	0.0697324	8.39075e-06	0.69708	OR1F1
cg05596756	12	47610220	0.0422754	0.0467928	0.0624362	0.0363797	0.0380997	0.0446739	0.0715716	0.0442436	0.0430936	0.0473642	0.850825	0.840065	0.846838	0.836106	0.817683	0.868077	0.866823	0.834338	0.764892	0.820856	0.768363	0.820262	0.827927	0.0330249	0.0476931	0.0109545	8.39075e-06	0.780234	PCED1B-AS1
cg05603527	2	71131629	0.0467624	0.060777	0.0411943	0.0600423	0.0544437	0.0486021	0.0614287	0.0604698	0.0587289	0.103692	0.812937	0.890471	0.857322	0.854156	0.859297	0.899697	0.879918	0.807417	0.859739	0.830394	0.862649	0.86286	0.856405	0.0280575	0.0596141	0.017002	8.39075e-06	0.796791	VAX2
cg05603896	6	108145574	0.0544779	0.0670811	0.0710535	0.0964589	0.0775846	0.0636615	0.0639086	0.064279	0.0804344	0.0751876	0.741763	0.74404	0.810842	0.790199	0.754915	0.793051	0.714481	0.759807	0.719467	0.75103	0.784474	0.735103	0.758264	0.030422	0.0714127	0.0117095	8.39075e-06	0.686852	SCML4
cg05612839	16	85768907	0.0843983	0.144423	0.120817	0.120988	0.117229	0.104903	0.0804874	0.122264	0.125869	0.115592	0.777954	0.774253	0.773096	0.76923	0.768316	0.729156	0.733362	0.746415	0.695436	0.734444	0.784045	0.772079	0.754816	0.0268327	0.113697	0.0192185	8.39075e-06	0.641118	MIR1910
cg05612966	5	95583220	0.828926	0.789385	0.746883	0.799716	0.804213	0.841571	0.865136	0.779446	0.763411	0.809952	0.249473	0.170329	0.229989	0.175745	0.202964	0.134384	0.197885	0.258186	0.223098	0.196439	0.140254	0.176532	0.196273	0.0393351	0.802864	0.0358044	8.39075e-06	0.606591	PCSK1
cg05613718	7	38355100	0.203722	0.249935	0.315555	0.261352	0.241288	0.260607	0.15566	0.170137	0.287847	0.224613	0.927801	0.929936	0.940427	0.953726	0.919131	0.88157	0.906786	0.90751	0.943715	0.936644	0.935836	0.931421	0.926209	0.0197269	0.237072	0.0499332	8.39075e-06	0.689137	LOC100506776
cg05614346	5	176858608	0.0438852	0.0489783	0.057946	0.0771437	0.0594105	0.0447402	0.00756862	0.0494334	0.0626747	0.0618341	0.768537	0.836312	0.812671	0.825178	0.802509	0.794702	0.816797	0.760278	0.8094	0.813054	0.824518	0.822497	0.807204	0.0228444	0.0513615	0.0183711	8.39075e-06	0.755843	GRK6
cg05616969	2	118982661	0.162439	0.250853	0.250714	0.203038	0.228385	0.216463	0.270164	0.240225	0.240966	0.24209	0.791733	0.79087	0.833578	0.804073	0.789354	0.817061	0.815999	0.727056	0.762637	0.781658	0.685343	0.753163	0.779377	0.0418284	0.230534	0.0304091	8.39075e-06	0.548844	INSIG2
cg05620710	5	140010064	0.796995	0.706939	0.758439	0.84933	0.806481	0.759428	0.746761	0.801514	0.754983	0.843984	0.314792	0.165115	0.232332	0.178188	0.18926	0.253953	0.424108	0.212435	0.207661	0.219586	0.309929	0.199055	0.242201	0.0741477	0.782485	0.0450289	8.39075e-06	0.540284	CD14
cg05621339	2	85483362	0.96371	0.94342	0.962343	0.949135	0.948065	0.961928	0.961304	0.960416	0.955549	0.960038	0.112217	0.0462478	0.0810328	0.0546055	0.0701731	0.0438968	0.109827	0.0861601	0.0638569	0.0933243	0.0778438	0.0690553	0.0756866	0.0223403	0.956591	0.00717883	8.39075e-06	0.880904	TGOLN2
cg05624199	19	41168318	0.832043	0.813743	0.833293	0.818202	0.866947	0.848903	0.921341	0.807225	0.827903	0.811981	0.139393	0.19161	0.204424	0.0556846	0.0909331	0.0676911	0.0903031	0.201616	0.165184	0.159148	0.0352381	0.0260065	0.118936	0.0656936	0.838158	0.034426	8.39075e-06	0.719222	NUMBL
cg05625103	10	2543513	0.726051	0.658783	0.839777	0.75167	0.930899	0.831182	0.912622	0.888489	0.975209	0.698431	0.0504147	0.668905	0.0341929	0.153769	0.089447	0.169263	0.132388	0.158449	0.0934423	0.158032	0.237543	0.0699246	0.167981	0.168005	0.821311	0.107715	1.57837e-05	0.653331	LINC00701
cg05626536	8	144801088	0.815608	0.843045	0.776716	0.741712	0.81296	0.871566	0.700783	0.814301	0.79588	0.689129	0.128353	0.142032	0.262215	0.0796832	0.136728	0.119686	0.0840022	0.175351	0.179306	0.136201	0.0939411	0.144718	0.140185	0.0497502	0.78617	0.0594147	8.39075e-06	0.645985	MAPK15
cg05632631	16	24099614	0.881535	0.893402	0.886868	0.880535	0.908496	0.916383	0.978572	0.899828	0.883155	0.891914	0.319774	0.289994	0.181869	0.266838	0.181994	0.221451	0.206059	0.236799	0.24994	0.334082	0.223847	0.245461	0.246509	0.0491439	0.902069	0.0293566	8.39075e-06	0.65556	CACNG3
cg05635340	11	112129772	0.907555	0.874899	0.546835	0.876205	0.908765	0.884172	0.888937	0.863001	0.905718	0.88359	0.293133	0.210482	0.213338	0.170916	0.186616	0.181522	0.207469	0.278884	0.137978	0.173374	0.160779	0.182702	0.199766	0.0457255	0.853968	0.10899	8.39075e-06	0.654202	C11orf34
cg05650171	1	161089102	0.778631	0.769739	0.762773	0.782113	0.76682	0.748596	0.754141	0.738992	0.742306	0.786779	0.270975	0.246379	0.291527	0.239001	0.193076	0.169431	0.209196	0.24406	0.284548	0.242567	0.152263	0.215552	0.229881	0.0435487	0.763089	0.016752	8.39075e-06	0.533208	NIT1
cg05651243	11	134527018	0.941261	0.86795	0.921934	0.949717	0.952121	0.919573	0.95045	0.887821	0.876086	0.927424	0.0966006	0.145275	0.0750166	0.0431943	0.15451	0.00227282	0.0471656	0.131869	0.0908943	0.0918715	0.11098	0.0756089	0.0887716	0.0443058	0.919434	0.0316633	8.39075e-06	0.830662	LOC283177
cg05657111	3	181902114	0.815249	0.782029	0.828906	0.80042	0.813441	0.834583	0.92836	0.746185	0.687055	0.804954	0.259075	0.130712	0.164728	0.155236	0.202685	0.0931302	0.229831	0.162326	0.2874	0.208436	0.221804	0.290776	0.200512	0.0615694	0.804118	0.0621396	8.39075e-06	0.603607	FLJ46066
cg05658107	4	40198392	0.0439796	0.0758907	0.0668702	0.0288989	0.0681259	0.0347512	0	0.0472662	0.0765867	0.06205	0.847085	0.867996	0.875448	0.862151	0.854462	0.848899	0.845327	0.871916	0.820305	0.786424	0.843051	0.830288	0.846113	0.0249182	0.0504419	0.0243928	8.39075e-06	0.795671	RHOH
cg05674928	12	121410996	0.80027	0.77787	0.848347	0.823913	0.798981	0.831397	0.828871	0.795573	0.774737	0.767188	0.196964	0.200455	0.156738	0.0884018	0.122157	0.154749	0.13533	0.168978	0.118123	0.152137	0.173127	0.144571	0.150977	0.0323865	0.804715	0.0273488	8.39075e-06	0.653737	HNF1A-AS1
cg05687083	7	5371160	0.0391754	0.0896127	0.0465631	0.075416	0.0748005	0.0726809	0	0.038284	0.063552	0.0764362	0.892422	0.825763	0.84283	0.844638	0.845025	0.845829	0.886225	0.825651	0.85922	0.884869	0.886623	0.896111	0.861267	0.0263878	0.0576521	0.026683	8.39075e-06	0.803615	SLC29A4
cg05691054	4	77380878	0.878563	0.848276	0.876256	0.884955	0.881477	0.887016	0.869647	0.879141	0.831121	0.860685	0.167613	0.144188	0.145549	0.0714557	0.179514	0.145687	0.16587	0.155164	0.131477	0.215233	0.0892358	0.166233	0.148102	0.0383905	0.869714	0.0179831	8.39075e-06	0.721612	SHROOM3
cg05694921	1	29587117	0.0617898	0.0898752	0.0599492	0.0745916	0.0889064	0.0460752	0.0146406	0.0649364	0.0539531	0.0724486	0.750153	0.69748	0.7755	0.788696	0.760244	0.746188	0.784025	0.720762	0.750526	0.663073	0.844636	0.736532	0.751485	0.0464223	0.0627166	0.0219538	8.39075e-06	0.688768	PTPRU
cg05697866	1	2437200	0.902379	0.825614	0.889547	0.837566	0.891975	0.900498	0.928985	0.833941	0.81997	0.826052	0.135324	0.109022	0.1335	0.0766354	0.0545848	0.0939064	0.108257	0.155499	0.187624	0.132082	0.10833	0.0591556	0.112827	0.0389824	0.865653	0.0406756	8.39075e-06	0.752826	PANK4
cg05699035	1	215259771	0.917991	0.909942	0.861486	0.913302	0.901598	0.922802	0.891559	0.893698	0.933778	0.870672	0.435634	0.202589	0.235987	0.153609	0.131576	0.221125	0.264603	0.30999	0.106426	0.335303	0.134413	0.184924	0.226348	0.0970651	0.901683	0.0228254	8.39075e-06	0.675334	KCNK2
cg05707833	18	77203371	0.795358	0.817828	0.786152	0.796588	0.838947	0.805131	0.872002	0.772679	0.749994	0.797126	0.196626	0.166543	0.214675	0.186593	0.172466	0.128553	0.163341	0.237894	0.214724	0.13927	0.174181	0.189544	0.182034	0.0315884	0.803181	0.0340333	8.39075e-06	0.621146	NFATC1
cg05713294	16	66413010	0.96123	0.946594	0.947593	0.943359	0.954395	0.935357	0.930522	0.948225	0.939016	0.956743	0.295462	0.228056	0.232249	0.277201	0.247835	0.21563	0.155612	0.229735	0.2274	0.338239	0.181187	0.203622	0.236019	0.0494942	0.946303	0.00962261	8.39075e-06	0.710285	CDH5
cg05714778	12	51236059	0.834905	0.79837	0.830799	0.787119	0.776548	0.741542	0.756789	0.783906	0.740796	0.803716	0.30948	0.258751	0.258778	0.251484	0.207491	0.202217	0.236807	0.298393	0.220107	0.318555	0.175414	0.208092	0.245464	0.0456924	0.785449	0.0330499	8.39075e-06	0.539985	TMPRSS12
cg05719612	10	18629545	0.663365	0.803374	0.782685	0.677709	0.787152	0.806636	0.857337	0.755713	0.781799	0.737613	0.132451	0.151384	0.109886	0.0539846	0.151722	0.120706	0.090079	0.098829	0.141753	0.0882939	0.112055	0.064327	0.109623	0.0320502	0.765338	0.059257	8.39075e-06	0.655716	CACNB2
cg05720403	4	187289264	0.855089	0.797432	0.7994	0.800054	0.818834	0.866472	0.825234	0.797626	0.773159	0.809909	0.254885	0.210284	0.244704	0.158876	0.224038	0.103713	0.278948	0.199657	0.247073	0.342234	0.217214	0.208466	0.224174	0.0593076	0.814321	0.0283334	8.39075e-06	0.590146	F11
cg05725719	7	150433828	0.803471	0.841398	0.828353	0.900146	0.888183	0.903359	0.894117	0.805985	0.810617	0.842914	0.416137	0.308047	0.301982	0.397761	0.177241	0.162008	0.154532	0.192392	0.0206359	0.23851	0.0777368	0.289412	0.228033	0.120285	0.851854	0.0407945	8.39075e-06	0.623821	GIMAP5
cg05727199	11	108408907	0.751609	0.730814	0.73051	0.762759	0.741394	0.815825	0.850354	0.720367	0.836383	0.753744	0.27144	0.244237	0.220461	0.201542	0.330721	0.16281	0.464798	0.287502	0.175241	0.260817	0.17182	0.198705	0.249175	0.0851828	0.769376	0.0471301	8.39075e-06	0.520201	KDELC2
cg05729490	7	27404187	0.788501	0.731715	0.784106	0.769061	0.754763	0.747712	0.785674	0.751205	0.719988	0.796343	0.218019	0.216847	0.231301	0.244272	0.228295	0.184742	0.266022	0.195902	0.249129	0.254856	0.198814	0.193241	0.223453	0.0266739	0.762907	0.0258796	8.39075e-06	0.539453	EVX1
cg05733231	7	45807487	0.81447	0.808382	0.774187	0.795124	0.782237	0.812826	0.838943	0.799807	0.698704	0.780845	0.233869	0.148145	0.222335	0.179614	0.180048	0.184908	0.166358	0.216808	0.253885	0.232469	0.177531	0.174502	0.197539	0.0327953	0.790553	0.0375671	8.39075e-06	0.593013	SEPT7P2
cg05740465	6	169825927	0.784034	0.810343	0.852028	0.954379	0.875897	0.706808	0.95378	0.861418	0.561021	0.862335	0.12302	0.56915	0.161983	0.0324981	0.0765544	0.367533	0.39674	0.128583	0.061654	0.125915	0.236719	0.115507	0.199655	0.162907	0.822204	0.117773	1.57837e-05	0.62255	THBS2
[truncated: 4,569 more rows]
