# Supplementary material for: Microarray-Based Analysis of Methylation Status of CpGs in Placental DNA and Maternal Blood DNA – Potential New Epigenetic Biomarkers for Cell Free Fetal DNA-Based Diagnosis
Source: PLoS One. 2015 Jul 31;10(7):e0128918. doi: 10.1371/journal.pone.0128918 (PMC4521692; doi:10.1371/journal.pone.0128918)
Supplement: S3 Table — DMCs were obtained by using strict filtering conditions thus 10 out of 10 MBC samples should be hypomethylated (β<0.25) and 10 out of 12 CVS samples hypermethylated (β>0.75), or vice versa. The table lists Illumina target ID, chromosome, Methylation level as mean β-value for maternal blood cells (MBC), mean β-value for Chorionic samples (CVS), gene name and site for methylation sensitive restriction enzyme (MSRE) (XLSX) [file pone.0128918.s005.xlsx]

## Sheet: Ark1
TargetID	chr	pos	MBC1	MBC2	MBC3	MBC4	MBC5	MBC6	MBC7	MBC8	MBC9	MBC10	CNOR1	CNOR2	CNOR3	CNOR4	CNOR5	CNOR6	CNOR7	CNOR8	CNOR9	CNOR10	CNOR11	CNOR12	cnor.mean	cnor.sd	mbc.mean	mbc.sd	diff.mbccnor	adj.P-value.mbc.cnor	MBC3rep	MBC6rep	CNOR3rep	CNOR5rep	diff.mbc3	diff.mbc6	diff.cnor3	diff.cnor5	genename	RE1	RE2	RE3	RE4
cg00021933	1	86082316	0.954683	0.948565	0.948441	0.941114	0.944023	0.965557	0.975469	0.922473	0.927269	0.914339	0.26215	0.176388	0.206549	0.149695	0.168383	0.100248	0.202432	0.210286	0.182164	0.246993	0.163025	0.17012	0.186536	0.0433449	0.944193	0.018976	0.757657	8.39075e-06	0.915411	0.913847	0.273841	0.221913	0.0331533	0.0301763	0.0672916	0.0535304	CYR61	HpaII
cg00031187	12	31522997	0.862285	0.837872	0.844789	0.842736	0.832566	0.85065	0.85673	0.838666	0.842892	0.830803	0.247714	0.227989	0.184473	0.142404	0.107387	0.151615	0.167799	0.202711	0.230402	0.13738	0.124475	0.190822	0.176264	0.0451806	0.843999	0.0100827	0.667735	8.39075e-06	0.844595	0.829836	0.177692	0.135129	0.0067223	0.0027299	0.0067815	0.0277419	FAM60A	AciI
cg00070899	6	34024479	0.86964	0.842344	0.865012	0.842574	0.905804	0.915661	0.936759	0.830709	0.778442	0.881366	0.135037	0.137707	0.101978	0.0461012	0.106915	0.087257	0.0382704	0.156865	0.138088	0.137233	0.0119789	0.0500292	0.0956216	0.0483025	0.866831	0.0463334	0.77121	8.39075e-06	0.84096	0.801448	0.12952	0.144384	0.0013842	0.104356	0.0275422	0.0374693	GRM4	HpyCH4IV	AatII
cg00075967	15	74495354	0.825568	0.768069	0.798723	0.798442	0.775769	0.793796	0.888551	0.769981	0.795969	0.763534	0.135137	0.0732664	0.119622	0.077123	0.128942	0.0903316	0.0801095	0.12703	0.0613815	0.0791148	0.0795806	0.0471669	0.0915671	0.0289161	0.79784	0.0370355	0.706273	8.39075e-06	0.766345	0.763332	0.100894	0.10754	0.0017244	0.0124368	0.0187278	0.0214024	STRA6	HhaI
cg00172603	1	54822031	0.0325758	0.0976087	0.0502193	0.0421516	0.0849061	0.0495235	0.0684243	0.0666907	0.0984062	0.0543384	0.893302	0.904535	0.880326	0.917886	0.945766	0.912955	0.839504	0.832858	0.887014	0.732022	0.870572	0.903937	0.876723	0.0555695	0.0644845	0.0229311	0.812239	8.39075e-06	0.103256	0.0880272	0.820594	0.834398	0.00564704	0.00312112	0.059732	0.111368	SSBP3	AciI
cg00176888	17	56408804	0.0319129	0.041271	0.032345	0.0410249	0.0436226	0.00592922	0.0225206	0.0493113	0.044821	0.0546304	0.790017	0.849613	0.788915	0.865155	0.753841	0.75173	0.870872	0.816405	0.783721	0.764693	0.829493	0.848968	0.809452	0.0430529	0.0367389	0.0142352	0.772713	8.39075e-06	0.0587459	0.0620935	0.789059	0.787783	0.0174749	0.0184709	0.0001443	0.033942	MIR142	AciI
cg00221709	15	96905554	0.0670877	0.150959	0.119957	0.141331	0.126279	0.0887302	0.0914528	0.132571	0.201321	0.140913	0.774099	0.861118	0.838534	0.881567	0.830815	0.83133	0.857008	0.783476	0.810127	0.780079	0.877517	0.885937	0.834301	0.0401966	0.12606	0.0378396	0.708241	8.39075e-06	0.164282	0.135029	0.805545	0.798421	0.0133228	0.0087502	0.0329894	0.0323946	NR2F2	HhaI
cg00234095	17	39440474	0.840159	0.831682	0.847437	0.835506	0.833415	0.793492	0.861131	0.844478	0.834157	0.843216	0.261949	0.1127	0.219684	0.179507	0.178531	0.22475	0.183255	0.198664	0.149452	0.208159	0.12475	0.150016	0.182618	0.0434627	0.836467	0.0174397	0.653849	8.39075e-06	0.753089	0.769466	0.217603	0.197519	0.078593	0.0639495	0.0020808	0.0189887	KRTAP9-7	HpaII
cg00242998	20	32807971	0.852859	0.832658	0.823319	0.78365	0.80227	0.786571	0.897725	0.850804	0.778467	0.826132	0.256686	0.1393	0.284874	0.217957	0.180628	0.180255	0.17073	0.229824	0.164868	0.184708	0.171911	0.161661	0.195284	0.0430595	0.823446	0.0374732	0.628162	8.39075e-06	0.756425	0.820419	0.206009	0.181775	0.0762336	0.0181483	0.0788653	0.0011465	ASIP	HpyCH4IV	PmlI
cg00252408	1	98389381	0.90481	0.857106	0.894444	0.923823	0.906164	0.947725	0.908916	0.910658	0.864738	0.897827	0.282373	0.057738	0.19923	0.0997794	0.0837354	0.118926	0.202771	0.211476	0.062917	0.188238	0.114167	0.0577684	0.139927	0.0741743	0.901621	0.0262298	0.761694	8.39075e-06	0.834069	0.791496	0.153232	0.14265	0.0230375	0.114668	0.0459977	0.0589149	DPYD	HpyCH4IV	PmlI
cg00263700	16	968257	0.942155	0.900282	0.909972	0.88563	0.94271	0.95216	0.926161	0.903263	0.913712	0.854471	0.267427	0.151929	0.0663529	0.0868087	0.152585	0.11382	0.0821607	0.137498	0.12549	0.182742	0.107554	0.11202	0.132199	0.0539119	0.913052	0.0295903	0.780853	8.39075e-06	0.869621	0.841979	0.123271	0.126415	0.0306616	0.100731	0.0569179	0.0261699	LMF1	HhaI
cg00396667	5	134364387	0.0198074	0.164188	0.0334721	0.0486163	0.023277	0.0477486	0.0225201	0.064881	0.0546246	0.167668	0.766343	0.905284	0.801542	0.924596	0.872947	0.834401	0.846317	0.895063	0.816102	0.788571	0.816085	0.883629	0.845907	0.0502577	0.0646803	0.055411	0.781226	8.39075e-06	0.149259	0.053027	0.776852	0.851617	0.0149288	0.02975	0.0246901	0.0213304	LOC100996485	HpaII
cg00399591	16	18802159	0.914373	0.883192	0.882659	0.895814	0.883628	0.891032	0.776126	0.911309	0.894248	0.880344	0.0318575	0.0397056	0.0618086	0.00526316	0.0487053	0.00184821	0	0.0581585	0.01236	0.0404089	0.0290156	0.0209016	0.0291694	0.0214299	0.881273	0.0387882	0.852103	8.39075e-06	0.868314	0.806087	0.0690728	0.0371454	0.0148781	0.0775408	0.0072642	0.0115599	RPS15A	BstUI.1	BstUI.2	HhaI
cg00424967	6	10163569	0.853662	0.789036	0.865078	0.783366	0.898645	0.868012	0.834623	0.781522	0.779708	0.843312	0.182856	0.237535	0.288341	0.224917	0.173538	0.170033	0.272246	0.223103	0.169878	0.228502	0.129771	0.168919	0.205803	0.0473796	0.829697	0.0433042	0.623893	8.39075e-06	0.796358	0.823032	0.259301	0.141919	0.0073223	0.0756125	0.0290399	0.0316193	LOC100130275	HpaII
cg00433917	19	7915517	0.855948	0.836503	0.892388	0.893683	0.86005	0.921384	0.916696	0.869325	0.849845	0.880253	0.175875	0.153793	0.186061	0.166769	0.230137	0.084636	0.085052	0.214076	0.158807	0.199726	0.104065	0.169767	0.16073	0.0476285	0.877608	0.028352	0.716877	8.39075e-06	0.80117	0.787997	0.200118	0.255364	0.0353328	0.0720535	0.0140576	0.025226	EVI5L	HpaII
cg00446595	16	28331871	0.959678	0.940372	0.964186	0.960226	0.923588	0.916293	0.93935	0.956304	0.967415	0.951236	0.0770284	0.0793202	0.0594783	0.0823976	0.0612398	0.0984024	0.0579781	0.163244	0.0928407	0.130995	0.100263	0.0813131	0.0903751	0.0307886	0.947865	0.017443	0.85749	8.39075e-06	NA	0.940965	0.0770294	0.0842171	NA	0.0173771	0.0175511	0.0229773	SBK1	HhaI
cg00452882	16	67687119	0.917454	0.8533	0.96949	0.790602	0.938858	0.788504	0.929941	0.903918	0.963848	0.77244	0.101141	0.0111273	0.00574839	0.0088893	0.0435483	0.00677215	0.0274375	0.0265654	0.0165046	0	0.0772304	0.0627826	0.0323123	0.0323558	0.882836	0.0756729	0.850523	8.39075e-06	0.846042	0.919291	0.022722	0.0523853	0.007258	0.0195673	0.0169736	0.00883707	ACD	AciI
cg00458927	2	62116573	0.957423	0.947101	0.944665	0.955434	0.951673	0.964903	0.917649	0.936542	0.917621	0.931912	0.167875	0.103211	0.241584	0.0822218	0.13432	0.0630015	0.143772	0.205772	0.137839	0.170795	0.0990995	0.0946676	0.137013	0.0527972	0.942492	0.0162823	0.805479	8.39075e-06	0.927065	0.921843	0.309955	0.157265	0.0200358	0.0298305	0.0683711	0.0229447	CCT4	HpaII
cg00498691	19	40315143	0.117778	0.152179	0.18244	0.181085	0.135316	0.0716558	0.224714	0.0918607	0.17425	0.171379	0.696039	0.798915	0.859815	0.84781	0.804292	0.804654	0.773462	0.776542	0.738592	0.757223	0.874628	0.762586	0.791213	0.0518835	0.150266	0.0464541	0.640947	8.39075e-06	0.12966	0.0734946	0.732501	0.739715	0.022519	0.0618217	0.127314	0.0645762	DYRK1B	AciI
cg00511464	4	40518041	0.821538	0.830795	0.872406	0.855149	0.806617	0.83344	0.897762	0.828539	0.793501	0.841692	0.141364	0.10994	0.155293	0.158554	0.129248	0.153917	0.114585	0.14874	0.122377	0.135559	0.138049	0.132127	0.136646	0.0158867	0.838144	0.0306615	0.701498	8.39075e-06	0.803859	0.817886	0.116726	0.111709	0.0269359	0.011269	0.0385673	0.0175386	RBM47	HpaII
cg00513941	19	42437245	0.968348	0.939914	0.95941	0.963763	0.962009	0.913009	0.940171	0.944758	0.964163	0.961491	0.0365641	0.0968484	0.029811	0	0	0.0659862	0.172909	0.101736	0.04248	0.0540341	0.0303837	0	0.0525627	0.0510797	0.951704	0.0171807	0.899141	0.000191815	0.885446	0.924864	0.0152421	0.0950391	0.0544674	0.0371456	0.0145689	0.0950391	RABAC1	HpaII
cg00539049	2	149933534	0.84277	0.751896	0.830985	0.853669	0.796528	0.774862	0.888425	0.795907	0.80589	0.786435	0.145231	0.101541	0.11165	0.102899	0.116251	0.123041	0.114213	0.140457	0.104338	0.12576	0.115424	0.125876	0.11889	0.0139282	0.812737	0.0409062	0.693846	8.39075e-06	0.734906	0.803548	0.105845	0.0978893	0.0169897	0.00702	0.0058054	0.0183618	LYPD6B	AciI
cg00543944	4	123524574	0.799738	0.81179	0.806194	0.806917	0.85053	0.814448	0.827698	0.774743	0.774791	0.799236	0.216426	0.286302	0.193571	0.169446	0.190662	0.200611	0.130815	0.247878	0.24877	0.161097	0.203865	0.141736	0.199265	0.0458795	0.806609	0.0225875	0.607344	8.39075e-06	0.780529	0.8173	0.175286	0.151595	0.0312609	0.0332296	0.0182849	0.0390668	IL21	HhaI
cg00550955	22	22012657	0.812409	0.795746	0.822001	0.813767	0.816534	0.817196	0.890151	0.800318	0.755382	0.819629	0.225871	0.159486	0.279615	0.252495	0.189073	0.171626	0.126111	0.247307	0.158639	0.181958	0.156672	0.194036	0.195241	0.0464213	0.814313	0.0331149	0.619072	8.39075e-06	0.805275	0.791203	0.193494	0.195275	0.0095294	0.0253315	0.0861214	0.0062016	MIR130B	AciI	BstUI.1
cg00562468	6	37519216	0.796725	0.779205	0.814137	0.84823	0.804622	0.849182	0.867347	0.807567	0.815767	0.818746	0.233845	0.173528	0.214084	0.141762	0.138741	0.180723	0.12704	0.208851	0.164412	0.152047	0.160651	0.150939	0.170552	0.0331348	0.820153	0.0269586	0.649601	8.39075e-06	0.779635	0.751343	0.194778	0.137577	0.0004298	0.0532797	0.0193054	0.0011635	MIR4462	HpaII
cg00586094	6	31775791	0.831634	0.766467	0.846429	0.831419	0.803102	0.836135	0.879055	0.782173	0.834934	0.82787	0.263666	0.180299	0.17057	0.228462	0.239315	0.11849	0.141467	0.263294	0.194606	0.218509	0.176163	0.226226	0.201756	0.0460534	0.823922	0.0323617	0.622166	8.39075e-06	0.784577	0.73544	0.221774	0.198688	0.0181099	0.0676619	0.0512036	0.0406265	LSM2	HpyCH4IV
cg00674220	13	27610741	0.863256	0.835746	0.835786	0.852895	0.865279	0.886075	0.848368	0.851206	0.85017	0.868395	0.120097	0.084313	0.143758	0.0650844	0.0889159	0.0391716	0.0848693	0.106575	0.0703598	0.0811168	0.116545	0.0636923	0.0887081	0.0288822	0.855718	0.0154192	0.76701	8.39075e-06	0.80093	0.811146	0.0875499	0.0630899	0.0348163	0.0541335	0.0562083	0.025826	USP12	AciI
cg00684594	11	57519470	0.870395	0.876516	0.827476	0.859859	0.81148	0.768256	0.825994	0.838309	0.790025	0.81382	0.0798551	0.0481983	0.0850903	0.0744433	0.162715	0.101381	0.163871	0.138828	0.037747	0.10948	0.0773382	0.0316503	0.0925498	0.0446922	0.828213	0.0345796	0.735663	8.39075e-06	0.786518	0.788457	0.0423776	0.160066	0.0899977	0.0230232	0.0427126	0.0026492	BTBD18	HpyCH4IV
cg00692774	2	10223596	0.82135	0.768954	0.806199	0.750672	0.788967	0.796127	0.774522	0.774732	0.760577	0.802586	0.219034	0.124954	0.177163	0.178007	0.158859	0.25246	0.16902	0.157221	0.155832	0.172463	0.145351	0.0954226	0.167149	0.0403569	0.784469	0.0222719	0.61732	8.39075e-06	0.732559	0.768258	0.117465	0.11287	0.0363957	0.0207091	0.0596981	0.0459892	CYS1	HpyCH4IV
cg00702126	1	1369793	0.103558	0.12129	0.106829	0.0929532	0.107961	0.0969838	0.0563487	0.104413	0.119468	0.113087	0.767374	0.817448	0.806466	0.817728	0.832922	0.726862	0.755808	0.770504	0.809994	0.777736	0.797766	0.825741	0.792196	0.0323519	0.102289	0.0184315	0.689907	8.39075e-06	0.0981869	0.0864565	0.773058	0.799486	0.0231036	0.0215044	0.0334072	0.033436	VWA1	HhaI
cg00713294	1	55678649	0.0969811	0.120724	0.179065	0.104862	0.109347	0.101432	0.131293	0.18191	0.144698	0.185529	0.881878	0.862552	0.926153	0.895243	0.832158	0.751384	0.917256	0.912014	0.837113	0.89074	0.911806	0.939566	0.879822	0.0525946	0.135584	0.0351857	0.744238	8.39075e-06	0.110605	0.0857033	0.85736	0.806889	0.0101188	0.0236433	0.0687921	0.0252696	USP24	AfeI	HhaI
cg00759427	20	62708630	0.111877	0.138884	0.133696	0.114112	0.189881	0.12672	0.0920356	0.12045	0.11696	0.10526	0.815848	0.778308	0.777025	0.818077	0.817255	0.769792	0.748977	0.792997	0.760701	0.805134	0.788077	0.810588	0.790232	0.0235855	0.124987	0.0265273	0.665244	8.39075e-06	0.0934003	0.144869	0.757173	0.785202	0.0454834	0.0450118	0.0198518	0.032053	RGS19	HpaII
cg00763594	1	15256054	0.855677	0.780182	0.810045	0.821594	0.843272	0.818071	0.833121	0.813178	0.806468	0.830193	0.23616	0.197444	0.211089	0.182809	0.235804	0.2255	0.242436	0.209104	0.186299	0.195575	0.182565	0.259615	0.2137	0.0258692	0.82118	0.0210743	0.60748	8.39075e-06	0.736734	0.776217	0.178049	0.161903	0.0434478	0.0670555	0.03304	0.0739006	KAZN	HpyCH4IV
cg00764217	7	116660240	0.811798	0.795749	0.823493	0.814069	0.817315	0.844034	0.853777	0.824133	0.833627	0.820723	0.146827	0.120836	0.203503	0.130844	0.129532	0.12348	0.129149	0.147375	0.140279	0.1408	0.125232	0.130172	0.139003	0.0221326	0.823872	0.0166064	0.684869	8.39075e-06	0.752906	0.81892	0.192264	0.0946957	0.0428425	0.0016052	0.0112391	0.0348365	ST7-AS1	HpyCH4IV	AatII
cg00795205	16	23916466	0.958764	0.929997	0.937281	0.940814	0.91603	0.838081	0.918329	0.903869	0.892672	0.896961	0.145156	0.0903157	0.15237	0.100483	0.174637	0.13887	0.176401	0.180764	0.140781	0.145981	0.0392108	0.131777	0.134729	0.0408172	0.91328	0.0335821	0.778551	8.39075e-06	0.825941	0.863268	0.0798689	0.103576	0.104057	0.052762	0.0725007	0.0710608	PRKCB	HpaII
cg00811961	19	51685227	0.941633	0.913027	0.920881	0.964218	0.952027	0.950176	0.979037	0.939801	0.94028	0.946621	0.137078	0.189846	0.0619265	0.045377	0.132491	0.0838036	0	0.216227	0.236423	0.414347	0.109127	0.0819899	0.142386	0.110774	0.94477	0.0190636	0.802384	8.39075e-06	0.9024	0.928591	0.130516	0.176565	0.0106271	0.0234362	0.0685895	0.0440734	SIGLEC17P	AciI	BstUI.1
cg00812799	13	21295612	0.762096	0.777278	0.804416	0.780034	0.777128	0.812621	0.799092	0.810589	0.760349	0.79245	0.283307	0.182457	0.183486	0.190675	0.148041	0.123234	0.247251	0.196584	0.250667	0.213894	0.1286	0.189218	0.194785	0.0487037	0.787605	0.0190304	0.592821	8.39075e-06	0.756614	0.782054	0.137933	0.104319	0.0206637	0.0049263	0.0455532	0.0437221	IL17D	HhaI
cg00830401	7	151553558	0.837055	0.777401	0.810596	0.840508	0.846907	0.874769	0.87695	0.817023	0.812031	0.806655	0.209673	0.192689	0.276418	0.136167	0.155473	0.130098	0.155165	0.262307	0.209596	0.249175	0.202	0.149143	0.193992	0.0499912	0.829989	0.0313297	0.635997	8.39075e-06	0.768073	0.751847	0.249699	0.217989	0.0093284	0.0950601	0.0267189	0.062516	PRKAG2-AS1	HpyCH4IV	AatII
cg00848245	16	28224134	0.846861	0.803412	0.821531	0.849847	0.82683	0.858009	0.772643	0.755797	0.837125	0.837724	0.200761	0.202327	0.214228	0.166619	0.160962	0.206055	0.167258	0.19423	0.221457	0.211732	0.202226	0.195066	0.195243	0.0198736	0.820978	0.0339014	0.625735	8.39075e-06	0.763107	0.772794	0.219842	0.174038	0.0403058	0.0540355	0.0056142	0.0130761	XPO6	AciI	BstUI.1	SacII.1
cg00849267	16	968265	0.972653	0.935875	0.960174	0.962571	0.957628	0.96641	0.989355	0.945566	0.961089	0.963221	0.291357	0.188517	0.13993	0.138049	0.182041	0.19599	0.148549	0.137184	0.139445	0.213412	0.114329	0.147856	0.169722	0.0483923	0.961454	0.0143604	0.791732	8.39075e-06	0.935201	0.950592	0.154811	0.187761	0.0006736	0.0070357	0.014881	0.0057202	LMF1	AciI	BstUI.1	EagI.2
cg00874480	12	16512895	0.868329	0.887184	0.873024	0.84224	0.868394	0.880234	0.853741	0.850158	0.863241	0.889809	0.0861368	0.0817437	0.103124	0.0990602	0.0643281	0.06563	0.137956	0.0457462	0.0509961	0.0803854	0.0828486	0.0582148	0.0796808	0.0256654	0.867636	0.0157248	0.787955	8.39075e-06	0.872649	0.877183	0.0803641	0.0556998	0.0145357	0.0087894	0.0227596	0.00862826	MGST1	HpyCH4IV
cg00875382	4	103542236	0.884453	0.859136	0.882194	0.88581	0.888792	0.878653	0.856211	0.890172	0.835799	0.853557	0.148662	0.115487	0.150737	0.178977	0.166431	0.0899812	0.30644	0.127409	0.106865	0.143811	0.126716	0.152085	0.151133	0.0550365	0.871478	0.0187642	0.720344	8.39075e-06	0.800186	0.829674	0.0963081	0.134105	0.0589498	0.0591183	0.0544293	0.0323259	NFKB1	HpyCH4IV
cg00892742	3	195648562	0.959592	0.943687	0.957116	0.936026	0.933959	0.956471	0.968677	0.947871	0.941023	0.950646	0.288026	0.154598	0.099498	0.198291	0.169487	0.108984	0.0806991	0.185287	0.0958932	0.12215	0.0273132	0.0719114	0.133512	0.0698409	0.949507	0.0110999	0.815995	8.39075e-06	0.930994	0.93631	0.120994	0.266869	0.0126935	0.0023509	0.0214961	0.097382	TNK2	HpaII
cg00944421	16	68269483	0.863515	0.854074	0.875684	0.888912	0.893234	0.93344	0.902945	0.917652	0.865484	0.913771	0.155527	0.054728	0.0815815	0.036102	0.120351	0.0467777	0.108355	0.179747	0.144091	0.063304	0.0162195	0.151729	0.0965427	0.0539978	0.890871	0.0262181	0.794329	8.39075e-06	0.811605	0.869953	0.0769476	0.114882	0.0424688	0.0232817	0.00463396	0.0054691	ESRP2	AciI
cg00961640	1	110933767	0.869486	0.890212	0.866177	0.878152	0.851013	0.844355	0.89005	0.849828	0.870303	0.89114	0.153696	0.15082	0.145166	0.146608	0.123208	0.145933	0.0848151	0.173298	0.146894	0.140852	0.139577	0.121271	0.139345	0.0218264	0.870072	0.017524	0.730727	8.39075e-06	0.857279	0.815579	0.149165	0.0890454	0.0329329	0.0354339	0.0039991	0.0341631	SLC16A4	AciI
cg00974761	17	33866073	0.906714	0.768661	0.890204	0.902542	0.812265	0.883908	0.935546	0.86646	0.806042	0.897324	0.233444	0.17667	0.188545	0.111342	0.225535	0.134531	0.150441	0.203786	0.280581	0.275479	0.0822896	0.184866	0.187292	0.0613487	0.866967	0.0534014	0.679674	8.39075e-06	0.857028	0.785019	0.195788	0.270231	0.0883662	0.0272459	0.0072434	0.0446955	SLFN14	BstUI.2
cg01054402	2	85551850	0.162278	0.190534	0.179554	0.200468	0.173515	0.23186	0.154801	0.178721	0.172526	0.136332	0.807024	0.854123	0.815652	0.859956	0.801225	0.821345	0.832813	0.803661	0.791525	0.780113	0.832196	0.838643	0.819856	0.0245531	0.178059	0.0261139	0.641797	8.39075e-06	0.165997	0.132197	0.776493	0.818098	0.0245371	0.0413187	0.0391587	0.0168731	TGOLN2	HpyCH4IV
cg01062942	19	15568935	0.920799	0.898047	0.928386	0.89849	0.929474	0.898555	0.950822	0.891904	0.905828	0.921376	0.133453	0.128859	0.146021	0.117483	0.105341	0.0900819	0.0825257	0.176769	0.0971119	0.193791	0.10664	0.109081	0.12393	0.0340606	0.914368	0.0188271	0.790438	8.39075e-06	0.913871	0.886078	0.143195	0.0812483	0.0158245	0.0433963	0.0028264	0.0240928	RASAL3	HpaII
cg01076874	19	39797966	0.878611	0.856428	0.874427	0.839499	0.860083	0.824536	0.90545	0.835149	0.834943	0.865216	0.235655	0.171973	0.15679	0.185332	0.270019	0.203945	0.175458	0.262184	0.141487	0.132964	0.174878	0.188466	0.191596	0.0440667	0.857434	0.0247605	0.665838	8.39075e-06	0.783808	0.800072	0.207739	0.207378	0.0726205	0.0600108	0.050949	0.0626411	LRFN1	AciI	BstUI.1
cg01131395	13	47207812	0.884147	0.881285	0.857553	0.88775	0.878666	0.850059	0.89733	0.851588	0.871236	0.894931	0.218314	0.169991	0.220251	0.174417	0.196331	0.125724	0.181854	0.252321	0.377795	0.239034	0.200606	0.173457	0.210841	0.0627599	0.875455	0.0172617	0.664613	8.39075e-06	0.842426	0.85754	0.193596	0.190665	0.0388597	0.0211259	0.0266552	0.0056657	LRCH1	HpyCH4IV	PmlI
cg01180479	11	65374833	0.975713	0.975931	0.980401	0.963934	0.975803	0.975463	0.979727	0.974209	0.976322	0.974937	0.233047	0.16828	0.197514	0.132796	0.223029	0.110528	0.203776	0.186677	0.31991	0.115125	0.0442065	0.224084	0.179914	0.0719476	0.975244	0.00444712	0.79533	8.39075e-06	0.96924	0.978899	0.212412	0.241222	0.0066909	0.003096	0.0148987	0.0181924	MAP3K11	BstUI.2
cg01214458	22	28193996	0.829612	0.828673	0.859745	0.840711	0.857513	0.817716	0.916818	0.776819	0.808257	0.870632	0.195675	0.14268	0.193229	0.0902341	0.170321	0.0793295	0.100539	0.188166	0.123356	0.189586	0.124058	0.0966942	0.141156	0.04446	0.84065	0.0383904	0.699494	8.39075e-06	0.822665	0.874016	0.165197	0.162213	0.0060082	0.0165026	0.0280324	0.0081071	MN1	HpyCH4IV
cg01221157	16	8807011	0.876984	0.892725	0.870292	0.847874	0.871357	0.864814	0.886316	0.863222	0.863925	0.883543	0.272472	0.211417	0.181026	0.14732	0.188589	0.201156	0.0811479	0.177842	0.162605	0.169279	0.153975	0.170153	0.176415	0.0446628	0.872105	0.013215	0.69569	8.39075e-06	0.890901	0.850427	0.131478	0.147584	0.0018235	0.0209304	0.0495475	0.0410046	ABAT	HhaI	KasI
cg01291088	16	67687648	0.856998	0.86457	0.862085	0.860856	0.866494	0.823731	0.917164	0.851591	0.837003	0.812532	0.113249	0.106083	0.119195	0.105103	0.101318	0.0963084	0.0957306	0.123887	0.112763	0.0920693	0.146247	0.100921	0.109406	0.0151204	0.855302	0.0284651	0.745896	8.39075e-06	0.845056	0.861647	0.0857682	0.107892	0.0195139	0.0048465	0.0334267	0.0065741	ACD	HpaII
cg01372366	11	48041783	0.197227	0.132103	0.174119	0.171951	0.175925	0.127941	0.0727264	0.199739	0.188896	0.176398	0.745027	0.835837	0.763612	0.774033	0.788874	0.775408	0.804492	0.74017	0.817667	0.809566	0.765683	0.799129	0.784958	0.0293879	0.161702	0.0395226	0.623256	8.39075e-06	0.124328	0.187096	0.759634	0.738065	0.0077752	0.011171	0.0039783	0.0508085	PTPRJ	HpyCH4IV
cg01382502	16	22252504	0.0233186	0.0272275	0.0390888	0.0541256	0.0192972	0.0573422	0.0670195	0.0355507	0.0297084	0.0113278	0.777058	0.740803	0.781557	0.841548	0.848891	0.793527	0.816004	0.801629	0.782427	0.742948	0.820154	0.798517	0.795422	0.0337215	0.0364006	0.0180106	0.759021	8.39075e-06	0.0462783	0.0310208	0.733017	0.759077	0.0190508	0.0117236	0.0485401	0.089814	EEF2K	AciI
cg01385669	2	232230258	0.888338	0.873905	0.866058	0.884425	0.887851	0.839514	0.860281	0.838529	0.843257	0.899532	0.196872	0.197542	0.239669	0.210974	0.198252	0.159024	0.220294	0.248616	0.202724	0.223316	0.172141	0.220005	0.207452	0.0256342	0.868169	0.0222658	0.660716	8.39075e-06	0.871037	0.858827	0.171101	0.184223	0.0028675	0.029024	0.0685686	0.0140285	MIR4777	HpaII
cg01408860	16	29242368	0.980498	0.958141	0.96682	0.957545	0.985518	0.956288	0.986513	0.969459	0.958431	0.974272	0.209213	0.126222	0.195481	0.0987538	0.143483	0.0857503	0.0836205	0.185032	0.183075	0.125218	0.0679213	0.0953191	0.133257	0.0492134	0.969348	0.0118592	0.836091	8.39075e-06	0.945793	0.933619	0.16684	0.142881	0.0123481	0.0518994	0.0286417	0.0006018	SNX29P2	HhaI	KasI
cg01424624	11	128463348	0.92303	0.875003	0.878242	0.832939	0.870092	0.868503	0.911025	0.89364	0.845674	0.880665	0.181018	0.167178	0.153431	0.288794	0.176814	0.157899	0.130522	0.22041	0.122104	0.186037	0.259901	0.133933	0.181503	0.0514822	0.877881	0.0270947	0.696378	8.39075e-06	0.861504	0.86119	0.135264	0.183529	0.0134993	0.008902	0.018167	0.0067143	ETS1	HpaII
cg01426808	8	117487124	0.172679	0.2277	0.209146	0.161087	0.166247	0.157099	0.201062	0.17508	0.20519	0.170356	0.810337	0.803946	0.77508	0.81036	0.775578	0.821777	0.799181	0.7674	0.767617	0.765682	0.848405	0.817191	0.796879	0.0265142	0.184565	0.0241216	0.612315	8.39075e-06	0.160479	0.143012	0.725689	0.733136	0.0672212	0.0232341	0.0493911	0.0424416	LINC00536	AciI
cg01471232	11	415430	0.129279	0.137328	0.0958767	0.175354	0.103811	0.162143	0.0792075	0.14809	0.116238	0.113107	0.945148	0.963956	0.894641	0.975926	0.953005	0.929343	0.958582	0.922463	0.919565	0.893567	0.948227	0.953001	0.938119	0.0263747	0.126044	0.0302214	0.812075	8.39075e-06	0.149068	0.136998	0.891214	0.934731	0.0117401	0.0331869	0.0034272	0.0182746	SIGIRR	HpaII
cg01539484	7	130040067	0.917624	0.89972	0.914673	0.900122	0.896347	0.918382	0.91595	0.893276	0.874362	0.881933	0.22965	0.20425	0.211507	0.153266	0.168783	0.101807	0.147723	0.281636	0.23065	0.186012	0.210707	0.197629	0.193635	0.0467065	0.901239	0.0154388	0.707604	8.39075e-06	0.882378	0.864318	0.183733	0.172679	0.0173418	0.0320294	0.0277733	0.0038956	CPA1	HpaII
cg01546047	4	1167409	0.788198	0.805913	0.785397	0.760637	0.754611	0.816577	0.944802	0.753186	0.756754	0.776244	0.0919685	0.0436243	0.0820556	0.0566271	0.147603	0.057659	0.143947	0.0925238	0.0827359	0.139707	0.0443088	0.0760855	0.0882372	0.037392	0.794232	0.0572838	0.705995	8.39075e-06	0.747549	0.729977	0.0721918	0.0778687	0.0583634	0.0246337	0.00986379	0.0697348	SPON2	HpaII
cg01552504	16	50188903	0.820302	0.764916	0.772751	0.795792	0.775056	0.811434	0.844332	0.806569	0.754991	0.77286	0.256818	0.206975	0.227462	0.222654	0.23059	0.187359	0.150134	0.223992	0.238928	0.191425	0.175654	0.17121	0.206933	0.0318173	0.7919	0.0284234	0.584967	8.39075e-06	0.789403	0.764706	0.189382	0.213363	0.0244873	0.0103498	0.0380795	0.0172271	PAPD5	BstUI.2	SacII.2
cg01556677	7	80534871	0.887565	0.867606	0.88067	0.856802	0.874982	0.865871	0.884413	0.838236	0.835492	0.86281	0.0934929	0.0676733	0.110131	0.0736968	0.104375	0.174247	0.152685	0.189205	0.104826	0.113719	0.09796	0.0895321	0.114295	0.0381622	0.865445	0.0179377	0.75115	8.39075e-06	0.817942	0.848908	0.108293	0.104568	0.049664	0.026075	0.0018385	0.0001935	SEMA3C	HpaII
cg01578442	5	124223911	0.824604	0.80589	0.826689	0.832016	0.822119	0.849179	0.848653	0.817866	0.782991	0.826077	0.160733	0.141162	0.161067	0.11209	0.142056	0.115768	0.128061	0.132085	0.15995	0.125252	0.100921	0.126809	0.13383	0.0197952	0.823608	0.0193428	0.689779	8.39075e-06	0.7847	0.79468	0.159022	0.103414	0.0211894	0.0274397	0.0020445	0.0386427	ZNF608	HpyCH4IV
cg01579765	21	45077557	0.146998	0.21542	0.227273	0.199608	0.0736823	0.0867159	0.143129	0.141494	0.181195	0.120719	0.815518	0.910167	0.896261	0.941379	0.901864	0.952585	0.829786	0.826089	0.841463	0.821706	0.936933	0.761255	0.869584	0.061198	0.153624	0.0520351	0.71596	8.39075e-06	0.207163	0.10492	0.831141	0.871366	0.0082575	0.0312378	0.0651198	0.0304975	HSF2BP	ClaI
cg01602153	8	59058660	0.0117796	0.0327294	0.0218062	0.0377021	0.0665879	0.0376922	0.026415	0.0148099	0.0244467	0.0194515	0.787812	0.642887	0.768709	0.871274	0.850342	0.746551	0.90961	0.806567	0.858208	0.784578	0.810861	0.875516	0.80941	0.071811	0.029342	0.0157942	0.780068	8.39075e-06	0.0409141	0.0289005	0.758006	0.816778	0.00818468	0.0376873	0.0107029	0.0335638	FAM110B	AciI	EagI.2
cg01612247	17	40705588	0.87979	0.874474	0.919605	0.876519	0.874681	0.869937	0.897401	0.863338	0.840842	0.881414	0.245857	0.172341	0.227069	0.112197	0.202331	0.125593	0.182204	0.209337	0.281551	0.175264	0.12241	0.209763	0.188826	0.0514654	0.8778	0.0205701	0.688974	8.39075e-06	0.902629	0.819987	0.186414	0.169315	0.0281552	0.0546943	0.040655	0.0330162	HSD17B1	BstUI.1	HhaI
cg01631215	3	67706047	0.0904932	0.0935309	0.106876	0.0655682	0.0721331	0.0783736	0.0669519	0.087003	0.102289	0.0944817	0.720713	0.798307	0.794218	0.792376	0.796836	0.821709	0.839775	0.729826	0.777903	0.765643	0.791563	0.774314	0.783599	0.033764	0.0857701	0.0144577	0.697829	8.39075e-06	0.0533236	0.0654282	0.790927	0.785061	0.0402072	0.00670488	0.0032902	0.0117753	SUCLG2	HhaI	KasI
cg01652244	6	74063982	0.906739	0.862825	0.88007	0.90381	0.917666	0.853626	0.959368	0.901595	0.761913	0.837492	0.146167	0.170283	0.126452	0.119503	0.13165	0.18241	0.116326	0.255518	0.101267	0.265762	0.224813	0.210575	0.170894	0.0567045	0.87851	0.0539404	0.707616	8.39075e-06	0.838745	0.895277	0.0825246	0.129677	0.0240803	0.0223894	0.0439275	0.0019733	DPPA5	HhaI
cg01669186	11	430919	0.968381	0.958009	0.966919	0.965171	0.970955	0.964889	0.759531	0.96261	0.956939	0.97379	0.173625	0.163501	0.146253	0.0798932	0.147978	0.0806531	0.0545978	0.167062	0.137776	0.183673	0.148457	0.0553858	0.128238	0.0471261	0.944719	0.0652787	0.816481	8.39075e-06	0.936504	0.935511	0.18235	0.145991	0.0215045	0.0354433	0.0360973	0.0019867	ANO9	AciI	BstUI.1	SacII.1
cg01754290	7	114066523	0.863245	0.900499	0.873811	0.866328	0.883136	0.80732	0.785388	0.837646	0.866149	0.893966	0.266745	0.157427	0.358536	0.181551	0.248859	0.210819	0.0932782	0.24081	0.137943	0.202354	0.169826	0.121663	0.199151	0.072736	0.857749	0.0371176	0.658598	8.39075e-06	0.799577	0.826609	0.239551	0.13969	0.100922	0.0565268	0.118985	0.109169	FOXP2	HpyCH4IV
cg01803759	1	27831295	0.853561	0.840229	0.858516	0.846188	0.844938	0.84481	0.912831	0.829935	0.84287	0.837136	0.205536	0.179407	0.23344	0.146741	0.150139	0.106084	0.166317	0.219365	0.193771	0.169242	0.174135	0.174282	0.176538	0.0342919	0.851101	0.0230994	0.674563	8.39075e-06	0.827798	0.819981	0.211523	0.164845	0.0124308	0.0249573	0.0219176	0.0147069	WASF2	BstUI.2
cg01844321	20	35490815	0.824771	0.822622	0.789741	0.816638	0.814791	0.843545	0.858358	0.769854	0.808195	0.801651	0.0969281	0.0416992	0.0717581	0.0744754	0.0557652	0.0811261	0.0592347	0.0899846	0.0648541	0.0565709	0.0720447	0.0671602	0.0693001	0.0153861	0.815017	0.0252801	0.745717	8.39075e-06	0.79452	0.78706	0.0762937	0.0829969	0.028102	0.027731	0.00453559	0.0272317	SOGA1	AciI
cg01860189	12	7858763	0.928557	0.848913	0.885444	0.916381	0.936767	0.943797	0.933208	0.872566	0.910479	0.901171	0.149361	0.147187	0.178425	0.104703	0.184338	0.11787	0.0956046	0.166913	0.147413	0.173939	0.145649	0.152362	0.14698	0.0283153	0.907728	0.0308127	0.760748	8.39075e-06	0.854331	0.859113	0.196877	0.188924	0.0054179	0.0776538	0.0184515	0.0045858	DPPA3	HpaII
cg01877595	16	2830321	0.838928	0.829539	0.816218	0.811649	0.854036	0.866854	0.899793	0.797118	0.810194	0.833122	0.246681	0.158729	0.213169	0.200803	0.276586	0.175738	0.211128	0.295249	0.213605	0.211733	0.212201	0.179855	0.21629	0.0397719	0.835745	0.0308524	0.619455	8.39075e-06	0.824441	0.78669	0.166966	0.176185	0.0050976	0.067346	0.0462024	0.1004	TCEB2	HpaII
cg01895333	3	109035405	0.98722	0.977932	0.97484	0.981433	0.985212	0.986703	0.98341	0.968963	0.973731	0.979017	0.126134	0.0865946	0.121453	0.0292908	0.00235345	0.0468883	0.0630654	0.146418	0.0262208	0.0779775	0.0461071	0.0856048	0.071509	0.0442065	0.979846	0.0060612	0.908337	8.39075e-06	0.967087	0.977565	0.0979323	0.0857249	0.0108445	0.0076464	0.023521	0.0833714	DPPA2	HpaII
cg01919401	7	130985828	0.83799	0.841525	0.851129	0.855464	0.872277	0.787845	0.903021	0.817235	0.826266	0.838611	0.176419	0.118768	0.174769	0.131219	0.105777	0.166049	0.126488	0.181467	0.14012	0.109567	0.134852	0.106024	0.139293	0.0284701	0.843136	0.0311152	0.703843	8.39075e-06	0.821187	0.859445	0.121153	0.12883	0.0203381	0.0128314	0.053616	0.0230522	MKLN1	HpyCH4IV
cg01924952	2	8627933	0.0579085	0.087381	0.088467	0.0562844	0.072046	0.0445868	0.062208	0.0913439	0.0713858	0.10872	0.855889	0.882893	0.827263	0.865278	0.845052	0.844609	0.856758	0.828843	0.817893	0.803362	0.878345	0.913415	0.851633	0.0307671	0.0740331	0.0196702	0.7776	8.39075e-06	0.0944365	0.123578	0.811617	0.78264	0.00705549	0.0515325	0.0156457	0.0624122	LINC00299	AciI
cg01951477	8	134116754	0.863796	0.834009	0.818858	0.821469	0.813263	0.830951	0.874401	0.808247	0.759189	0.852392	0.275277	0.23942	0.257456	0.174868	0.221861	0.193893	0.192869	0.227097	0.184676	0.178911	0.182306	0.201667	0.210858	0.0330761	0.827658	0.0325603	0.616799	8.39075e-06	0.789268	0.816861	0.208584	0.187589	0.0447408	0.0035979	0.0488719	0.0342718	SLA	BstUI.2
cg01964852	7	27146262	0.919823	0.908543	0.92649	0.937475	0.910087	0.94842	0.921531	0.888367	0.91909	0.84375	0.0659649	0.0198838	0.0585058	0	0.0719702	0.0155686	0.0374937	0.0226297	0.012377	0.0859834	0.013301	0.0325261	0.0363503	0.0276909	0.912358	0.0290946	0.876007	8.39075e-06	0.897654	0.895466	0.089817	0.0239244	0.0108891	0.0146204	0.0313113	0.0480458	HOXA2	AciI
cg02003183	14	103415882	0.127953	0.153909	0.14656	0.194415	0.181703	0.170229	0.16069	0.187133	0.149507	0.121158	0.906656	0.942549	0.958162	0.932858	0.943604	0.903251	0.934814	0.955112	0.94453	0.925147	0.946322	0.936383	0.935782	0.0170525	0.159326	0.0243941	0.776457	8.39075e-06	0.155285	0.176476	0.903604	0.886696	0.0013757	0.0052263	0.0545579	0.0569078	AMN	AfeI	HhaI
cg02010763	15	61044829	0.875358	0.861942	0.870157	0.848198	0.835933	0.919664	0.886633	0.852755	0.844655	0.841058	0.199157	0.201947	0.0942229	0.0908446	0.155273	0.444962	0.142524	0.131446	0.0928399	0.100735	0.0687542	0.072912	0.149635	0.103305	0.863635	0.0254843	0.714001	8.39075e-06	0.834401	0.833136	0.108236	0.165284	0.0275411	0.0027974	0.0140127	0.0100109	RORA	AciI
cg02026204	22	30663007	0.00400462	0.00824121	0.00354106	0.0109229	0.00156041	0.0157436	0.0520095	0.0099042	0	0.00302428	0.821609	0.896001	0.832848	0.893203	0.834254	0.823925	0.869287	0.815279	0.865489	0.848364	0.854802	0.872006	0.852255	0.027431	0.0108952	0.0152435	0.84136	8.39075e-06	0.0240282	0.0044516	0.836076	0.863885	0.0157869	0.00289119	0.0032283	0.0296304	OSM	AciI
cg02044895	11	58343318	0.0446447	0.0422048	0.0486485	0.0447813	0.0581297	0.0700872	0.059955	0.03307	0.0564217	0.0418221	0.803916	0.841585	0.837139	0.833414	0.846928	0.825676	0.840411	0.798337	0.796133	0.801475	0.850406	0.821453	0.824739	0.0200259	0.0499765	0.0109643	0.774763	8.39075e-06	0.0521047	0.0407137	0.810913	0.777447	0.00989995	0.017416	0.0262258	0.0694816	LPXN	AciI
cg02047547	16	19126242	0.932269	0.909153	0.908572	0.924119	0.892944	0.934026	0.9594	0.896548	0.892529	0.89747	0.125151	0.0798575	0.081878	0.123965	0.1083	0.111994	0.0235376	0.148311	0.0407251	0.113533	0.0591715	0.0858597	0.0918568	0.0370528	0.914703	0.0221825	0.822846	8.39075e-06	0.876603	0.894058	0.0691909	0.143243	0.0325503	0.0011143	0.0126871	0.034944	ITPRIPL2	BstUI.2	SacII.2
cg02049243	16	85424402	0.773883	0.795436	0.790403	0.796685	0.774961	0.78235	0.768562	0.777381	0.767264	0.809107	0.226264	0.172172	0.217104	0.156229	0.159208	0.136462	0.171413	0.271765	0.194768	0.220287	0.172347	0.202554	0.191714	0.0378124	0.783603	0.013786	0.591889	8.39075e-06	0.775454	0.747175	0.198744	0.158133	0.0199822	0.0277859	0.0183603	0.0010753	MIR5093	HpaII
cg02060639	19	35531639	0.038212	0.105552	0.101723	0.0945626	0.148692	0.101224	0.209241	0.0824825	0.112328	0.148646	0.86376	0.861021	0.849582	0.823562	0.761263	0.916336	0.853951	0.818635	0.868501	0.792366	0.893955	0.894752	0.849807	0.0446015	0.114266	0.0459192	0.735541	8.39075e-06	0.0484479	0.132632	0.796805	0.775397	0.0571037	0.0160606	0.0527767	0.0141342	HPN	HhaI
cg02073081	3	11732893	0.878607	0.902152	0.899809	0.887991	0.887305	0.908762	0.871311	0.86851	0.862331	0.863486	0.128004	0.116723	0.16123	0.0939292	0.106765	0.150367	0.164527	0.0930567	0.131913	0.139985	0.096732	0.111117	0.124529	0.025541	0.883026	0.0167676	0.758497	8.39075e-06	0.853605	0.820276	0.147005	0.0816577	0.0485466	0.0670284	0.0142249	0.0251077	VGLL4	HpyCH4IV
cg02075142	12	131437035	0.853734	0.86134	0.869281	0.837026	0.86632	0.840163	0.906467	0.80289	0.802203	0.868849	0.267862	0.22651	0.244915	0.179886	0.199708	0.20039	0.155667	0.207129	0.225529	0.240494	0.229804	0.23395	0.217654	0.0306579	0.850827	0.0317744	0.633174	8.39075e-06	0.838181	0.848159	0.214517	0.16829	0.0231589	0.0181601	0.0303977	0.0314184	GPR133	AciI
cg02086790	16	375327	0.105962	0.121351	0.0844726	0.139634	0.0958808	0.134561	0.0670879	0.0972349	0.120849	0.107867	0.891695	0.876941	0.864544	0.871612	0.805221	0.845878	0.853397	0.856711	0.821377	0.875623	0.844067	0.884738	0.85765	0.0256498	0.10749	0.0224627	0.75016	8.39075e-06	0.149051	0.0921656	0.832151	0.83049	0.0276999	0.00371519	0.0323933	0.0252686	AXIN1	AciI
cg02101307	10	86004424	0.875325	0.882668	0.844523	0.851738	0.856502	0.813908	0.944324	0.82086	0.750393	0.853179	0.196718	0.233598	0.214605	0.172058	0.176077	0.162819	0.181234	0.224118	0.18352	0.269324	0.16679	0.247173	0.202336	0.0348536	0.849342	0.0502879	0.647006	8.39075e-06	0.821135	0.816038	0.191601	0.160188	0.061533	0.0404642	0.0230036	0.0158889	RGR	AfeI	HhaI
cg02144874	2	239047336	0.832261	0.752046	0.790798	0.75748	0.841748	0.858524	0.961201	0.778178	0.844405	0.808745	0.071143	0.0414945	0.080791	0.0686576	0.0917018	0.0791977	0.0962596	0.0870971	0.0818108	0.0771634	0.0680295	0.0444163	0.0739802	0.0168649	0.822539	0.061311	0.748558	8.39075e-06	0.725174	0.751537	0.106658	0.160784	0.026872	0.0902116	0.0258668	0.0690821	KLHL30	HpaII
cg02152631	8	29133647	0.892255	0.863625	0.898087	0.869302	0.911828	0.888755	0.920225	0.869311	0.864475	0.883259	0.23215	0.11418	0.172564	0.118516	0.122479	0.124016	0.0926349	0.162577	0.14176	0.130569	0.138583	0.105279	0.137942	0.0372275	0.886112	0.0198884	0.74817	8.39075e-06	0.864753	0.850312	0.131628	0.0998798	0.0011282	0.0615154	0.0409363	0.0225987	KIF13B	HhaI
cg02152985	2	3064023	0.88098	0.84541	0.850828	0.881231	0.844772	0.88157	0.946603	0.852221	0.803608	0.850796	0.10088	0.0828982	0.0447393	0.0920168	0.0643876	0.0648615	0.107269	0.077113	0.099321	0.0947879	0	0.0130465	0.0701101	0.0348477	0.863802	0.0373659	0.793692	8.39075e-06	0.766762	0.784366	0.0792111	0.101974	0.0786482	0.0604058	0.0344719	0.0375866	TSSC1	HpyCH4IV
cg02237342	22	24823519	0.0198824	0.0154488	0.0110676	0.0250273	0.0105679	0.0109312	0.00995347	0.0169324	0.0154502	0.0071186	0.911769	0.957593	0.850014	0.765425	0.909532	0.897919	0.889692	0.843457	0.795946	0.904651	0.836579	0.893488	0.871339	0.0543716	0.014238	0.00539508	0.857101	8.39075e-06	0.0370727	0.01765	0.834873	0.854838	0.0216239	0.00708215	0.0151404	0.054695	ADORA2A	HpyCH4IV
cg02293044	22	29703543	0.866364	0.871152	0.862379	0.86051	0.852518	0.922816	0.931013	0.870023	0.842803	0.88202	0.16054	0.0898489	0.104183	0.0981832	0.128162	0.111195	0.0963868	0.164013	0.143957	0.116493	0.138974	0.125039	0.123081	0.0248181	0.87616	0.0288388	0.753078	8.39075e-06	0.839616	0.835585	0.142996	0.110962	0.031536	0.0169326	0.0388122	0.0172001	GAS2L1	BstUI.2
cg02294416	13	59458587	0.777031	0.799212	0.785357	0.764652	0.798184	0.794267	0.819217	0.786206	0.788102	0.778569	0.260693	0.168196	0.243518	0.230469	0.202441	0.159913	0.245316	0.334007	0.132698	0.218698	0.157294	0.151523	0.20873	0.0582159	0.78908	0.0148928	0.580349	8.39075e-06	0.757328	0.769601	0.220644	0.186684	0.0418843	0.0285835	0.0228739	0.0157576	DIAPH3-AS1	HpyCH4IV
cg02338271	1	171868115	0.904316	0.818739	0.911454	0.897199	0.920466	0.956067	0.943364	0.894093	0.885104	0.879712	0.205105	0.136389	0.187004	0.107458	0.181323	0.118554	0.15918	0.210226	0.155247	0.181004	0.143875	0.107765	0.157761	0.0358908	0.901052	0.0378023	0.743291	8.39075e-06	0.832536	0.860633	0.174933	0.244041	0.013797	0.0598325	0.0120705	0.0627188	DNM3	HpyCH4IV
cg02355558	3	37977733	0.905249	0.921627	0.910239	0.888848	0.916304	0.896896	0.937327	0.907538	0.883222	0.909607	0.179631	0.129192	0.14353	0.103708	0.101271	0.0956613	0.0942414	0.149637	0.133211	0.1215	0.124913	0.138864	0.12628	0.0252765	0.907686	0.015752	0.781406	8.39075e-06	0.875164	0.871476	0.110223	0.0987807	0.0464632	0.0448277	0.0333067	0.00249028	MIR26A1	HpaII
cg02358862	16	30197211	0.0316569	0.0720837	0.052534	0.0455534	0.0552884	0.0211291	0	0.0615905	0.0563342	0.0548566	0.823803	0.841201	0.78509	0.871866	0.798556	0.839653	0.882799	0.77723	0.812415	0.804297	0.865265	0.853279	0.829621	0.0348263	0.0451027	0.0215253	0.784518	8.39075e-06	0.0881549	0.0775786	0.77718	0.786182	0.0160712	0.0222902	0.0079098	0.0123739	CORO1A	AciI
cg02385661	19	13215729	0.0949373	0.185911	0.146767	0.124315	0.178301	0.199593	0.109809	0.15825	0.167845	0.141677	0.824971	0.832088	0.826566	0.856182	0.823401	0.823367	0.823824	0.818005	0.801127	0.803644	0.817608	0.830066	0.823404	0.014001	0.15074	0.0338587	0.672664	8.39075e-06	0.167296	0.162668	0.795657	0.830691	0.0186148	0.0156323	0.0309087	0.0072903	LYL1	HpyCH4IV
cg02411937	8	42575546	0.912572	0.903516	0.885798	0.897047	0.929364	0.888432	0.88887	0.904278	0.87766	0.904016	0.209401	0.048139	0.0788386	0.105196	0.152463	0.10372	0	0.141928	0.086615	0.147911	0.148377	0.200518	0.118592	0.060624	0.899155	0.0150079	0.780563	8.39075e-06	0.865369	0.808537	0.145454	0.232772	0.0381462	0.120827	0.0666152	0.080309	CHRNB3	AciI	BstUI.1
cg02466924	7	111693032	0.857645	0.840973	0.841305	0.852626	0.874646	0.828256	0.871279	0.855751	0.823364	0.866672	0.166983	0.129137	0.177878	0.146248	0.136496	0.176565	0.129583	0.161911	0.177346	0.147106	0.131068	0.159342	0.153305	0.0191465	0.851252	0.0175131	0.697947	8.39075e-06	0.819836	0.842489	0.134277	0.117067	0.0211364	0.0321573	0.0436016	0.0194298	DOCK4	HpaII
cg02579477	1	163173262	0.861135	0.842874	0.814764	0.841022	0.837452	0.887271	0.865196	0.777637	0.804446	0.848958	0.153915	0.0931598	0.169951	0.105706	0.00796685	0.0439744	0.203154	0.123579	0.0869527	0.100648	0.110159	0.0594545	0.104885	0.054202	0.838076	0.0319117	0.733191	8.39075e-06	0.739369	0.764445	0.058492	0.0955349	0.103505	0.0730071	0.111459	0.0875681	RGS5	HpaII
cg02597698	22	30662987	0.041099	0.0523633	0.049999	0.0411791	0.0445295	0.0359742	0.0110031	0.0405706	0.0580894	0.0658092	0.804619	0.827382	0.834889	0.796259	0.773625	0.840104	0.813036	0.812138	0.77962	0.820598	0.721866	0.816494	0.803386	0.032617	0.0440616	0.0147636	0.759324	8.39075e-06	0.0400796	0.0442964	0.802091	0.81678	0.0122837	0.00023304	0.0327985	0.0431549	OSM	HhaI
cg02692177	2	42319371	0.816395	0.813161	0.789268	0.82368	0.806344	0.770541	0.904813	0.822203	0.790288	0.834044	0.264305	0.226982	0.200671	0.192849	0.214119	0.156357	0.174058	0.229874	0.243986	0.226743	0.204262	0.219758	0.21283	0.0296455	0.817074	0.0362749	0.604243	8.39075e-06	0.817814	0.837468	0.167158	0.183032	0.0046529	0.0311239	0.0335127	0.0310872	PKDCC	BstUI.2
cg02729303	5	16508920	0.890509	0.858551	0.870915	0.859011	0.835227	0.87985	0.884814	0.875571	0.874663	0.866996	0.270165	0.201201	0.237548	0.198796	0.147287	0.190774	0.187313	0.217656	0.126442	0.218818	0.168496	0.233068	0.199797	0.0399121	0.869611	0.015844	0.669814	8.39075e-06	0.814406	0.822275	0.184542	0.110106	0.0441449	0.0129517	0.0530055	0.0371815	FAM134B	HhaI
cg02783887	2	660856	0.821997	0.790048	0.827641	0.860371	0.894826	0.883942	0.929536	0.808217	0.859887	0.853195	0.150497	0.211358	0.159528	0.100913	0.203845	0.141745	0.0971922	0.188225	0.0630375	0.124983	0.0885745	0.0789085	0.134067	0.0499562	0.852966	0.0424778	0.718899	8.39075e-06	0.792222	0.765351	0.172123	0.219962	0.0021746	0.129474	0.0125945	0.0161168	TMEM18	HpyCH4IV	AatII
cg02798280	19	39087135	0.970862	0.95929	0.965394	0.957203	0.957254	0.967861	0.987545	0.965826	0.961383	0.965337	0.224971	0.0804277	0.147698	0.0589274	0.100607	0.0411727	0.0733975	0.196008	0.110734	0.201357	0.118708	0.129157	0.123597	0.0589728	0.965795	0.00889404	0.842198	8.39075e-06	0.950884	0.934758	0.153782	0.112685	0.0084065	0.022496	0.0060841	0.0120782	MAP4K1	AciI
cg02820413	16	87339553	0.872179	0.846475	0.846156	0.830353	0.853897	0.82626	0.878037	0.829728	0.813457	0.824174	0.215325	0.203757	0.261954	0.225589	0.209802	0.160903	0.194525	0.258576	0.207643	0.187949	0.180912	0.174047	0.206748	0.0309292	0.842072	0.0212255	0.635323	8.39075e-06	0.824822	0.827226	0.225994	0.189207	0.0216535	0.0266701	0.0359596	0.0205949	C16orf95	HpaII
cg02874908	11	67205113	0.122185	0.169252	0.13582	0.177056	0.167202	0.142963	0.044265	0.143703	0.151365	0.165093	0.932194	0.960593	0.929732	0.954514	0.947453	0.960474	0.973203	0.940847	0.946668	0.922505	0.94686	0.96077	0.947984	0.0149026	0.14189	0.0383179	0.806094	8.39075e-06	0.217437	0.20404	0.929503	0.913278	0.0481851	0.0368378	0.0002294	0.0341749	PTPRCAP	HpaII
cg02876925	4	77869590	0.884218	0.830502	0.875211	0.870434	0.882095	0.893327	0.900821	0.860258	0.849237	0.873413	0.148842	0.104616	0.145111	0.106231	0.145038	0.103973	0.148383	0.203269	0.13554	0.166984	0.103958	0.173055	0.140417	0.0316671	0.871952	0.0208952	0.731535	8.39075e-06	0.834249	0.858773	0.114247	0.103975	0.003747	0.0233214	0.030864	0.0410628	2011-09-01	HhaI	KasI
cg02877856	16	281284	0.873324	0.809473	0.800341	0.799281	0.834819	0.866218	0.939558	0.812382	0.817246	0.82502	0.171238	0.193345	0.147445	0.117454	0.211559	0.171181	0.0436068	0.196684	0.12034	0.31758	0.239585	0.124358	0.171198	0.0696654	0.837766	0.0439119	0.666568	8.39075e-06	0.802023	0.791058	0.170659	0.279944	0.0074503	0.0437611	0.0232137	0.0683853	LUC7L	AciI
cg02882530	4	776504	0.857248	0.864325	0.852238	0.847954	0.855126	0.825969	0.885509	0.863542	0.851094	0.876834	0.183326	0.128669	0.187109	0.140386	0.136698	0.120069	0.122226	0.230991	0.158193	0.192627	0.118633	0.15983	0.156563	0.0355306	0.857984	0.016326	0.701421	8.39075e-06	0.828776	0.842441	0.160281	0.133007	0.0355499	0.0126848	0.0268275	0.0036908	LOC100129917	HpaII
cg02903822	8	134203379	0.966871	0.936455	0.956484	0.944829	0.965938	0.97198	0.991336	0.938219	0.932952	0.960489	0.118234	0.0695917	0.0494921	0.09997	0.0833954	0.0634905	0.0932181	0.118943	0.0634582	0.0776631	0.0429526	0.0573215	0.0781442	0.0252257	0.956555	0.0185366	0.878411	8.39075e-06	0.912833	0.936609	0.0812162	0.1145	0.023622	0.0293284	0.031724	0.0311049	WISP1	HpyCH4IV	AatII
cg02914427	16	29674184	0.0576213	0.0638577	0.0460291	0.054457	0.0829735	0.0344696	0	0.0462074	0.0598229	0.06715	0.803778	0.823822	0.792819	0.817931	0.84925	0.833482	0.797029	0.825707	0.797954	0.789491	0.752211	0.816752	0.808352	0.0252497	0.0512588	0.022369	0.757093	8.39075e-06	0.0562752	0.0645781	0.778781	0.77901	0.00758253	0.0183954	0.0140379	0.0702396	SPN	HhaI	KasI
cg02923856	3	23989124	0.765058	0.782155	0.805005	0.786215	0.799189	0.787587	0.870239	0.757306	0.764477	0.802062	0.206798	0.17043	0.185243	0.152567	0.16448	0.135578	0.168294	0.213416	0.181016	0.174402	0.158815	0.161442	0.172707	0.021836	0.791929	0.0321112	0.619222	8.39075e-06	0.75559	0.764802	0.154695	0.161228	0.0265649	0.0343865	0.0305486	0.003251	NR1D2	HpyCH4IV	PmlI
cg02927679	10	112260509	0.866601	0.858492	0.874896	0.880471	0.867235	0.804941	0.918288	0.839431	0.846087	0.869557	0.172655	0.272373	0.245209	0.284849	0.21397	0.248969	0.15141	0.205213	0.136384	0.16289	0.164679	0.117176	0.197981	0.0553443	0.8626	0.0294554	0.664619	8.39075e-06	0.825212	0.801253	0.193358	0.182724	0.0332805	0.0659829	0.0518511	0.0312465	DUSP5	PaeR7I
cg02952809	7	128094710	0.879053	0.851419	0.82504	0.825982	0.841416	0.829259	0.878617	0.850021	0.845702	0.858147	0.120169	0.0526223	0.0703711	0.0558706	0.0625991	0.058734	0.0734296	0.0844565	0.0533131	0.0693115	0.0737021	0.103729	0.0731923	0.0207345	0.848466	0.0195222	0.775273	8.39075e-06	0.835999	0.840518	0.0672316	0.0673765	0.0154203	0.0008983	0.00313952	0.00477738	HILPDA	AciI
cg02956248	6	32120901	0.930338	0.879224	0.950888	0.939193	0.961349	0.96335	0.982671	0.931925	0.932707	0.934884	0.0217492	0.0181121	0.0114228	0.0143299	0.0249275	0.016677	0.0328285	0.0168913	0.0195941	0.0115477	0.0116781	0.0119079	0.0176389	0.00647612	0.940653	0.0276252	0.923014	8.39075e-06	0.868242	0.917021	0.0236305	0.044932	0.0109824	0.0443278	0.0122077	0.0200045	PPT2	BstUI.2
cg02963973	6	35463625	0.877434	0.88348	0.849679	0.879679	0.888664	0.890033	0.876952	0.839631	0.850341	0.857475	0.206552	0.14832	0.173198	0.147368	0.144986	0.146292	0.179313	0.206657	0.188924	0.229137	0.137793	0.19656	0.175425	0.0304388	0.869337	0.0182661	0.693912	8.39075e-06	0.828842	0.829951	0.132735	0.167791	0.0546376	0.0587131	0.0404634	0.0228046	TEAD3	HpaII
cg02976723	6	3825927	0.918238	0.867023	0.909317	0.944065	0.952739	0.954323	0.983088	0.872413	0.895902	0.896683	0.140611	0.112578	0.116403	0.0751875	0.161243	0.0851193	0.0922282	0.12764	0.13783	0.126277	0.0932731	0.0596991	0.110674	0.0300189	0.919379	0.0381777	0.808705	8.39075e-06	0.869405	0.864125	0.148437	0.143142	0.002381	0.0886136	0.0320339	0.0181011	FAM50B	BstUI.2
cg03022094	6	11242059	0.908638	0.873479	0.876655	0.884774	0.928504	0.945154	0.925052	0.865685	0.890522	0.897529	0.142717	0.0932454	0.157372	0.0708819	0.133302	0.119642	0.0966094	0.159333	0.152178	0.17477	0.122196	0.121684	0.128661	0.0308296	0.899599	0.0264694	0.770938	8.39075e-06	0.863448	0.861186	0.187365	0.187218	0.0100307	0.0673179	0.0299928	0.0539164	NEDD9	HpaII
cg03022263	14	104356172	0.813942	0.819359	0.844423	0.806193	0.820715	0.778896	0.888225	0.808211	0.771595	0.807485	0.248716	0.195196	0.223041	0.204575	0.210819	0.122614	0.159672	0.271023	0.181498	0.177889	0.198068	0.212657	0.200481	0.0389834	0.815904	0.0327275	0.615424	8.39075e-06	0.798596	0.782664	0.194458	0.166934	0.0207631	0.03805	0.0285834	0.0438856	C14orf2	HpaII
cg03032552	4	2788986	0.0737949	0.0689927	0.0774816	0.0872601	0.0904146	0.0965401	0.0417157	0.0991221	0.102515	0.0930123	0.7541	0.807435	0.815971	0.802893	0.761792	0.794901	0.791779	0.741479	0.764113	0.712508	0.816033	0.758303	0.776776	0.032849	0.0830849	0.0182975	0.693691	8.39075e-06	0.0652652	0.0861714	0.784573	0.752808	0.00372746	0.00424317	0.0313979	0.0089835	SH3BP2	HpyCH4IV
cg03043804	14	96152706	0.917282	0.851481	0.927174	0.912818	0.867268	0.915027	0.985739	0.87386	0.881512	0.85146	0.195329	0.208241	0.205931	0.106776	0.187582	0.121441	0.189661	0.29044	0.213436	0.156713	0.115417	0.0977164	0.174057	0.056425	0.898362	0.0415777	0.724305	8.39075e-06	0.823955	0.808851	0.246011	0.284509	0.0275261	0.0584166	0.0400801	0.0969272	TCL1B	HpaII
cg03051116	10	30720703	0.845812	0.866816	0.876154	0.848805	0.859488	0.857407	0.847499	0.861784	0.852324	0.865085	0.190751	0.150477	0.141907	0.128071	0.0994158	0.120761	0.0822387	0.155398	0.115618	0.15665	0.132817	0.130084	0.133683	0.0285478	0.858117	0.00971724	0.724435	8.39075e-06	0.825745	0.853795	0.149358	0.0807009	0.0410715	0.0056928	0.0074507	0.0187149	MAP3K8	HpaII
cg03065175	4	155661758	0.97047	0.937156	0.944612	0.967141	0.948082	0.935352	0.952127	0.940061	0.931421	0.953966	0.191757	0.0321453	0.137116	0.0255728	0.138804	0.0332266	0.0332036	0.0771688	0.0366008	0.151961	0.0542934	0.0257002	0.0781292	0.0599069	0.948039	0.0131268	0.86991	8.39075e-06	0.89792	0.908296	0.15899	0.159509	0.0392366	0.0397861	0.0218738	0.020705	LRAT	BstUI.1	HhaI
cg03099728	19	58716135	0.860413	0.835513	0.800755	0.814673	0.819962	0.841133	0.888394	0.855248	0.822804	0.871509	0.188829	0.16407	0.178803	0.0807018	0.0762256	0.111588	0.0748106	0.142287	0.162297	0.104765	0.246662	0.143816	0.139571	0.0524342	0.84104	0.0276353	0.701469	8.39075e-06	0.833641	0.82152	0.169813	0.1112	0.0018725	0.0015581	0.0089908	0.0349739	ZNF274	BstUI.1	BstUI.2	HhaI
cg03102663	4	180998204	0.845647	0.829995	0.890416	0.840893	0.865544	0.780598	0.923968	0.861935	0.821723	0.860262	0.177063	0.197794	0.2568	0.177896	0.230287	0.290989	0.240586	0.243193	0.189846	0.163239	0.232069	0.101027	0.208399	0.0508	0.852098	0.0389706	0.643699	8.39075e-06	0.793248	0.820513	0.179617	0.169336	0.0367467	0.0450308	0.0771831	0.0609518	LINC00290	HpyCH4IV
cg03130276	17	78161482	0.824847	0.80963	0.848409	0.843042	0.847099	0.903241	0.889929	0.829103	0.813967	0.818696	0.116676	0.0413181	0.111661	0.0758075	0.0915023	0.0701493	0.0566856	0.106992	0.0967432	0.13232	0.0624099	0.0476661	0.0841609	0.0294306	0.842796	0.0315292	0.758635	8.39075e-06	0.792797	0.802576	0.123533	0.119591	0.0168327	0.0445238	0.0118719	0.0280883	CARD14	HpyCH4IV
cg03202693	13	113637903	0.939818	0.851909	0.917346	0.931468	0.942176	0.950503	0.980582	0.878016	0.916057	0.925942	0.108953	0.0953398	0.152352	0.0644987	0.108354	0.117196	0.0537294	0.14377	0.108314	0.175765	0.0899233	0.067608	0.10715	0.0367695	0.923382	0.0364528	0.816231	8.39075e-06	0.874877	0.882915	0.134047	0.151312	0.022968	0.0592612	0.0183052	0.0429587	MCF2L	HpaII
cg03278514	15	70779346	0.0388182	0.048275	0.0974913	0.0355398	0.0561875	0.0177227	0	0.0888248	0.0544479	0.109098	0.929827	0.955327	0.944139	0.953359	0.947603	0.897472	0.970903	0.917665	0.942246	0.931743	0.925209	0.970041	0.940461	0.0214184	0.0546405	0.0349237	0.885821	8.39075e-06	0.0623275	0.0785469	0.934954	0.908795	0.0140525	0.0223593	0.0091852	0.0388087	UACA	AciI	BstUI.1
cg03297901	17	76117767	0.0267032	0.0728106	0.04283	0.0792464	0.0416812	0.0583089	0.0784726	0.046876	0.0647461	0.0616657	0.952266	0.971095	0.931964	0.974937	0.954376	0.894015	0.971106	0.957357	0.936251	0.972349	0.932039	0.972306	0.951672	0.0243561	0.0573341	0.0174616	0.894338	8.39075e-06	0.084214	0.063311	0.916995	0.907666	0.0114034	0.0216298	0.0149697	0.0467095	TMC6	AciI
cg03338924	6	13015106	0.882953	0.834298	0.866911	0.880626	0.904944	0.90315	0.918973	0.797158	0.867183	0.860907	0.161306	0.142883	0.174017	0.101775	0.126951	0.0889998	0.102603	0.159549	0.135218	0.204756	0.118475	0.111209	0.135645	0.034263	0.87171	0.0359793	0.736065	8.39075e-06	0.803376	0.854368	0.168615	0.162374	0.030922	0.0505754	0.0054016	0.0354226	LOC100130357	AciI
cg03339077	11	47165057	0.866962	0.857331	0.882849	0.866327	0.868693	0.822663	0.910593	0.8841	0.864776	0.876944	0.246052	0.185304	0.249851	0.225261	0.18974	0.162013	0.215045	0.237502	0.23268	0.222947	0.190483	0.237251	0.216177	0.0279175	0.870124	0.0223924	0.653947	8.39075e-06	0.83953	0.876522	0.239982	0.1696	0.0178012	0.0078292	0.0098688	0.0201401	ARFGAP2	HhaI
cg03367136	11	102638470	0.936749	0.894311	0.910086	0.943801	0.937809	0.942855	0.82139	0.923391	0.849629	0.914458	0.146332	0.155044	0.178163	0.106606	0.207465	0.0740186	0.138251	0.134395	0.253109	0.207849	0.158583	0.132914	0.157727	0.048429	0.907448	0.0416167	0.74972	8.39075e-06	0.908894	0.879288	0.24836	0.290766	0.0145823	0.0585208	0.0701972	0.0833005	MMP10	HpaII
cg03398002	1	15272082	0.841528	0.841094	0.831928	0.822819	0.870693	0.8366	0.90311	0.827527	0.839368	0.816787	0.139133	0.0921959	0.0728325	0.0800232	0.0702763	0.0903351	0.0645197	0.0728089	0.150164	0.0838201	0.0959043	0.100175	0.0926823	0.0267259	0.843145	0.0255955	0.750463	8.39075e-06	0.81969	0.848883	0.0687864	0.0996143	0.0214037	0.02181	0.00404615	0.0293381	KAZN	HpaII
cg03457729	15	89953295	0.0932696	0.124557	0.100825	0.124342	0.0628531	0.064496	0.0919348	0.147095	0.18134	0.150993	0.897311	0.905084	0.870974	0.879697	0.888279	0.858626	0.890412	0.782588	0.950298	0.886541	0.949192	0.906938	0.888828	0.0433756	0.114171	0.0385479	0.774658	8.39075e-06	0.228421	0.21125	0.825247	0.868727	0.103864	0.148397	0.045727	0.0195526	LOC254559	EagI.2	HpaII
cg03466198	7	50727932	0.0203447	0.0546172	0.0709433	0.0477372	0.0245154	0.0211259	0.0722139	0.0529001	0.0609534	0.0549281	0.798049	0.867076	0.823187	0.845609	0.826661	0.844602	0.868181	0.817996	0.835344	0.828142	0.827832	0.852871	0.836296	0.0204405	0.0480279	0.0195361	0.788268	8.39075e-06	0.0513609	0.0489914	0.808193	0.814222	0.00325623	0.0244761	0.0149944	0.0124389	GRB10	HhaI
cg03475293	6	7051303	0.828028	0.970498	0.939826	0.941399	0.926487	0.964489	0.922269	0.9139	0.908737	0.857841	0.163454	0.226417	0.199705	0.192627	0.212409	0.176929	0.125901	0.208336	0.134416	0.0948723	0.0356097	0.101465	0.156012	0.0581542	0.917347	0.0445269	0.761336	8.39075e-06	0.950815	0.904864	0.23623	0.210722	0.0196834	0.0216224	0.0365249	0.0016868	RREB1	HpaII
cg03479211	10	8117508	0.951116	0.907161	0.932885	0.93584	0.966352	0.987186	0.977498	0.915236	0.932522	0.923691	0.264227	0.163146	0.204253	0.141503	0.157525	0.140857	0.162314	0.236103	0.139524	0.198421	0.0883876	0.136301	0.16938	0.0484981	0.942949	0.0267607	0.773568	8.39075e-06	0.91262	0.909614	0.226075	0.23316	0.0054593	0.056738	0.0218217	0.0756345	GATA3	PaeR7I
cg03502979	13	114103628	0.796811	0.774818	0.776595	0.775376	0.764091	0.902609	0.828182	0.772449	0.796377	0.785636	0.183312	0.123398	0.110634	0.0665915	0.113574	0.0925017	0.16183	0.164965	0.0921499	0.0993775	0.118806	0.0485444	0.11464	0.039878	0.797294	0.0412528	0.682654	8.39075e-06	0.747283	0.738607	0.137398	0.127788	0.0275346	0.0254835	0.0267639	0.0142133	ADPRHL1	HpaII
cg03505148	12	58131345	0.905486	0.860205	0.895703	0.88332	0.906404	0.944862	0.959239	0.845337	0.877262	0.878292	0.111147	0.0895427	0.114143	0.103202	0.0811994	0.0770642	0.0660908	0.151461	0.100151	0.108423	0.0849441	0.0927191	0.0983406	0.0222365	0.895611	0.0353661	0.79727	8.39075e-06	0.852183	0.834161	0.128936	0.15287	0.0080228	0.072243	0.0147934	0.0716703	AGAP2	HpaII
cg03507326	16	2801952	0.846548	0.774293	0.836444	0.873776	0.837518	0.910049	0.888883	0.817588	0.759825	0.869544	0.0859549	0.0665239	0.165886	0.55744	0.13252	0.0432298	0.140204	0.157958	0.15151	0.131015	0.102127	0.164391	0.15823	0.131855	0.841447	0.0478407	0.683217	8.39075e-06	0.75084	0.787007	0.228135	0.155174	0.0234526	0.0505115	0.0622498	0.0226541	SRRM2	HpaII
cg03514977	16	4313709	0.847159	0.855975	0.885808	0.84187	0.817535	0.808442	0.891048	0.841547	0.847826	0.837894	0.105958	0.110332	0.0888847	0.0728526	0.12586	0.0607609	0.105397	0.0966285	0.0853798	0.109736	0.097016	0.0704889	0.0941079	0.0191251	0.84751	0.0258605	0.753403	8.39075e-06	0.847729	0.818669	0.0945934	0.123002	0.0082461	0.0011337	0.00570873	0.0028577	TFAP4	AfeI	HhaI
cg03538565	16	492969	0.800975	0.8219	0.832168	0.838668	0.83085	0.851836	0.828545	0.852215	0.804835	0.817252	0.193811	0.183309	0.225675	0.148068	0.189184	0.148137	0.147932	0.25398	0.214991	0.207238	0.166266	0.175569	0.187847	0.0334992	0.827924	0.0173646	0.640078	8.39075e-06	0.767036	0.802584	0.196592	0.165742	0.054864	0.0282663	0.0290832	0.0234422	RAB11FIP3	HpyCH4IV
cg03570994	6	32121143	0.821764	0.815405	0.818385	0.793184	0.800756	0.836229	0.890006	0.78445	0.779167	0.871276	0.229337	0.230797	0.162363	0.247715	0.258294	0.229864	0.164783	0.288836	0.171125	0.18947	0.199154	0.246698	0.218203	0.0405355	0.821062	0.0362546	0.602859	8.39075e-06	0.739718	0.709612	0.138752	0.0558823	0.0756877	0.0911445	0.0236108	0.202412	PPT2	HhaI	KasI
cg03577139	4	24796988	0.863272	0.881872	0.885318	0.868459	0.899297	0.89309	0.854498	0.901341	0.887417	0.90965	0.0847951	0.0269762	0.0465676	0.0404409	0.0429725	0.0513002	0.0301572	0.0502392	0.0826698	0.0622298	0.0867373	0.0537745	0.054905	0.0204069	0.884421	0.0177417	0.829516	8.39075e-06	0.829014	0.859965	0.0487145	0.0453931	0.0528571	0.0393313	0.0021469	0.00242062	SOD3	BstUI.2
cg03601886	1	53649218	0.962831	0.932687	0.950757	0.946931	0.937891	0.965032	0.941715	0.927973	0.93349	0.943037	0.137595	0.121443	0.185545	0.0968332	0.15121	0.0833346	0.0940373	0.197854	0.133249	0.179318	0.137469	0.132889	0.137565	0.0365084	0.944234	0.0124252	0.806669	8.39075e-06	0.914222	0.895033	0.18014	0.209993	0.0184648	0.0428583	0.0054053	0.0587821	CPT2	HpaII
cg03604364	7	139705703	0.828423	0.819724	0.797894	0.81803	0.809203	0.804999	0.881166	0.796379	0.810248	0.806318	0.223928	0.199263	0.171179	0.137415	0.141719	0.114824	0.136479	0.160497	0.218559	0.193462	0.187428	0.160106	0.170405	0.0346331	0.817238	0.0245186	0.646833	8.39075e-06	0.769311	0.786355	0.170396	0.133139	0.0504137	0.022848	0.0007829	0.0085806	PARP12	HpaII
cg03649649	17	56408197	0.0116456	0	0.03244	0.0281558	0	0.0752095	0.180071	0	0.0137575	0.00791227	0.875644	0.915863	0.907353	0.957507	0.957772	0.917225	0.88961	0.855074	0.924281	0.887953	0.893516	0.921484	0.908607	0.0306239	0.0349192	0.0558979	0.873688	0.000191815	0.061769	0.0108594	0.885258	0.861779	0.061769	0.0108594	0.0220951	0.0959932	MIR142	AciI
cg03673989	11	380069	0.868433	0.828488	0.86431	0.84814	0.838683	0.883783	0.790752	0.831294	0.763962	0.765388	0.175813	0.196478	0.196294	0.114589	0.184769	0.132192	0.249714	0.127523	0.206841	0.239744	0.139707	0.125186	0.174071	0.0459756	0.828323	0.042168	0.654253	8.39075e-06	0.836031	0.793135	0.171489	0.182283	0.0075427	0.0455475	0.0248046	0.0024859	B4GALNT4	HpaII
cg03729251	4	151501035	0.971713	0.961754	0.967386	0.975237	0.97037	0.949549	0.985449	0.948249	0.937591	0.955382	0.0299227	0.0207591	0.0184433	0.0182537	0.0129892	0.0207736	0.0144097	0.013108	0.0166289	0.0229928	0.439085	0.0192462	0.0538843	0.121397	0.962268	0.0145355	0.908384	8.39075e-06	0.933962	0.942691	0.0514461	0.0407885	0.0277928	0.0276791	0.0330028	0.0277993	MAB21L2	PaeR7I
cg03736235	19	1071622	0.82966	0.796565	0.783052	0.827834	0.84406	0.83868	0.866308	0.768521	0.807033	0.811669	0.226499	0.163192	0.225318	0.194968	0.278761	0.183736	0.194787	0.248259	0.211972	0.215503	0.193618	0.2235	0.213343	0.0307298	0.817338	0.0297361	0.603995	8.39075e-06	0.804526	0.774435	0.206867	0.254632	0.007961	0.069625	0.0184508	0.0241295	HMHA1	HpaII
cg03750478	16	29757375	0.0591499	0.0812302	0.0815931	0.0956498	0.0804251	0.0608713	0.06993	0.0782979	0.0804673	0.094807	0.795278	0.838858	0.859761	0.785187	0.810616	0.778973	0.797486	0.807132	0.797018	0.843999	0.797571	0.803325	0.8096	0.0248464	0.0782422	0.0122141	0.731358	8.39075e-06	0.0567201	0.0566413	0.837963	0.787396	0.0245101	0.0237838	0.0217972	0.0232196	C16orf54	AciI
cg03753385	8	145579317	0.116925	0.143542	0.12528	0.13191	0.123592	0.108981	0.0634353	0.164761	0.113445	0.159015	0.878426	0.908327	0.810797	0.892585	0.847693	0.835682	0.875027	0.826724	0.847785	0.782001	0.789471	0.874371	0.847407	0.0401642	0.125089	0.0286299	0.722319	8.39075e-06	0.16485	0.14724	0.821389	0.769452	0.0213079	0.0236478	0.0105919	0.078241	TMEM249	HpaII
cg03759001	10	71400034	0.92193	0.925149	0.930808	0.936678	0.918843	0.911094	0.813524	0.922569	0.938844	0.947859	0.176999	0.0694798	0.107368	0.00628498	0.183564	0.140463	0.0743942	0.141928	0.0383596	0.199473	0	0	0.0948595	0.0739216	0.91673	0.037821	0.82187	0.000193952	0.815783	0.856655	0.0992179	0.0655567	0.109366	0.0621883	0.00815003	0.118008	C10orf35	HpyCH4IV
cg03760457	15	70326230	0.961706	0.943725	0.96615	0.960795	0.970343	0.987707	0.961182	0.941159	0.963144	0.952645	0.105267	0.224975	0.146882	0.12652	0.264849	0.174198	0.114779	0.231109	0.112534	0.195777	0.149781	0.0985667	0.162103	0.0557308	0.960856	0.013308	0.798753	8.39075e-06	0.960988	0.944807	0.214927	0.285824	0.0172628	0.025536	0.0680452	0.020975	MIR629	EagI.2
cg03763508	7	27140942	0.893577	0.895176	0.908902	0.908927	0.901813	0.883599	0.956375	0.884086	0.895552	0.903434	0.161683	0.357813	0.0954723	0.0838292	0.133857	0.111152	0.162436	0.13517	0.056184	0.129738	0.337867	0.115714	0.156743	0.0943662	0.903144	0.0207093	0.746401	8.39075e-06	0.888199	0.872186	0.0881468	0.116414	0.0069766	0.0296274	0.0073255	0.0174437	HOXA2	AfeI	HhaI
cg03803789	11	111854003	0.925989	0.933648	0.904841	0.904674	0.934829	0.917893	0.974365	0.916975	0.907792	0.927148	0.190455	0.088219	0.125843	0.111827	0.197968	0.107647	0.116792	0.130412	0.16918	0.126368	0.159038	0.126558	0.137526	0.0340662	0.924816	0.0206671	0.78729	8.39075e-06	0.904702	0.881055	0.131124	0.10179	0.0289464	0.0537746	0.0052801	0.0961781	DIXDC1	HpaII
cg03813151	6	149778058	0.977331	0.953036	0.968928	0.98396	0.982212	0.960607	0.987563	0.955774	0.974094	0.95915	0.125301	0.226339	0.224566	0.062752	0.180719	0.114826	0.214406	0.202185	0.154492	0.174715	0.245892	0.185989	0.176015	0.0536507	0.970266	0.012559	0.79425	8.39075e-06	0.953926	0.9444	0.291627	0.187879	0.00089	0.0378121	0.0670609	0.0071603	ZC3H12D	BstUI.1
cg03825607	10	65216488	0.905978	0.876788	0.894366	0.880108	0.90245	0.842244	0.938227	0.877693	0.866318	0.88838	0.199373	0.159571	0.183261	0.184697	0.182889	0.283267	0.176466	0.203487	0.198309	0.226062	0.113942	0.178847	0.190848	0.0398541	0.887255	0.0257074	0.696407	8.39075e-06	0.846012	0.886262	0.153709	0.141222	0.030776	0.0161876	0.0295521	0.0416675	JMJD1C-AS1	HpyCH4IV
cg03850936	6	168216524	0.862389	0.890565	0.895637	0.831443	0.793111	0.927088	0.90753	0.912207	0.867792	0.895349	0.094224	0.0880106	0.0600032	0.0448528	0.0800486	0.0363813	0.0747574	0.0952205	0.0275769	0.0672881	0.0341901	0.0308446	0.0611165	0.0256	0.878311	0.0407464	0.817195	8.39075e-06	0.87688	0.821025	0.0985675	0.121539	0.0136849	0.0279137	0.0385643	0.0414907	MLLT4-AS1	HpaII
cg03879823	6	13015221	0.839788	0.835256	0.83275	0.849275	0.829054	0.800362	0.878336	0.830154	0.808289	0.869848	0.168067	0.123283	0.169516	0.104975	0.121243	0.106855	0.120407	0.132768	0.136086	0.147748	0.1146	0.176743	0.135191	0.024945	0.837311	0.024136	0.70212	8.39075e-06	0.834522	0.820684	0.149215	0.110495	0.0007333	0.0083703	0.0203007	0.0107482	LOC100130357	AciI
cg03925642	16	87339657	0.900868	0.874789	0.882075	0.890907	0.909981	0.92789	0.930175	0.895397	0.894309	0.869851	0.137178	0.10263	0.158528	0.0986367	0.115475	0.15717	0.0986965	0.148899	0.0863969	0.179818	0.114215	0.0828054	0.123371	0.0319327	0.897624	0.0203699	0.774253	8.39075e-06	0.845231	0.852582	0.238811	0.185902	0.0295584	0.0573989	0.0802822	0.0704279	C16orf95	HpaII
cg03926640	17	79031376	0.834736	0.783477	0.766796	0.812364	0.760875	0.807468	0.869488	0.794729	0.793328	0.803028	0.142747	0.114438	0.142009	0.161834	0.119315	0.14268	0.102739	0.153096	0.151103	0.176466	0.117677	0.103356	0.135622	0.0237425	0.802629	0.0319068	0.667007	8.39075e-06	0.768415	0.737937	0.124985	0.130344	0.0150617	0.0229381	0.0170245	0.0110286	BAIAP2	HpaII
cg03930929	3	3862703	0.872543	0.817218	0.842417	0.872488	0.81541	0.853192	0.942721	0.849402	0.782616	0.8835	0.161042	0.114788	0.230838	0.161116	0.131759	0.151593	0.335323	0.284878	0.228365	0.226814	0.161255	0.191201	0.198248	0.0652434	0.853151	0.0441132	0.654903	8.39075e-06	0.734934	0.784468	0.173351	0.164983	0.0822839	0.030942	0.057487	0.0332244	LRRN1	HpyCH4IV
cg03987884	18	61616862	0.843617	0.797675	0.830892	0.809666	0.813151	0.846932	0.857582	0.831843	0.791987	0.793808	0.239051	0.182553	0.260454	0.226565	0.204639	0.214942	0.165433	0.250289	0.183723	0.235812	0.202929	0.166182	0.211048	0.0321835	0.821715	0.0236826	0.610668	8.39075e-06	0.786856	0.779027	0.211266	0.199232	0.0108191	0.0341244	0.0491875	0.0054079	HMSD	BstUI.1	HhaI
cg04008557	11	2826328	0.848116	0.842763	0.831218	0.834746	0.832658	0.827366	0.896985	0.841841	0.798311	0.848633	0.208395	0.175309	0.232351	0.150667	0.196652	0.16351	0.190965	0.200561	0.177815	0.172846	0.190533	0.190905	0.187542	0.0215842	0.840264	0.0246176	0.652721	8.39075e-06	0.829645	0.813481	0.168527	0.161173	0.0131178	0.0191775	0.0638235	0.0354791	KCNQ1DN	HpaII
cg04016730	6	31513886	0.842387	0.781645	0.828187	0.848803	0.874888	0.894295	0.937465	0.77043	0.870206	0.865649	0.149314	0.090884	0.142428	0.0382762	0.169941	0.0785197	0.0958424	0.184568	0.122324	0.168135	0.0891801	0.0259349	0.112946	0.0516805	0.851396	0.0498933	0.73845	8.39075e-06	0.787763	0.788558	0.128132	0.157767	0.0061182	0.0863294	0.0142958	0.012174	ATP6V1G2	AciI
cg04085768	4	113333052	0.911911	0.895697	0.91187	0.911743	0.948414	0.923402	0.946101	0.888101	0.897042	0.893368	0.130319	0.184742	0.176373	0.0789842	0.113648	0.0640196	0.168675	0.219313	0.0888146	0.169088	0.0671073	0.0757334	0.128068	0.0538709	0.912765	0.0211372	0.784697	8.39075e-06	0.849211	0.84666	0.221651	0.171838	0.0464863	0.101754	0.0452773	0.05819	NEUROG2	AgeI	HpaII
cg04093645	5	127872037	0.927896	0.901255	0.928673	0.902714	0.913598	0.941951	0.88772	0.884522	0.913256	0.920614	0.210376	0.148629	0.112891	0.135628	0.131855	0.0573565	0.191422	0.222535	0.18947	0.245688	0.114401	0.236901	0.166429	0.0583204	0.91222	0.0184143	0.74579	8.39075e-06	0.900985	0.883344	0.0947907	0.128324	0.0002702	0.0302543	0.0181006	0.0035312	FBN2	EagI.1
cg04099454	7	87254300	0.944531	0.960412	0.964225	0.957559	0.958246	0.942028	0.951127	0.960544	0.953726	0.95915	0.179804	0.236212	0.0638981	0.0552089	0.168984	0.0375052	0.170797	0.201913	0	0.12364	0.0111894	0.0191015	0.105688	0.0836101	0.955155	0.00725472	0.849467	8.39075e-06	0.92745	0.913216	0.123956	0.190316	0.0329623	0.0450305	0.0600581	0.0213327	RUNDC3B	BstUI.2
cg04159215	10	126182324	0.0884938	0.134171	0.11305	0.106347	0.125471	0.103478	0.0505357	0.109034	0.15375	0.0884981	0.781288	0.788429	0.816489	0.80439	0.84501	0.787669	0.837	0.786014	0.779406	0.778871	0.802552	0.803559	0.80089	0.0221522	0.107283	0.0282661	0.693607	8.39075e-06	0.0997427	0.108751	0.776339	0.720105	0.034428	0.0167201	0.0401507	0.124904	LHPP	HpyCH4IV
cg04178634	19	2525231	0.9396	0.935198	0.916541	0.913341	0.884884	0.951084	0.957199	0.916765	0.935153	0.926167	0.221568	0.24144	0.175055	0.0576854	0.225858	0.119611	0.211476	0.212814	0.244769	0.190811	0.147516	0.122773	0.180948	0.0579472	0.927593	0.0209658	0.746645	8.39075e-06	0.899039	0.86942	0.243113	0.255384	0.0361583	0.0154641	0.068058	0.0295266	GADD45B	HpaII
cg04189187	10	6183528	0.951191	0.852665	0.876691	0.918517	0.908551	0.908684	0.946133	0.87635	0.845857	0.894378	0.0567254	0.033484	0.0965723	0.109482	0.0734074	0.108301	0.0768588	0.0944494	0.0139288	0.152803	0.0489348	0.0148329	0.0733149	0.0418368	0.897902	0.0357498	0.824587	8.39075e-06	0.853998	0.857232	0.131907	0.132642	0.0013332	0.0513189	0.0353347	0.0592343	PFKFB3	AciI
cg04203853	14	75770221	0.832119	0.814667	0.867745	0.831797	0.855801	0.896094	0.912601	0.854998	0.864204	0.856561	0.195729	0.112853	0.230654	0.205218	0.141731	0.173196	0.160891	0.212424	0.13994	0.264118	0.153162	0.169441	0.179947	0.0430618	0.858659	0.0294611	0.678712	8.39075e-06	0.797395	0.823647	0.261046	0.245172	0.0172723	0.0321539	0.0303919	0.103441	LOC731223	HpaII
cg04230868	5	41968376	0.911355	0.88515	0.880816	0.870205	0.851978	0.851672	0.928831	0.878203	0.850338	0.886382	0.186251	0.180233	0.186616	0.201809	0.224617	0.158893	0.144889	0.192262	0.171467	0.309876	0.216201	0.161987	0.194592	0.0430627	0.879493	0.0258191	0.684901	8.39075e-06	0.870179	0.811585	0.221116	0.132449	0.0149715	0.0403932	0.0344997	0.092168	FBXO4	AciI	BstUI.1
cg04322572	10	43447618	0.883864	0.883605	0.909432	0.913847	0.928234	0.927219	0.938171	0.874894	0.873648	0.889577	0.0663514	0.0685793	0.0449368	0.0126898	0.048688	0.077841	0.0629478	0.0580227	0.0199395	0.0914361	0.0639504	0.0308769	0.053855	0.0234359	0.902249	0.0240088	0.848394	8.39075e-06	0.866399	0.861702	0.0839936	0.0896727	0.0172059	0.0665328	0.0390568	0.0409848	MIR5100	HpaII
cg04330597	2	235907735	0.946488	0.924954	0.954996	0.944561	0.961808	0.955816	0.964594	0.939022	0.912584	0.936495	0.125575	0.0708571	0.0960777	0.0440682	0.0549797	0.0470034	0.0520641	0.102536	0.0754584	0.126928	0.0422353	0.0534194	0.0742669	0.0311514	0.944132	0.0164619	0.869865	8.39075e-06	0.897722	0.90944	0.100651	0.0780523	0.0272323	0.0523686	0.0045735	0.0230726	SH3BP4	HpyCH4IV
cg04376782	2	219160002	0.840533	0.814997	0.867478	0.823076	0.846848	0.826306	0.828808	0.843912	0.811988	0.828462	0.194216	0.153532	0.181861	0.175836	0.153609	0.143616	0.135788	0.180384	0.166125	0.162073	0.160378	0.15726	0.163723	0.016883	0.833241	0.016676	0.669517	8.39075e-06	0.796314	0.819171	0.160001	0.137846	0.0186833	0.0276771	0.0218596	0.0157635	TMBIM1	HpaII
cg04416414	19	14260587	0.0943926	0.146411	0.150445	0.067968	0.052514	0.0918769	0.219663	0.109389	0.127797	0.11254	0.82828	0.808062	0.802585	0.826221	0.862733	0.798925	0.772765	0.824045	0.810213	0.790043	0.773743	0.832894	0.810876	0.025886	0.117299	0.0476346	0.693576	8.39075e-06	0.0957875	0.132746	0.774262	0.770446	0.0506231	0.0802325	0.028323	0.0922864	LOC100507373	AciI
cg04428320	19	4086696	0.872268	0.878325	0.895147	0.893312	0.87955	0.873581	0.923492	0.882761	0.874507	0.894685	0.300393	0.199424	0.196357	0.213289	0.201095	0.194505	0.2433	0.235566	0.264089	0.244315	0.189792	0.207334	0.224122	0.0339615	0.886763	0.0156287	0.662641	8.39075e-06	0.858487	0.861443	0.164647	0.192662	0.0198374	0.018107	0.0317106	0.0084324	ZBTB7A	HpaII
cg04441857	10	14701815	0.0539726	0.0680256	0.0789304	0.0688045	0.0645827	0.0746489	0.021378	0.0657735	0.0633637	0.0667035	0.797893	0.821982	0.798727	0.780527	0.745305	0.772085	0.805641	0.835343	0.687175	0.796866	0.781238	0.788909	0.784308	0.0383518	0.0626183	0.0159335	0.721689	8.39075e-06	0.0773806	0.0703188	0.795178	0.748836	0.00935495	0.00573609	0.0035491	0.0035307	FAM107B	AciI
cg04454664	5	71748552	0.886736	0.889038	0.89314	0.844073	0.859535	0.874075	0.963963	0.836987	0.865508	0.902123	0.117236	0.100375	0.116696	0.107429	0.239444	0.0926444	0.101162	0.139105	0.131536	0.142858	0.122244	0.130832	0.128463	0.038394	0.881518	0.035933	0.753054	8.39075e-06	0.882169	0.854783	0.0823166	0.13032	0.0068686	0.0047517	0.0343796	0.109124	ZNF366	HpaII
cg04462774	12	50368110	0.791822	0.780205	0.819611	0.778708	0.828287	0.869632	0.87359	0.797347	0.803071	0.83428	0.119593	0.0549604	0.0932574	0.0700939	0.107205	0.0772395	0.0846964	0.126033	0.0925855	0.112761	0.0763347	0.0799083	0.0912224	0.0215136	0.817655	0.0340513	0.726433	8.39075e-06	0.777119	0.785203	0.145865	0.181196	0.0030859	0.0430833	0.0526071	0.0739908	AQP6	HpaII
cg04483711	1	3347994	0.913799	0.911913	0.908446	0.921132	0.940632	0.880916	0.97105	0.867294	0.865268	0.918358	0.258034	0.210847	0.159443	0.131148	0.132004	0.155364	0.109641	0.201847	0.191521	0.223517	0.125892	0.19483	0.174507	0.0457266	0.909881	0.0325749	0.735373	8.39075e-06	0.864912	0.868347	0.193842	0.220817	0.047001	0.0722853	0.0343985	0.0888126	ARHGEF16	BstUI.2
cg04505205	2	99004616	0.926827	0.938142	0.93379	0.925503	0.943506	0.915938	0.887453	0.925076	0.948263	0.944766	0.192522	0.0609558	0.344635	0.153886	0.209255	0	0.435387	0.0953347	0.114039	0.230068	0.111469	0.130244	0.17315	0.121066	0.928926	0.0178438	0.755777	8.39075e-06	0.867948	0.829727	0.279353	0.199865	0.0701942	0.113778	0.0652821	0.0093901	CNGA3	HpyCH4IV	AatII
cg04513882	3	185271385	0.935191	0.894283	0.940379	0.939721	0.946067	0.93071	0.942848	0.927865	0.952848	0.943901	0.114798	0.0993401	0.134834	0.10486	0.0497646	0.0761568	0.0304404	0.136436	0.0554885	0.101062	0.103601	0.0369304	0.086976	0.0364969	0.935381	0.0161894	0.848405	8.39075e-06	0.884248	0.900759	0.138136	0.130061	0.0100348	0.0453077	0.0033024	0.0802965	LIPH	BstUI.2
cg04533276	22	19709548	0.89634	0.864081	0.860259	0.899663	0.866504	0.88897	0.939477	0.867253	0.850594	0.863038	0.205741	0.175518	0.215142	0.121553	0.137933	0.143753	0.168479	0.188451	0.225346	0.2277	0.114954	0.164782	0.174113	0.0393118	0.879618	0.0266884	0.705505	8.39075e-06	0.825691	0.824198	0.195766	0.176173	0.0383896	0.0423061	0.0193762	0.0382408	GP1BB	HpaII
cg04536856	11	10673892	0.867499	0.816485	0.821984	0.875133	0.807274	0.845028	0.785077	0.805975	0.796576	0.843717	0.252613	0.137394	0.219635	0.180266	0.145568	0.124764	0.164283	0.203578	0.153852	0.160837	0.17407	0.137806	0.171222	0.0377076	0.826475	0.0302007	0.655253	8.39075e-06	0.793337	0.806178	0.234969	0.131135	0.0231482	0.001096	0.015334	0.0144333	MRVI1	HpaII
cg04566826	19	34289872	0.818072	0.798799	0.852342	0.801943	0.80405	0.812845	0.885279	0.805479	0.816	0.855008	0.212187	0.149355	0.205402	0.136746	0.154548	0.130245	0.158084	0.173924	0.161999	0.165328	0.148123	0.1153	0.15927	0.02815	0.824982	0.0290524	0.665712	8.39075e-06	0.829728	0.816214	0.167006	0.124529	0.0309289	0.0121642	0.0383965	0.0300189	KCTD15	BstUI.2
cg04587220	19	1071208	0.958533	0.930709	0.935487	0.949791	0.947126	0.955719	0.974776	0.905992	0.92716	0.918384	0.0730216	0.0223606	0.0476463	0.022921	0.032952	0.0278067	0.0345207	0.0492894	0.0344741	0.0382445	0.0310507	0.0777948	0.0410069	0.0180816	0.940368	0.0206575	0.899361	8.39075e-06	0.905338	0.899354	0.0648679	0.134097	0.0253709	0.0477718	0.0172215	0.101145	HMHA1	HpaII
cg04604708	7	137638053	0.920839	0.935794	0.926139	0.915637	0.903758	0.970954	0.86184	0.899002	0.893015	0.916731	0.288591	0.226237	0.239866	0.225234	0.197092	0.203427	0.213851	0.285448	0.230712	0.243336	0.179204	0.223927	0.229744	0.0323141	0.914371	0.0286986	0.684627	8.39075e-06	0.899057	0.910726	0.202314	0.205695	0.0367375	0.0069685	0.0375527	0.0086024	LOC100130880	AciI
cg04625975	10	44285864	0.897641	0.82173	0.870417	0.861796	0.84815	0.907933	0.91786	0.845761	0.806364	0.850147	0.233088	0.140828	0.170096	0.135625	0.108754	0.0932043	0.116935	0.155751	0.110753	0.225352	0.111799	0.0852848	0.140622	0.0481115	0.86278	0.0363291	0.722157	8.39075e-06	0.786578	0.817203	0.18578	0.177053	0.0351522	0.0309479	0.0156844	0.0682993	HNRNPA3P1	PaeR7I
cg04661001	19	19217217	0.879913	0.948451	0.90514	0.779609	0.925261	0.932704	0.934414	0.835977	0.918555	0.897683	0.173676	0.15679	0.270831	0.0843561	0.168961	0.0658409	0.0838969	0.195616	0.083987	0.151475	0.121462	0.231569	0.149038	0.0641201	0.89577	0.0521037	0.746732	8.39075e-06	0.928962	0.911962	0.296426	0.155921	0.0194888	0.0132984	0.0255957	0.0130397	TMEM161A	HhaI
cg04663285	11	379455	0.905809	0.909498	0.925483	0.793866	0.941016	0.951804	0.85854	0.947847	0.766954	0.789197	0.158286	0.168826	0.161146	0.118465	0.0772381	0.141261	0.113318	0.175002	0.257488	0.24577	0.0548942	0.0497993	0.143458	0.0661819	0.879001	0.0714774	0.735544	8.39075e-06	0.878963	0.937685	0.147853	0.0962704	0.0305353	0.0033305	0.013293	0.0190324	B4GALNT4	HhaI
cg04685228	5	172462626	0.106338	0.109921	0.0972808	0.109596	0.0907238	0.13249	0.122848	0.0952166	0.104741	0.106487	0.842687	0.837889	0.814303	0.852504	0.814201	0.864596	0.878948	0.789567	0.820799	0.793427	0.840881	0.843002	0.832734	0.0270911	0.107564	0.0125477	0.725169	8.39075e-06	0.0785746	0.0959099	0.775849	0.818151	0.0313461	0.0051861	0.0384539	0.0039507	SNORA74B	HhaI
cg04820679	6	33132163	0.876769	0.790112	0.857892	0.864456	0.874879	0.872515	0.95861	0.824366	0.764867	0.843689	0.169475	0.103125	0.154893	0.128746	0.129617	0.104864	0.0736198	0.106744	0.0868945	0.194048	0.0776661	0.076708	0.1172	0.0391108	0.852815	0.0530847	0.735615	8.39075e-06	0.787908	0.801713	0.203155	0.169248	0.002204	0.0731654	0.0482621	0.0396315	COL11A2	HpyCH4IV	AatII
cg04848682	14	77492060	0.877454	0.867718	0.867541	0.911077	0.897446	0.877485	0.844335	0.8747	0.903743	0.885528	0.144915	0.0814606	0.122986	0.213956	0.211651	0.106602	0.113682	0.254413	0.3769	0.145074	0.100715	0.138329	0.167557	0.084112	0.880703	0.0196596	0.713146	8.39075e-06	0.836384	0.846763	0.10499	0.209137	0.0313335	0.0506828	0.0179953	0.002515	IRF2BPL	HpaII
cg04905421	16	1581129	0.889116	0.865497	0.875077	0.852691	0.872985	0.859394	0.831283	0.856569	0.825117	0.891114	0.152877	0.172352	0.219868	0.1845	0.119958	0.0725989	0.162595	0.180722	0.190927	0.180115	0.146817	0.183201	0.163878	0.0380894	0.861884	0.0218925	0.698007	8.39075e-06	0.832654	0.804139	0.17352	0.153812	0.0328423	0.0688456	0.0463477	0.0338539	TMEM204	HpaII
cg05002602	14	68140486	0.861296	0.859062	0.900992	0.850051	0.844968	0.872687	0.851799	0.844587	0.856643	0.844701	0.193164	0.134842	0.182524	0.182336	0.17848	0.125845	0.115275	0.16544	0.137426	0.193702	0.140053	0.182348	0.160953	0.0282984	0.858679	0.0173253	0.697726	8.39075e-06	0.820927	0.836576	0.105114	0.15756	0.0381342	0.0083914	0.0774098	0.0209193	VTI1B	HpaII
cg05021312	20	32078768	0.863783	0.862684	0.899245	0.836161	0.845132	0.818512	0.875773	0.829817	0.816939	0.854724	0.229565	0.198328	0.176042	0.19735	0.118403	0.150261	0.159089	0.25653	0.193827	0.201372	0.16853	0.180941	0.185853	0.0362459	0.850277	0.0261807	0.664424	8.39075e-06	0.818773	0.800222	0.182905	0.157289	0.0439108	0.0449103	0.0068632	0.0388863	CBFA2T2	AciI
cg05063520	8	49835999	0.95408	0.951809	0.950855	0.945894	0.900809	0.956769	0.915007	0.914125	0.888492	0.868931	0.22567	0.205993	0.174305	0.13939	0.135385	0.112376	0.131984	0.260556	0.231539	0.224015	0.26212	0.1268	0.185844	0.0552342	0.924677	0.0315481	0.738833	8.39075e-06	0.923684	0.837423	0.195497	0.188761	0.0281253	0.0633861	0.0211921	0.0533766	SNAI2	HpyCH4IV
cg05098566	6	30652282	0.136886	0.122935	0.141514	0.179411	0.133898	0.150043	0.166373	0.117542	0.144852	0.180867	0.765433	0.829467	0.784551	0.825961	0.834631	0.808431	0.813334	0.726849	0.753799	0.829183	0.777276	0.784405	0.794444	0.0345758	0.147432	0.0219486	0.647011	8.39075e-06	0.13895	0.170061	0.739208	0.807086	0.0160147	0.0361637	0.0453429	0.0275452	PPP1R18	AciI
cg05214235	11	12737685	0.119034	0.187271	0.198281	0.14816	0.195663	0.101867	0.0798369	0.179159	0.214619	0.195597	0.83957	0.774976	0.762308	0.824887	0.784903	0.784888	0.815234	0.769133	0.742361	0.713043	0.837381	0.780365	0.785754	0.0382627	0.161949	0.0467671	0.623805	8.39075e-06	0.238855	0.235097	0.746209	0.745472	0.0515837	0.0394335	0.0160994	0.0394308	TEAD1	EagI.1	HpaII
cg05233373	2	161127261	0.859161	0.852565	0.849074	0.866394	0.824123	0.881332	0.846654	0.853588	0.863909	0.793766	0.0530683	0.048811	0.0494082	0.0258223	0.0443353	0.0560519	0.0656025	0.0389743	0.0361752	0.0472291	0.0208205	0.0556093	0.045159	0.012898	0.849057	0.024455	0.803898	8.39075e-06	0.844048	0.830198	0.0766561	0.0782433	0.0085171	0.0060752	0.0272479	0.0339079	ITGB6	AciI
cg05258935	19	39086923	0.956022	0.933615	0.960696	0.970227	0.965009	0.95596	0.956795	0.956049	0.96937	0.962493	0.00296325	0	0.00712337	0	0	0.0165907	0	0.0135166	0	0.00492827	0	0	0.00376019	0.00581607	0.958624	0.0103249	0.954864	0.000150164	0.948595	0.943464	0.0444107	0.0338559	0.0149797	0.0215449	0.0372873	0.0338559	MAP4K1	AciI
cg05272790	11	117800276	0.830339	0.788124	0.841964	0.856615	0.840645	0.90007	0.962492	0.851306	0.845384	0.862483	0.235282	0.113733	0.182728	0.166817	0.150869	0.182998	0.107631	0.199627	0.246127	0.240427	0.138723	0.147845	0.176067	0.0473719	0.857942	0.0460922	0.681875	8.39075e-06	0.756498	0.790638	0.156123	0.160351	0.0316259	0.0500073	0.0266048	0.0094817	TMPRSS13	HpaII
cg05304979	16	87736062	0.012798	0.0412719	0.00709607	0.000727118	0.00430682	0.0217841	0	0	0.0187228	0	0.880085	0.844256	0.844255	0.937285	0.82526	0.804505	0.895957	0.841088	0.819964	0.749813	0.838423	0.891677	0.847714	0.0488141	0.0106707	0.013429	0.837043	0.000191815	0.0647807	0	0.794926	0.855562	0.0235088	0.00430682	0.0493292	0.0303022	KLHDC4	AciI	BstUI.1
cg05387269	1	1306946	0.026888	0.0905521	0.0421716	0.0335623	0.040178	0.0288932	0.0164724	0.0352445	0.0674496	0.0377166	0.866988	0.932572	0.8698	0.912439	0.897526	0.88074	0.883948	0.829558	0.875096	0.871772	0.883123	0.910454	0.884501	0.0265312	0.0419128	0.0215903	0.842588	8.39075e-06	0.0921746	0.0433445	0.865742	0.871762	0.00162247	0.00316649	0.0040582	0.0257644	AURKAIP1	AciI
cg05410910	16	66434142	0.876669	0.852996	0.873997	0.871836	0.85909	0.851967	0.931445	0.857073	0.859936	0.867255	0.237553	0.181669	0.208086	0.229036	0.204101	0.143034	0.194628	0.218969	0.229845	0.180953	0.199676	0.206278	0.202819	0.026117	0.870226	0.0232094	0.667407	8.39075e-06	0.82957	0.847878	0.187596	0.15772	0.0234254	0.0112125	0.0204893	0.0463818	LOC100505865	AciI
cg05519606	6	143176015	0.837936	0.856755	0.833567	0.852127	0.79902	0.834384	0.925149	0.801289	0.778387	0.85356	0.233494	0.2582	0.189753	0.203848	0.208794	0.187	0.218556	0.242556	0.239783	0.257038	0.214878	0.153028	0.217244	0.0312265	0.837217	0.040601	0.619973	8.39075e-06	0.819173	0.789573	0.189837	0.161773	0.0375817	0.0094465	8.43e-05	0.0470205	HIVEP2	HpaII
cg05576619	10	17391003	0.908625	0.88299	0.876199	0.907246	0.893895	0.876095	0.907787	0.873582	0.880316	0.907578	0.124419	0.11759	0.144096	0.0913377	0.135804	0.125485	0.147007	0.206728	0.102897	0.121199	0.108486	0.091575	0.126385	0.0311941	0.891431	0.0151314	0.765046	8.39075e-06	0.831462	0.857303	0.114183	0.118061	0.0515279	0.0365922	0.0299132	0.0177433	ST8SIA6-AS1	HpyCH4IV	PmlI
cg05578480	1	231174269	0.832511	0.861695	0.89948	0.874003	0.863092	0.874032	0.765572	0.870939	0.864175	0.883349	0.131244	0.0788236	0.0720255	0.110194	0.0824735	0.0896509	0.106405	0.195035	0.143378	0.0856417	0.0961822	0.0360785	0.102261	0.0403678	0.858885	0.0369777	0.756624	8.39075e-06	0.825712	0.848334	0.072138	0.126286	0.0359825	0.0147578	0.00011245	0.0438123	FAM89A	HpyCH4IV
cg05596756	12	47610220	0.0422754	0.0467928	0.0624362	0.0363797	0.0380997	0.0446739	0.0715716	0.0442436	0.0430936	0.0473642	0.850825	0.840065	0.846838	0.836106	0.817683	0.868077	0.866823	0.834338	0.764892	0.820856	0.768363	0.820262	0.827927	0.0330249	0.0476931	0.0109545	0.780234	8.39075e-06	0.0445354	0.0214708	0.790895	0.810775	0.00225733	0.0166289	0.0559428	0.0069075	PCED1B-AS1	AciI
cg05651243	11	134527018	0.941261	0.86795	0.921934	0.949717	0.952121	0.919573	0.95045	0.887821	0.876086	0.927424	0.0966006	0.145275	0.0750166	0.0431943	0.15451	0.00227282	0.0471656	0.131869	0.0908943	0.0918715	0.11098	0.0756089	0.0887716	0.0443058	0.919434	0.0316633	0.830662	8.39075e-06	0.813426	0.839685	0.134965	0.0926364	0.0545242	0.112437	0.0599483	0.061874	LOC283177	HpyCH4IV
cg05658107	4	40198392	0.0439796	0.0758907	0.0668702	0.0288989	0.0681259	0.0347512	0	0.0472662	0.0765867	0.06205	0.847085	0.867996	0.875448	0.862151	0.854462	0.848899	0.845327	0.871916	0.820305	0.786424	0.843051	0.830288	0.846113	0.0249182	0.0504419	0.0243928	0.795671	8.39075e-06	0.0814015	0.067406	0.819376	0.779849	0.00551088	0.00071993	0.0560725	0.0746135	RHOH	HpyCH4IV	SnaBI
cg05687083	7	5371160	0.0391754	0.0896127	0.0465631	0.075416	0.0748005	0.0726809	0	0.038284	0.063552	0.0764362	0.892422	0.825763	0.84283	0.844638	0.845025	0.845829	0.886225	0.825651	0.85922	0.884869	0.886623	0.896111	0.861267	0.0263878	0.0576521	0.026683	0.803615	8.39075e-06	0.0698381	0.0377203	0.833326	0.812359	0.0197746	0.0370802	0.0095045	0.0326656	SLC29A4	HpaII
cg05697866	1	2437200	0.902379	0.825614	0.889547	0.837566	0.891975	0.900498	0.928985	0.833941	0.81997	0.826052	0.135324	0.109022	0.1335	0.0766354	0.0545848	0.0939064	0.108257	0.155499	0.187624	0.132082	0.10833	0.0591556	0.112827	0.0389824	0.865653	0.0406756	0.752826	8.39075e-06	0.847254	0.873844	0.143832	0.140428	0.0216404	0.0181306	0.0103312	0.0858435	PANK4	HpyCH4IV
cg05769384	13	45691281	0.834794	0.794925	0.837095	0.830686	0.825329	0.798794	0.858761	0.833932	0.785256	0.82509	0.32528	0.17138	0.237624	0.196867	0.104518	0.187458	0.198994	0.176483	0.182453	0.216015	0.124572	0.144388	0.188836	0.0569039	0.822466	0.02261	0.63363	8.39075e-06	0.794682	0.818026	0.216427	0.160178	0.0002431	0.0073021	0.0211976	0.0556601	GTF2F2	HpyCH4IV	PmlI
cg05773155	1	201911097	0.884383	0.88258	0.898991	0.885048	0.882037	0.866117	0.918414	0.863988	0.81698	0.880965	0.184821	0.156855	0.202162	0.143508	0.137469	0.11356	0.199613	0.184305	0.222509	0.189316	0.116849	0.174498	0.168789	0.034918	0.87795	0.0263973	0.709162	8.39075e-06	0.847799	0.874841	0.177334	0.1416	0.0347817	0.007196	0.0248281	0.0041313	LMOD1	HpaII
cg05785932	10	79176193	0.899602	0.849857	0.871725	0.879162	0.889435	0.906518	0.756184	0.886444	0.833683	0.876648	0.266359	0.142175	0.236422	0.226526	0.179128	0.183951	0.233277	0.206192	0.155057	0.229598	0.212693	0.113472	0.198737	0.0448648	0.864926	0.0439828	0.666188	8.39075e-06	0.820848	0.839702	0.153281	0.130268	0.0290089	0.0497322	0.0831405	0.0488601	KCNMA1	HpaII
cg05793375	4	150908266	0.872816	0.861207	0.854307	0.847117	0.864698	0.854839	0.88167	0.847406	0.841585	0.835134	0.186624	0.0911316	0.182033	0.0863495	0.137354	0.119666	0.136216	0.145973	0.119833	0.12717	0.0897363	0.121095	0.128598	0.0324356	0.856078	0.0143163	0.72748	8.39075e-06	0.818128	0.81284	0.1254	0.0984165	0.0430798	0.0518586	0.0566335	0.0389372	DCLK2	HpaII
cg05826175	4	56301631	0.104069	0.154376	0.167502	0.154337	0.135917	0.214126	0.0229961	0.149666	0.165027	0.151182	0.842113	0.855003	0.818051	0.825777	0.809313	0.818	0.819504	0.745386	0.792516	0.755575	0.829454	0.826681	0.811448	0.0324727	0.14192	0.0499653	0.669528	8.39075e-06	0.124482	0.112387	0.752276	0.764595	0.0298942	0.0235307	0.0657746	0.0447172	TMEM165	HpaII
cg05833104	4	189027935	0.878077	0.859642	0.861631	0.867853	0.863602	0.85017	0.913244	0.889673	0.863159	0.853155	0.213797	0.167648	0.198324	0.189875	0.164631	0.122808	0.152796	0.183863	0.178405	0.188956	0.24324	0.214577	0.18491	0.0315918	0.870021	0.0190582	0.685111	8.39075e-06	0.864784	0.864329	0.167755	0.158834	0.0051415	0.0007267	0.0305691	0.0057966	TRIML2	BstUI.2	HhaI
cg05867499	7	4848814	0.24369	0.0699422	0.0485768	0.199874	0.0220823	0.0597269	0.0627397	0.0783632	0.0600458	0.0389506	0.898916	0.930617	0.908432	0.836297	0.825623	0.819277	0.758357	0.915526	0.842838	0.871588	0.928595	0.886027	0.868508	0.0527484	0.0883992	0.0727986	0.780108	8.39075e-06	0.0630828	0.0585673	0.902594	0.774035	0.00685941	0.036485	0.0058383	0.0515875	MIR4656	AciI
cg05875982	17	74537284	0.835546	0.81767	0.857804	0.785537	0.85363	0.856353	0.886701	0.803536	0.818484	0.851575	0.198043	0.144683	0.166783	0.140532	0.140261	0.102281	0.107905	0.151614	0.112817	0.147017	0.113845	0.11477	0.136713	0.0280833	0.836684	0.0302808	0.699971	8.39075e-06	0.793916	0.814189	0.124471	0.143457	0.0237546	0.0394417	0.0423122	0.0031963	PRCD	HhaI	KasI
cg05894719	11	1989899	0.931348	0.915945	0.925524	0.91929	0.940908	0.967425	0.990239	0.884094	0.90652	0.907795	0.175448	0.108338	0.221767	0.106158	0.134681	0.0744294	0.0895037	0.171504	0.146084	0.143358	0.143871	0.106126	0.135105	0.041433	0.928909	0.0309521	0.793803	8.39075e-06	0.871484	0.874185	0.246557	0.187071	0.0444605	0.0667234	0.0247905	0.0523906	MRPL23-AS1	HpaII
cg05908492	14	41099126	0.972755	0.967289	0.951278	0.972701	0.976479	0.97802	0.967724	0.970001	0.973295	0.940172	0.0766625	0.124462	0.0775678	0.0775629	0.122306	0.0609928	0.0944635	0.13509	0.0536254	0.0693157	0.0615645	0.0510135	0.0837189	0.0289497	0.966971	0.0119864	0.883253	8.39075e-06	0.939504	0.937184	0.0767945	0.0456651	0.0277853	0.0392942	0.0007734	0.0766412	LRFN5	HpaII
cg05912338	11	86701746	0.887801	0.835208	0.874405	0.864859	0.855613	0.904826	0.926078	0.81848	0.855018	0.86856	0.196599	0.0838069	0.142845	0.110996	0.154137	0.287516	0.206634	0.170822	0.104073	0.135918	0.111746	0.137086	0.153515	0.05599	0.869085	0.0316407	0.71557	8.39075e-06	0.765375	0.790016	0.178057	0.163404	0.0698325	0.0655972	0.0352119	0.0092677	LOC100506368	HpaII
cg05921889	7	34076103	0.835169	0.84916	0.861043	0.846453	0.853799	0.854998	0.855201	0.803229	0.831025	0.862851	0.145249	0.0923679	0.151703	0.110083	0.126535	0.150739	0.0959239	0.141654	0.120618	0.118193	0.136767	0.0798418	0.122473	0.0240543	0.845293	0.0179903	0.72282	8.39075e-06	0.817343	0.831952	0.128582	0.0808737	0.0318169	0.0218468	0.0231208	0.0456617	BMPER	AciI
cg05928904	17	16924597	0.985278	0.947721	0.964075	0.960161	0.961955	0.973067	0.984937	0.956768	0.961524	0.955653	0.155285	0.141585	0.173964	0.10897	0.0872478	0.111323	0.159689	0.253362	0.190321	0.186458	0.148143	0.12966	0.153834	0.0444804	0.965114	0.0123509	0.81128	8.39075e-06	0.936337	0.935545	0.224201	0.15463	0.0113846	0.0264101	0.0502366	0.0673817	MPRIP	HpaII
cg05931497	10	867221	0.152561	0.223609	0.197399	0.151213	0.191315	0.179282	0.137392	0.19739	0.248155	0.157372	0.920533	0.957159	0.905554	0.962442	0.884482	0.94855	0.966983	0.952148	0.943511	0.909616	0.950693	0.945012	0.937224	0.0258969	0.183569	0.0350591	0.753655	8.39075e-06	0.228699	0.224272	0.909393	0.89448	0.0050893	0.0329572	0.0038396	0.0099976	LARP4B	BstUI.2
cg05973084	6	170581039	0.064462	0.0714608	0.0795827	0.0795623	0.0782147	0.0564368	0.0343503	0.0628551	0.084784	0.0876867	0.810277	0.753548	0.770517	0.791501	0.808198	0.720437	0.802251	0.786165	0.738248	0.76407	0.810597	0.801896	0.779809	0.0303416	0.0699395	0.0160582	0.709869	8.39075e-06	0.0670346	0.065479	0.71307	0.753542	0.00442617	0.0127357	0.0574469	0.0546556	LOC154449	HpaII
cg05979232	10	73496014	0.110228	0.103216	0.0824601	0.104411	0.0944946	0.083497	0.0792238	0.0899491	0.0953335	0.0962043	0.799159	0.822205	0.83622	0.857076	0.838713	0.839119	0.836401	0.812462	0.816315	0.8206	0.828457	0.843325	0.829171	0.0157788	0.0939018	0.010229	0.735269	8.39075e-06	0.106084	0.0794267	0.767957	0.795619	0.0028681	0.0150679	0.068263	0.0430934	C10orf105	AciI
cg05982460	16	3211519	0.975153	0.95526	0.97321	0.960596	0.967371	0.950625	0.885535	0.959191	0.965678	0.945627	0.109512	0.117118	0.110429	0.0678805	0.105955	0.0569038	0.161948	0.199588	0.0861331	0.184908	0.0535428	0.0572914	0.109267	0.050023	0.953825	0.0257604	0.844557	8.39075e-06	0.932715	0.942956	0.120344	0.13555	0.0225456	0.024415	0.0099156	0.0295948	ZNF213	BstUI.1	HhaI
cg06036239	1	59234929	0.911675	0.902316	0.904336	0.91998	0.895517	0.902626	0.913065	0.904538	0.899925	0.907106	0.258163	0.169367	0.19707	0.19969	0.153124	0.149952	0.169211	0.206706	0.203115	0.241401	0.31809	0.212547	0.206536	0.047995	0.906108	0.00711281	0.699572	8.39075e-06	0.880218	0.87474	0.171993	0.146443	0.0220976	0.0207771	0.025076	0.0066816	JUN	HpaII
cg06068085	5	127871927	0.944822	0.911656	0.873476	0.957347	0.910138	0.90749	0.954819	0.88063	0.872764	0.882433	0.187101	0.133271	0.132684	0.111425	0.190167	0.085451	0.220127	0.157177	0.154404	0.269202	0.133252	0.148029	0.160191	0.0499638	0.909557	0.0330206	0.749367	8.39075e-06	0.88282	0.881037	0.104391	0.114196	0.0288368	0.0291005	0.0282933	0.0759716	FBN2	AgeI	HpaII
cg06080729	16	3067626	0.905301	0.900451	0.915233	0.908333	0.898127	0.904356	0.925219	0.900536	0.896457	0.897974	0.298954	0.215946	0.267024	0.195826	0.17716	0.171305	0.193361	0.231101	0.179327	0.245176	0.228613	0.229617	0.219451	0.0387723	0.905199	0.00903668	0.685748	8.39075e-06	0.912041	0.891735	0.232381	0.184046	0.0115903	0.0063915	0.0346426	0.0068864	CLDN6	AfeI	HhaI
cg06108383	6	32120899	0.88427	0.888025	0.887746	0.8716	0.879861	0.858318	0.878302	0.861794	0.856162	0.893132	0.117668	0.0887104	0.0871658	0.10978	0.0877111	0.109732	0.0665692	0.127141	0.07877	0.122439	0.114117	0.115305	0.102092	0.0193888	0.875921	0.0132998	0.773829	8.39075e-06	0.838456	0.853482	0.0943911	0.0820577	0.0495696	0.0263794	0.00722528	0.00565336	PPT2	BstUI.1
cg06108459	6	43089049	0.892297	0.902466	0.893757	0.93207	0.88976	0.892854	0.942408	0.841359	0.844841	0.858207	0.162774	0.174822	0.159487	0.124991	0.205725	0.122618	0.108752	0.175891	0.1958	0.18621	0.156075	0.173112	0.162188	0.0300285	0.889002	0.0335089	0.726814	8.39075e-06	0.880642	0.856761	0.155476	0.144732	0.0218237	0.0329985	0.0040108	0.0609932	PTK7	HpaII
cg06122871	6	85476210	0.0938763	0.136389	0.130845	0.126451	0.110225	0.065957	0.034922	0.126634	0.143255	0.15403	0.628256	0.914047	0.837254	0.797432	0.850886	0.902075	0.93304	0.750793	0.753604	0.730603	0.943507	0.909099	0.829216	0.0982802	0.112258	0.0372801	0.716958	8.39075e-06	0.165937	0.169947	0.836889	0.776736	0.0295477	0.059722	0.0003648	0.0741497	TBX18	HpaII
cg06138226	17	45927893	0.826554	0.829303	0.798866	0.780114	0.842878	0.767073	0.835918	0.818584	0.805681	0.814018	0.296332	0.198111	0.297352	0.221211	0.163506	0.160725	0.187364	0.212427	0.204007	0.206521	0.185637	0.211437	0.212053	0.0437467	0.811899	0.0243395	0.599846	8.39075e-06	0.821589	0.803659	0.25194	0.16861	0.0077137	0.0392192	0.0454122	0.005104	SP6	HpaII
cg06138825	16	67683817	0.82006	0.833474	0.806367	0.771737	0.79486	0.816708	0.814653	0.791244	0.799443	0.82191	0.137174	0.125457	0.130844	0.0931836	0.130299	0.0770657	0.0916253	0.117871	0.118144	0.0810546	0.124859	0.115724	0.111942	0.0206781	0.807046	0.0180838	0.695104	8.39075e-06	0.788641	0.795694	0.0837417	0.1321	0.0448329	0.0008337	0.047102	0.0018006	RLTPR	HpyCH4IV
cg06186245	3	100245062	0.88064	0.87314	0.848625	0.848795	0.865776	0.860869	0.912652	0.864856	0.852317	0.874562	0.249576	0.15246	0.225921	0.186646	0.2028	0.151013	0.170785	0.205349	0.232897	0.211429	0.150083	0.201523	0.19504	0.0333978	0.868223	0.0190857	0.673183	8.39075e-06	0.829186	0.84665	0.172115	0.173336	0.0439538	0.0191259	0.0538065	0.0294647	TMEM45A	HpyCH4IV	AatII
cg06262280	2	173330296	0.88608	0.847428	0.846737	0.837224	0.862525	0.888555	0.871578	0.842006	0.819507	0.84468	0.176895	0.149779	0.200351	0.0822373	0.21908	0.116254	0.0873289	0.167455	0.27226	0.179284	0.170025	0.138516	0.163289	0.0541146	0.854632	0.0221077	0.691343	8.39075e-06	0.842268	0.755002	0.161357	0.152338	0.0051601	0.107523	0.038994	0.0667415	ITGA6	AfeI	HhaI
cg06272089	15	74165916	0.84711	0.840149	0.851522	0.834536	0.855756	0.857895	0.893705	0.847536	0.758163	0.843893	0.34666	0.195916	0.197232	0.225765	0.245367	0.162469	0.202199	0.241649	0.198375	0.196303	0.260132	0.230821	0.225241	0.0470403	0.843027	0.0339012	0.617786	8.39075e-06	0.804419	0.839992	0.148325	0.249755	0.0357297	0.0157641	0.0489061	0.0043887	TBC1D21	HpaII
cg06345909	22	30645310	0.936146	0.87596	0.893911	0.878564	0.891978	0.913293	0.921187	0.883693	0.883903	0.888422	0.231409	0.147878	0.293845	0.135619	0.178075	0.227092	0.214905	0.207331	0.208248	0.218604	0.102256	0.219017	0.19869	0.0508605	0.896706	0.0200597	0.698016	8.39075e-06	0.831515	0.847059	0.345397	0.229579	0.0444449	0.0449192	0.0515526	0.0515046	LIF	HpaII
cg06368618	10	101211430	0.908289	0.899064	0.924582	0.906077	0.893592	0.864891	0.927893	0.877021	0.89153	0.92329	0.198964	0.181997	0.234493	0.168541	0.135575	0.11741	0.212619	0.208907	0.109516	0.148432	0.208993	0.130049	0.171292	0.0422605	0.901623	0.0207589	0.730331	8.39075e-06	0.907963	0.858596	0.194158	0.113956	0.0088991	0.0349964	0.0403351	0.0216184	GOT1	AciI
cg06375292	17	47786311	0.829481	0.801287	0.835248	0.823147	0.78663	0.863283	0.802022	0.79727	0.822914	0.818268	0.149796	0.111588	0.183383	0.0876332	0.251758	0.128568	0.210703	0.162196	0.11033	0.194436	0.165763	0.142585	0.158228	0.0468717	0.817955	0.0223086	0.659727	8.39075e-06	0.804744	0.765449	0.249867	0.277219	0.0034577	0.0211807	0.0664835	0.0254608	SLC35B1	HpaII
cg06384607	19	3603453	0.840849	0.828001	0.841394	0.845564	0.828966	0.836057	0.891718	0.832842	0.796751	0.835821	0.226359	0.203149	0.243565	0.211009	0.22724	0.188679	0.231017	0.236452	0.267885	0.241037	0.264194	0.24905	0.23247	0.0234572	0.837796	0.0232862	0.605327	8.39075e-06	0.79381	0.801075	0.213008	0.231156	0.0341913	0.0278911	0.0305573	0.003916	TBXA2R	HhaI	KasI
cg06446408	16	73266679	0.848219	0.876208	0.870105	0.881171	0.877113	0.846235	0.901156	0.858188	0.845168	0.897344	0.211471	0.150106	0.127174	0.153133	0.134068	0.0974088	0.0674521	0.186634	0.114668	0.171175	0.138836	0.100477	0.137717	0.0403944	0.870091	0.0203514	0.732374	8.39075e-06	0.817388	0.816077	0.13717	0.100017	0.05882	0.0610361	0.009996	0.0340506	HTA	HhaI
cg06482498	6	31802029	0.892826	0.822753	0.843106	0.800034	0.854809	0.879627	0.770054	0.842692	0.796542	0.823304	0.197221	0.151242	0.174477	0.0903719	0.19845	0.121875	0.0649628	0.196982	0.0961668	0.142769	0.104551	0.114389	0.137788	0.0461791	0.832575	0.0380063	0.694786	8.39075e-06	0.765221	0.810818	0.16461	0.169038	0.0575323	0.0439916	0.0098663	0.029412	C6orf48	AciI	BstUI.1
cg06486618	19	524262	0.928152	0.870472	0.920525	0.933912	0.905342	0.956185	0.960543	0.880851	0.933357	0.89916	0.219384	0.0790599	0.157808	0.0669802	0.0779735	0.094618	0.062998	0.115252	0.0990578	0.0726964	0.164475	0.0179121	0.102351	0.0546181	0.91885	0.0298391	0.816499	8.39075e-06	0.859241	0.871109	0.135676	0.12753	0.0112316	0.0342333	0.0221314	0.0495569	CDC34	AciI
cg06568438	13	80315399	0.898686	0.882067	0.905853	0.899825	0.873629	0.913343	0.89011	0.842206	0.861793	0.886748	0.146613	0.161676	0.166279	0.126802	0.11432	0.149378	0.12536	0.224867	0.149837	0.203717	0.14481	0.120961	0.152885	0.0331558	0.885426	0.021552	0.732541	8.39075e-06	0.83711	0.81913	0.125065	0.124085	0.0449566	0.0544992	0.0412132	0.0097649	NDFIP2-AS1	HpyCH4IV	AatII
cg06620723	1	12404945	0.177397	0.217638	0.204879	0.173783	0.230017	0.182078	0.221013	0.17938	0.231887	0.173723	0.784013	0.856979	0.827691	0.850324	0.841102	0.85445	0.880075	0.833949	0.855744	0.826366	0.879988	0.880474	0.847596	0.0278177	0.199179	0.0243185	0.648417	8.39075e-06	0.20688	0.179063	0.801641	0.814133	0.010758	0.0509534	0.0260505	0.0269693	VPS13D	AfeI	HhaI
cg06690548	4	139162808	0.858387	0.877133	0.877036	0.879667	0.886485	0.87277	0.872711	0.866607	0.858599	0.87375	0.212026	0.189195	0.243732	0.172929	0.202216	0.158685	0.174514	0.21473	0.18947	0.198526	0.146128	0.188581	0.190894	0.0263468	0.872315	0.00892859	0.68142	8.39075e-06	0.86991	0.852845	0.189783	0.148289	0.0072233	0.0336403	0.0539491	0.0539262	SLC7A11	HpyCH4IV
cg06746669	5	150226252	0.131307	0.180841	0.220716	0.189199	0.171194	0.160624	0.0815175	0.143707	0.159962	0.176471	0.77711	0.762066	0.768361	0.786695	0.818157	0.703222	0.927093	0.806551	0.720326	0.795803	0.805356	0.857903	0.794054	0.0590491	0.161554	0.0374082	0.6325	8.39075e-06	0.15246	0.164037	0.681664	0.654356	0.0283809	0.0071571	0.0866969	0.163801	IRGM	HpaII
cg06768599	14	24785488	0.943437	0.947194	0.945074	0.953649	0.925925	0.991275	0.988272	0.940034	0.934549	0.9738	0.0583043	0.0227808	0.0181817	0.00962994	0.03021	0.0155003	0.0363372	0.0604093	0.0253907	0.0555045	0.0388302	0.0284945	0.0332978	0.017068	0.954321	0.0224953	0.921023	8.39075e-06	0.918579	0.886546	0.0677363	0.032842	0.0286154	0.0393781	0.0495546	0.00263204	LTB4R	HpaII
cg06787669	7	45018789	0.00446762	0.00998567	0	0.00516213	0.0119911	0.00455894	0	0.0092819	0.00782014	0.00686486	0.812474	0.882816	0.842715	0.896932	0.866566	0.808329	0.874167	0.806139	0.845888	0.818304	0.874466	0.886637	0.851286	0.0333057	0.00601324	0.00399633	0.845273	0.000193952	0	0.00080995	0.820068	0.865389	0.00998567	0.0111812	0.0226462	0.0011769	MYO1G	HhaI
cg06794612	11	65695774	0.0972043	0.182713	0.165438	0.0842336	0.107932	0.102223	0.108401	0.092529	0.0967439	0.12134	0.835419	0.792341	0.93527	0.817162	0.76638	0.824029	0.7234	0.898068	0.827591	0.760929	0.806826	0.864752	0.821014	0.0590275	0.115876	0.0325232	0.705138	8.39075e-06	0.125912	0.10219	0.861766	0.773892	0.0568006	0.0057422	0.0735046	0.0075116	DRAP1	AciI
cg06801857	1	230367682	0.834692	0.843761	0.822766	0.823859	0.807591	0.832139	0.872512	0.79411	0.759859	0.817191	0.197527	0.163357	0.217719	0.143094	0.155023	0.153766	0.139369	0.170594	0.165718	0.19794	0.146461	0.149598	0.166681	0.0249844	0.820848	0.030092	0.654167	8.39075e-06	0.799361	0.7921	0.163768	0.143919	0.0443999	0.0154911	0.0539515	0.0111042	GALNT2	AciI
cg06807993	17	79099785	0.971049	0.941093	0.973338	0.975494	0.980372	0.972761	0.986026	0.957265	0.97476	0.974538	0.176224	0.152926	0.156039	0.154831	0.169538	0.246335	0.222239	0.248809	0.191433	0.233745	0.169892	0.167939	0.190829	0.0367337	0.97067	0.0126975	0.779841	8.39075e-06	0.944316	0.932319	0.204723	0.224474	0.0032226	0.0480524	0.0486839	0.0549362	MIR338	HpyCH4IV	PmlI
cg06820545	3	39031761	0.876954	0.787328	0.7836	0.78467	0.829132	0.787186	0.895019	0.794099	0.789932	0.811666	0.202188	0.151003	0.150919	0.241654	0.218562	0.190465	0.141589	0.206891	0.209731	0.207617	0.13232	0.161483	0.184535	0.0354083	0.813959	0.0407593	0.629424	8.39075e-06	0.759255	0.760693	0.186212	0.264831	0.0280736	0.0684398	0.035293	0.0462686	SCN11A	HpaII
cg06825448	2	240884925	0.0113448	0.0532625	0.0457675	0.0582114	0.0589556	0.0331642	0.0258786	0.0347822	0.0676571	0.0491009	0.907614	0.925225	0.862703	0.932357	0.859901	0.899671	0.916764	0.880813	0.894129	0.900124	0.872252	0.890907	0.895205	0.0233565	0.0438125	0.0173109	0.851393	8.39075e-06	0.0944211	0.0373941	0.862591	0.849025	0.0411586	0.0215615	0.0001117	0.0108752	MIR4786	HhaI
cg06830450	12	58121004	0.930039	0.931232	0.915694	0.925853	0.914819	0.917463	0.948594	0.937886	0.928905	0.92699	0.121734	0.0952229	0.168387	0.140534	0.114514	0.188165	0.124011	0.267921	0.14296	0.188864	0.0935021	0.162598	0.150701	0.0490164	0.927747	0.0104267	0.777046	8.39075e-06	0.890803	0.91215	0.143845	0.138613	0.0404294	0.0026688	0.0245416	0.0240996	LOC100130776	BstUI.2	HhaI
cg06873564	2	220554043	0.85037	0.830511	0.845884	0.830124	0.843834	0.884053	0.841245	0.8142	0.832767	0.856114	0.224408	0.186326	0.203032	0.161419	0.216805	0.146414	0.142397	0.212331	0.210358	0.193566	0.183997	0.171932	0.187749	0.0274624	0.84291	0.0187959	0.655161	8.39075e-06	0.824687	0.784118	0.184935	0.177721	0.0058238	0.0597162	0.0180971	0.0390843	SLC4A3	HpaII
cg06895747	7	2842593	0.90315	0.894321	0.918585	0.903785	0.899562	0.882091	0.873985	0.884472	0.875759	0.926692	0.196536	0.173414	0.158322	0.205556	0.213001	0.186589	0.15014	0.18933	0.187141	0.173957	0.168917	0.149128	0.179336	0.0206905	0.89624	0.0176367	0.716904	8.39075e-06	0.881032	0.883506	0.138792	0.136309	0.0132896	0.0160557	0.0195294	0.0766914	GNA12	BstUI.2	SacII.2
cg06906952	1	244230760	0.963941	0.932178	0.967771	0.950519	0.976278	0.968699	0.987442	0.936392	0.905119	0.895987	0.122167	0.190229	0.224212	0.0500277	0.211725	0.177448	0.0972778	0.195245	0.127867	0.281689	0.2302	0.216562	0.177054	0.0655025	0.948433	0.0304821	0.771378	8.39075e-06	0.907009	0.927697	0.317676	0.276263	0.025169	0.048581	0.0934635	0.0645387	ZBTB18	HpaII
cg06925304	21	47469104	0.860197	0.891454	0.855732	0.865704	0.869635	0.868458	0.923693	0.863571	0.851791	0.881022	0.208008	0.216977	0.244306	0.218121	0.280737	0.203592	0.22934	0.23169	0.24919	0.244638	0.179584	0.215942	0.226844	0.0260703	0.873126	0.0212407	0.646282	8.39075e-06	0.832998	0.852517	0.204013	0.279297	0.0584562	0.0171177	0.0402922	0.0014395	COL6A2	HpaII
cg06936803	4	186559938	0.103949	0.136605	0.121646	0.0770495	0.157078	0.235792	0.230119	0.12218	0.145307	0.120976	0.886032	0.961354	0.887152	0.845106	0.827795	0.898302	0.941804	0.883946	0.931856	0.870184	0.949827	0.938957	0.90186	0.0428764	0.14507	0.0512624	0.756789	8.39075e-06	0.182427	0.181477	0.868012	0.880863	0.0458224	0.0243984	0.0191405	0.0530685	SORBS2	HpaII
cg06953577	11	113659952	0.924999	0.929334	0.841406	0.929033	0.870841	0.859801	0.932485	0.952459	0.91646	0.957274	0.108481	0.10961	0.108887	0.0879829	0.0934989	0.234148	0.111553	0.130822	0.105688	0.114396	0.0569644	0.102984	0.113751	0.0419313	0.911409	0.0398395	0.797658	8.39075e-06	0.89045	0.814989	0.142564	0.107529	0.038884	0.0558519	0.0336766	0.0140298	CLDN25	BstUI.1	HhaI
cg06982190	7	27199815	0.111233	0.201569	0.156075	0.141006	0.200111	0.17208	0.116079	0.138934	0.154102	0.15467	0.831507	0.888748	0.835996	0.853374	0.852552	0.891577	0.828289	0.811232	0.807196	0.816998	0.825991	0.867813	0.842606	0.0284756	0.154586	0.0305144	0.68802	8.39075e-06	0.142403	0.135136	0.793572	0.78181	0.0591659	0.0649753	0.0424238	0.0707416	HOXA7	BstUI.1	HhaI
cg07072704	22	45899736	0.877665	0.811206	0.847341	0.806753	0.861958	0.852896	0.887652	0.812212	0.828492	0.790418	0.0778786	0.0730624	0.0920737	0.0522782	0.109317	0.0826035	0.0555369	0.170911	0.091343	0.0870071	0.0657142	0.0727865	0.085876	0.0312118	0.837659	0.0327183	0.751783	8.39075e-06	0.816221	0.828266	0.144672	0.138912	0.0050146	0.0336923	0.0525984	0.029595	FBLN1	HpaII
cg07088555	16	89315186	0.972341	0.937932	0.938492	0.966697	0.932781	0.970521	0.987262	0.960686	0.932581	0.921747	0.17024	0.189648	0.171693	0.0642255	0.12472	0.15467	0.101361	0.161311	0.0830508	0.132742	0.0850175	0.0225079	0.121765	0.051039	0.952104	0.0219434	0.830338	8.39075e-06	0.947322	0.896962	0.19406	0.170551	0.0093893	0.0358192	0.0223669	0.0458311	ZNF778	HpyCH4IV	PmlI
cg07103618	1	228337366	0.785446	0.754626	0.752584	0.799126	0.79179	0.815119	0.89881	0.758936	0.750183	0.764338	0.120487	0.0824182	0.0920711	0.0660195	0.0989591	0.0810115	0.0767265	0.112843	0.0839109	0.100465	0.076255	0.0735401	0.0887256	0.0165484	0.787096	0.0451585	0.69837	8.39075e-06	0.734706	0.681818	0.0998151	0.119523	0.0199199	0.109972	0.00774393	0.0205639	GJC2	AciI
cg07110405	11	70917533	0.955024	0.933078	0.950406	0.894029	0.894875	0.891248	0.753976	0.926952	0.917401	0.919747	0.621466	0.0888425	0.117209	0.080724	0.0861305	0.0885695	0.0735119	0.195143	0.453796	0.14117	0.0526657	0.0742811	0.172792	0.178116	0.903674	0.0571627	0.730881	8.39075e-06	0.882881	0.901635	0.18358	0.071377	0.0501966	0.0067601	0.0663716	0.0147535	SHANK2	HhaI
cg07125278	16	67683757	0.808874	0.834162	0.840283	0.812936	0.839995	0.816448	0.943133	0.820239	0.792622	0.843916	0.111316	0.0654337	0.0822169	0.0748238	0.110621	0.0654459	0.0649413	0.0821787	0.0803699	0.067753	0.0977475	0.0732573	0.0813421	0.0167726	0.835261	0.0413018	0.753919	8.39075e-06	0.788886	0.799835	0.0657322	0.0912338	0.0452757	0.0401597	0.0164846	0.0193877	RLTPR	HpyCH4IV
cg07135660	5	133343843	0.871956	0.84161	0.891191	0.903974	0.906553	0.917769	0.893484	0.827205	0.891383	0.918921	0.189506	0.109071	0.165113	0.100227	0.0897543	0.11429	0.0535296	0.12952	0.14799	0.108144	0.0932414	0.0554355	0.112985	0.0405094	0.886405	0.0308641	0.773419	8.39075e-06	0.841076	0.834212	0.157817	0.147115	0.0005337	0.0723409	0.0072957	0.0573602	VDAC1	AciI
cg07155013	6	140030345	0.923997	0.907935	0.922173	0.916296	0.895739	0.935866	0.863121	0.887595	0.902397	0.93178	0.170484	0.158428	0.172652	0.108972	0.1334	0.121159	0.148828	0.209469	0.17006	0.156906	0.143549	0.107974	0.150157	0.0295264	0.90869	0.0222986	0.758533	8.39075e-06	0.866679	0.895901	0.137456	0.113133	0.0412561	0.000162	0.0351962	0.020267	LOC100132735	HpyCH4IV
cg07242540	1	12600348	0.923661	0.851042	0.866222	0.826468	0.891159	0.89441	0.890797	0.847343	0.82453	0.872755	0.0620593	0.0152889	0.072476	0.0123446	0.0277568	0.0112939	0.0135457	0.0519696	0.0226362	0.0518036	0.00959177	0.0436929	0.0328716	0.0223671	0.868839	0.0319708	0.835967	8.39075e-06	0.804717	0.836361	0.0618483	0.0195193	0.046325	0.0547974	0.0106276	0.00823749	SNORA59B	AgeI	HpaII
cg07250758	11	61049251	0.820867	0.85083	0.787056	0.813516	0.825607	0.842857	0.899962	0.825827	0.905525	0.826361	0.202177	0.0594558	0.107144	0.0356123	0.15988	0.0344189	0.068776	0.108559	0.092256	0.076281	0.0571388	0.0723229	0.0895018	0.049652	0.839841	0.037236	0.750339	8.39075e-06	0.819596	0.829052	0.132863	0.186594	0.0312338	0.0034451	0.0257192	0.0267143	VWCE	HhaI
cg07264666	22	42828415	0.0620784	0.116017	0.103594	0.0817649	0.157665	0.0980383	0.101937	0.135757	0.120901	0.10472	0.782871	0.828943	0.755847	0.790211	0.797046	0.782468	0.820614	0.729344	0.770959	0.739494	0.762381	0.808822	0.78075	0.0308373	0.108247	0.0267298	0.672503	8.39075e-06	0.154937	0.169556	0.753543	0.76036	0.0389208	0.0118914	0.002304	0.0366857	NFAM1	EagI.2	HpaII
cg07287508	17	59471566	0.874896	0.846414	0.864171	0.85635	0.877169	0.840613	0.903637	0.853934	0.859626	0.856528	0.138106	0.111606	0.1159	0.114026	0.101244	0.126064	0.124045	0.157732	0.157569	0.142585	0.121198	0.145745	0.129652	0.0184572	0.863334	0.0181042	0.733682	8.39075e-06	0.846794	0.84841	0.117235	0.112016	0.0003804	0.0287598	0.0013353	0.010772	TBX2	HpaII
cg07289335	5	158937447	0.872983	0.861449	0.872442	0.871556	0.851728	0.846447	0.894004	0.847363	0.837636	0.868842	0.161985	0.145675	0.192782	0.157974	0.164652	0.0855753	0.185487	0.197337	0.159615	0.173997	0.167535	0.139897	0.161043	0.0294434	0.862445	0.0168181	0.701402	8.39075e-06	0.824071	0.84694	0.177322	0.142034	0.0373775	0.0047885	0.0154592	0.0226174	LOC285627	HpaII
cg07341609	22	37962569	0.0534909	0.0590129	0.0770963	0.0747263	0.0616759	0.0779273	0.0528227	0.0777992	0.0687107	0.0813181	0.788643	0.815068	0.810369	0.815929	0.823254	0.824814	0.822282	0.779816	0.814409	0.747702	0.807906	0.782319	0.802709	0.0233693	0.068458	0.0108524	0.734251	8.39075e-06	0.0544507	0.0632814	0.799521	0.803414	0.00456219	0.00160554	0.0108475	0.0198406	CDC42EP1	HpaII
cg07349815	3	123751269	0.821132	0.87312	0.852496	0.818056	0.892687	0.853902	0.916886	0.833712	0.873402	0.86688	0.191031	0.163118	0.159282	0.125333	0.182308	0.134644	0.0977028	0.200055	0.132589	0.178462	0.180877	0.158709	0.158676	0.0306143	0.860227	0.031194	0.701551	8.39075e-06	0.833637	0.815371	0.149828	0.195065	0.0394825	0.0773152	0.0094535	0.012757	ROPN1	BstUI.1	HhaI
cg07371504	17	3433451	0.878525	0.906424	0.9233	0.898474	0.886638	0.955187	0.944511	0.89886	0.90245	0.891677	0.0882889	0.142164	0.197932	0.0516152	0.150141	0.0874068	0.0639317	0.116797	0.0659679	0.0996401	0.0659045	0.187653	0.109787	0.0495039	0.908605	0.0249202	0.798818	8.39075e-06	0.863553	0.818858	0.229733	0.200221	0.0428712	0.0677802	0.0318015	0.0500799	TRPV3	HpaII
cg07377422	19	46318633	0.076063	0.179569	0.133553	0.12233	0.158344	0.112484	0.0769928	0.105111	0.192241	0.11048	0.829125	0.853518	0.800319	0.836272	0.844142	0.842235	0.828449	0.74738	0.816976	0.728956	0.81344	0.837758	0.814881	0.0388742	0.126717	0.0396154	0.688164	8.39075e-06	0.197252	0.16871	0.760973	0.796123	0.0176827	0.0103662	0.0393459	0.0480187	RSPH6A	HpyCH4IV	AatII
cg07409418	4	174429649	0.0321156	0.064271	0.066131	0.0251901	0.0456256	0.0449696	0.0320409	0.0509042	0.090381	0.0308523	0.880805	0.820652	0.869487	0.919924	0.927223	0.886276	0.885143	0.85299	0.895652	0.831645	0.859256	0.922214	0.879272	0.0344329	0.0482481	0.0203677	0.831024	8.39075e-06	0.0847773	0.0951476	0.829782	0.892155	0.0205063	0.049522	0.039705	0.0350687	HAND2	HpaII
cg07420137	11	65661516	0.00975742	0.0531364	0.0295198	0.0394622	0.0189485	0.0189051	0.0196667	0.0310259	0.0181861	0.0241799	0.849636	0.860166	0.824005	0.900671	0.86554	0.837387	0.869898	0.775134	0.850889	0.806742	0.885178	0.859883	0.848761	0.0342941	0.0262788	0.0125736	0.822482	8.39075e-06	0.0437181	0.0430066	0.805715	0.822865	0.00941827	0.0240581	0.0182904	0.0426755	CCDC85B	HpaII
cg07480440	3	109035649	0.90887	0.929553	0.935634	0.869269	0.921132	0.917285	0.811679	0.889731	0.922228	0.93208	0.161564	0.182039	0.221059	0.114901	0.16335	0.122683	0.175448	0.223916	0.19718	0.177245	0.198234	0.112142	0.170813	0.0381466	0.903746	0.0382979	0.732933	8.39075e-06	0.863524	0.886852	0.18874	0.172954	0.0660296	0.0342803	0.0323193	0.0096042	DPPA2	HpaII
cg07522913	7	27150403	0.977083	0.969011	0.978658	0.967914	0.97376	0.980402	0.956117	0.955122	0.968069	0.963146	0.0882965	0.0297072	0.0782841	0.0382398	0.0405079	0.0614724	0.062669	0.13422	0.0441946	0.0967599	0.0871625	0.0769946	0.0698757	0.0299717	0.968928	0.00885749	0.899053	8.39075e-06	0.935696	0.927371	0.10001	0.0643428	0.0333156	0.0463889	0.0217254	0.0238349	HOXA2	BstUI.2
cg07575373	19	49842188	0.817056	0.80987	0.797292	0.776134	0.838896	0.797551	0.867388	0.792283	0.770878	0.808169	0.182521	0.165785	0.179544	0.148104	0.177934	0.172492	0.203855	0.19633	0.229531	0.1954	0.147231	0.200315	0.183254	0.023688	0.807552	0.0287315	0.624298	8.39075e-06	0.77016	0.796687	0.164222	0.148489	0.0397098	0.0422096	0.0153222	0.0294455	CD37	AciI	BstUI.1
cg07617207	2	161920006	0.892932	0.890872	0.909988	0.871793	0.877704	0.895512	0.925528	0.875327	0.860872	0.883431	0.20607	0.188142	0.237068	0.213101	0.207131	0.17901	0.2215	0.24064	0.229905	0.297811	0.179129	0.222482	0.218499	0.0325076	0.888396	0.0190478	0.669897	8.39075e-06	0.865919	0.87965	0.199002	0.187143	0.0249538	0.0019459	0.0380663	0.0199878	TANK	HpaII
cg07625383	7	134626083	0.836225	0.814632	0.869299	0.865896	0.828676	0.909215	0.921749	0.845243	0.859079	0.869787	0.0825862	0.0591354	0.108433	0.0804858	0.182731	0.158097	0.0439264	0.106722	0.110242	0.107748	0.100888	0.0766386	0.101469	0.0387531	0.86198	0.0337248	0.760511	8.39075e-06	0.858056	0.828981	0.0952639	0.0979622	0.0434239	0.000305	0.0131693	0.0847693	AGBL3	HpyCH4IV
cg07648215	16	46782263	0.807749	0.806587	0.814683	0.79324	0.785993	0.753063	0.807838	0.80257	0.788041	0.805622	0.242226	0.205108	0.288273	0.221992	0.200971	0.19419	0.219857	0.243452	0.267698	0.239511	0.156234	0.238609	0.22651	0.0350568	0.796539	0.0179099	0.570029	8.39075e-06	0.750672	0.759115	0.200867	0.18099	0.0559155	0.026878	0.0874061	0.0199812	MYLK3	HhaI
cg07680533	1	151345248	0.796452	0.779378	0.8074	0.80372	0.802999	0.785131	0.804768	0.793411	0.756128	0.814944	0.249383	0.248401	0.285179	0.248643	0.197459	0.20349	0.215691	0.304192	0.207066	0.240688	0.188944	0.223828	0.234414	0.0353008	0.794433	0.0171297	0.56002	8.39075e-06	0.730215	0.787305	0.25923	0.1997	0.0491631	0.015694	0.0259491	0.0022409	SELENBP1	HpaII
cg07807373	5	172216309	0.845983	0.836846	0.813986	0.772608	0.811218	0.796811	0.77694	0.814219	0.815357	0.806473	0.160087	0.0548383	0.123472	0.102499	0.123375	0.0845212	0.113943	0.17664	0.106668	0.23299	0.178341	0.110476	0.130654	0.048395	0.809044	0.0229679	0.67839	8.39075e-06	0.796214	0.75748	0.113798	0.118229	0.0406316	0.0537379	0.0096741	0.0051465	DUSP1	AciI
cg07832674	3	9943884	0.0670306	0.106621	0.0803648	0.0740581	0.0782804	0.0771825	0.0437767	0.0662853	0.111125	0.0905277	0.782979	0.833171	0.816918	0.844445	0.854221	0.874097	0.853266	0.826408	0.814072	0.827043	0.838897	0.829716	0.832936	0.0232076	0.0795253	0.0197226	0.753411	8.39075e-06	0.0815577	0.0819713	0.765821	0.797781	0.0250636	0.00369089	0.0510972	0.0564398	IL17RE	AciI
cg07855639	22	37959465	0.854341	0.816264	0.834854	0.831106	0.861538	0.869126	0.90412	0.851397	0.773259	0.821598	0.0507165	0.0548507	0.0314394	0.0459898	0.0365054	0.0527043	0.0423854	0.046989	0.0822303	0.0392484	0.0378995	0.0409579	0.0468264	0.0131522	0.84176	0.0352612	0.794934	8.39075e-06	0.793184	0.791744	0.0837227	0.108064	0.02308	0.0697943	0.0522833	0.0715586	CDC42EP1	HpaII
cg07869651	5	177581603	0.856185	0.81697	0.840276	0.849192	0.82992	0.828901	0.886722	0.811404	0.783676	0.845589	0.240376	0.214802	0.232923	0.228866	0.213398	0.172842	0.218277	0.261265	0.197339	0.248768	0.181896	0.241437	0.221016	0.026801	0.834884	0.0279767	0.613868	8.39075e-06	0.804835	0.799613	0.187066	0.215706	0.0121344	0.0303076	0.045857	0.0023075	NHP2	AciI
cg07881065	8	840398	0.856034	0.829364	0.823085	0.803376	0.837827	0.766935	0.761702	0.821863	0.798044	0.839564	0.306878	0.229418	0.1532	0.153566	0.22882	0.239691	0.113909	0.240517	0.208433	0.206031	0.253979	0.0722819	0.20056	0.0656599	0.813779	0.0310658	0.613219	8.39075e-06	0.73425	0.753239	0.194892	0.128806	0.0951144	0.0845875	0.0416916	0.100013	ERICH1-AS1	HpyCH4IV
cg07917150	7	27154264	0.922424	0.878367	0.886829	0.898083	0.925027	0.858422	0.925723	0.869848	0.869046	0.885867	0.175899	0.197076	0.078364	0.248334	0.102932	0.32466	0.348535	0.219642	0.113388	0.241845	0.246158	0.163159	0.204999	0.0839762	0.891964	0.024913	0.686964	8.39075e-06	0.882483	0.897821	0.0989985	0.0966898	0.0041158	0.0272058	0.0206345	0.00624266	HOXA3	BstUI.2
cg07937925	17	15820699	0.113292	0.157853	0.23287	0.111691	0.0739596	0.204182	0.165071	0.130268	0.110109	0.129972	0.837905	0.915452	0.896858	0.90503	0.875411	0.854282	0.966516	0.84523	0.91447	0.8982	0.926098	0.914985	0.89587	0.0371265	0.142927	0.0478082	0.752943	8.39075e-06	0.146596	0.0978486	0.899343	0.853733	0.0112571	0.023889	0.0024852	0.0216776	ADORA2B	HpyCH4IV
cg07942135	7	27154262	0.885117	0.84991	0.876591	0.867415	0.861785	0.819278	0.828619	0.850421	0.806021	0.857951	0.0949117	0.0716168	0.100991	0.157697	0.0599613	0.369697	0.357751	0.118107	0.0413326	0.181833	0.0585133	0.142666	0.146257	0.11007	0.850311	0.0253422	0.704054	8.39075e-06	0.815749	0.826125	0.0885528	0.0467669	0.034161	0.0356599	0.0124384	0.0131944	HOXA3	BstUI.1
cg07956000	1	113305309	0.841935	0.813985	0.809139	0.803195	0.819126	0.846173	0.94224	0.815706	0.810925	0.819651	0.148549	0.157129	0.193933	0.137991	0.164094	0.17835	0.0957686	0.170326	0.192619	0.176797	0.145603	0.129629	0.157566	0.0282291	0.832208	0.0410377	0.674642	8.39075e-06	0.814467	0.795351	0.162339	0.142929	0.0004815	0.0237743	0.0315944	0.0211649	FAM19A3	HpaII
cg07992659	7	33961367	0.832522	0.845485	0.827527	0.84075	0.823622	0.812151	0.797002	0.850074	0.820012	0.876075	0.275387	0.142901	0.212375	0.215341	0.216105	0.212557	0.11404	0.197638	0.114058	0.250273	0.178582	0.176441	0.192141	0.049845	0.832522	0.0220553	0.64038	8.39075e-06	0.830174	0.810514	0.145097	0.198516	0.0153104	0.0131079	0.0672783	0.0175888	BMPER	HpyCH4IV
cg07997333	8	102450860	0.919938	0.907705	0.923258	0.924795	0.938058	0.950988	0.954242	0.890677	0.918535	0.920643	0.14459	0.165084	0.170658	0.135344	0.191752	0.148432	0.135625	0.245037	0.130018	0.155324	0.118957	0.139877	0.156725	0.0341571	0.924884	0.019054	0.768159	8.39075e-06	0.892459	0.884136	0.247318	0.242967	0.015246	0.0539217	0.0766599	0.0512147	GRHL2	HpaII
cg08045906	6	32120625	0.963581	0.968562	0.962282	0.96547	0.953889	0.956625	0.883682	0.946946	0.9601	0.965648	0.103526	0.126158	0.0311671	0	0.209577	0.121455	0	0.23694	0.0707016	0.0518901	0.0490109	0	0.0833689	0.0792628	0.952678	0.0250793	0.86931	0.000191815	0.89754	0.946679	0.152999	0.19748	0.0710217	0.0072097	0.121832	0.0120974	PPT2	BstUI.2
cg08052292	3	56789178	0.0730422	0.106735	0.139772	0.0913514	0.111611	0.114304	0.079027	0.0952215	0.116844	0.108195	0.813708	0.846167	0.828887	0.868227	0.840089	0.854376	0.837215	0.816138	0.789556	0.828889	0.84583	0.825848	0.832911	0.0207423	0.10361	0.0195828	0.7293	8.39075e-06	0.113648	0.117177	0.828158	0.800782	0.0069128	0.0055656	0.000729	0.039307	ARHGEF3	AfeI	HhaI
cg08072862	12	113587240	0.967736	0.964719	0.97832	0.975431	0.979178	0.952482	0.982685	0.978511	0.977282	0.979677	0.180323	0.179134	0.131473	0.115822	0.137223	0.0282444	0.0404356	0.204228	0.19213	0.152253	0.127369	0.0701011	0.129895	0.0580264	0.973602	0.00926842	0.843707	8.39075e-06	0.921755	0.949203	0.156677	0.120027	0.0429638	0.0299755	0.0252035	0.0171961	CCDC42B	BstUI.1	HhaI
cg08120831	12	122669186	0.186321	0.221797	0.23089	0.201439	0.229583	0.228006	0.225199	0.227928	0.229731	0.247407	0.791558	0.786899	0.785291	0.76342	0.770573	0.814572	0.810907	0.802027	0.726963	0.800886	0.742795	0.769728	0.780468	0.026875	0.22283	0.0170365	0.557638	8.39075e-06	0.225013	0.242693	0.781929	0.75088	0.0032155	0.0131093	0.0033615	0.0196933	LRRC43	AciI
cg08120986	2	218816280	0.867991	0.817497	0.861667	0.843637	0.847689	0.866165	0.879491	0.824544	0.846101	0.867153	0.144028	0.152404	0.178335	0.144182	0.149151	0.122704	0.128758	0.155058	0.14302	0.191008	0.128787	0.140167	0.148134	0.0198541	0.852194	0.0200067	0.70406	8.39075e-06	0.827854	0.828947	0.112723	0.122141	0.0103569	0.0187424	0.0656119	0.0270094	TNS1	HpaII
cg08129759	1	202091944	0.798246	0.827936	0.825207	0.829116	0.803109	0.778664	0.848121	0.793198	0.760085	0.798588	0.126347	0.0694255	0.118898	0.0835589	0.0684431	0.0955165	0.0740354	0.0996451	0.0866137	0.0906276	0.0856618	0.0979312	0.091392	0.017925	0.806227	0.0264592	0.714835	8.39075e-06	0.796879	0.777801	0.0879806	0.0902306	0.0310561	0.0253082	0.0309178	0.0217875	GPR37L1	HpaII
cg08134504	2	16245936	0.877096	0.878367	0.867795	0.888043	0.86335	0.864865	0.915466	0.870868	0.862479	0.872924	0.194453	0.0964714	0.223922	0.241276	0.197094	0.205727	0.261732	0.222603	0.205719	0.196644	0.212733	0.240142	0.20821	0.0408952	0.876125	0.0159136	0.667916	8.39075e-06	0.840461	0.850449	0.164131	0.191842	0.037906	0.012901	0.0597912	0.0052524	MYCNOS	HpaII
cg08230215	19	18208303	0.868266	0.809717	0.823103	0.843455	0.837041	0.864113	0.911629	0.838272	0.818264	0.837882	0.185774	0.217619	0.116128	0.0882085	0.073313	0.042774	0.109853	0.129416	0.121286	0.156205	0.0964956	0.05709	0.11618	0.0512249	0.845174	0.0297144	0.728994	8.39075e-06	0.774439	0.823765	0.175189	0.169708	0.0352788	0.0132759	0.0590605	0.0963946	MAST3	HpaII
cg08251901	12	15114904	0.0606748	0.0425057	0.0285042	0.0500394	0.150894	0.045071	0.0542378	0.0427463	0.0410398	0.046295	0.831788	0.825005	0.840471	0.83417	0.885711	0.824938	0.83177	0.783019	0.793668	0.737391	0.852217	0.835925	0.823006	0.0373351	0.0562008	0.034345	0.766805	8.39075e-06	0.0537799	0.023434	0.757534	0.777818	0.0112742	0.12746	0.0829368	0.107893	ARHGDIB	AciI
cg08345719	17	37821661	0.89776	0.863476	0.858179	0.846014	0.875994	0.898286	0.912886	0.871974	0.800653	0.877715	0.26188	0.192269	0.150255	0.16065	0.187529	0.173303	0.095159	0.21708	0.171346	0.212335	0.135911	0.217545	0.181272	0.0439453	0.870294	0.0317543	0.689022	8.39075e-06	0.843149	0.85448	0.153589	0.20165	0.0203267	0.0215137	0.003334	0.0141203	TCAP	HhaI
cg08376310	11	2858621	0.906901	0.914785	0.943012	0.931258	0.922599	0.942167	0.937028	0.897619	0.927585	0.934449	0.145939	0.0521001	0.103711	0.0539507	0.133485	0.0591383	0.0414778	0.144306	0.086462	0.0981657	0.0735348	0.0534282	0.0871416	0.0378872	0.92574	0.0152054	0.838599	8.39075e-06	0.900007	0.887605	0.147007	0.124134	0.0147777	0.0349943	0.0432964	0.0093508	KCNQ1DN	AciI	BstUI.1
cg08387780	2	241866549	0.758696	0.810855	0.819808	0.758803	0.782219	0.781859	0.901038	0.803847	0.750565	0.80054	0.213054	0.209325	0.223082	0.189712	0.193634	0.254318	0.160976	0.20364	0.213959	0.187792	0.173099	0.19814	0.201727	0.0242305	0.796823	0.0436213	0.595096	8.39075e-06	0.776812	0.790375	0.197891	0.188738	0.0340429	0.0081565	0.0251909	0.0048964	C2orf54	AciI
cg08426898	2	174916731	0.920774	0.908656	0.911473	0.876856	0.933136	0.888466	0.847063	0.92335	0.90834	0.9631	0.211711	0.13749	0.143947	0.0856974	0.107637	0.163749	0.147616	0.190203	0.185614	0.194437	0.134136	0.213041	0.159607	0.0405679	0.908121	0.0318746	0.748515	8.39075e-06	0.845114	0.900022	0.167894	0.12458	0.0635425	0.0331139	0.0239465	0.0169431	SP3	HhaI
cg08430292	6	98427041	0.786644	0.795743	0.800007	0.802549	0.853966	0.831709	0.883263	0.822591	0.850777	0.824767	0.126345	0.0894365	0.132953	0.119106	0.114048	0.104946	0.108866	0.138587	0.144285	0.120803	0.158477	0.122864	0.123393	0.018624	0.825202	0.0305584	0.701809	8.39075e-06	0.801247	0.821611	0.125563	0.128854	0.0055039	0.0323542	0.0073901	0.0148055	MIR2113	HpaII
cg08431718	6	164186106	0.809489	0.805331	0.802794	0.827004	0.821455	0.814069	0.833013	0.786456	0.761598	0.801489	0.178756	0.144697	0.141487	0.13261	0.14144	0.141974	0.119497	0.184598	0.140068	0.152917	0.164952	0.107847	0.145904	0.0221589	0.80627	0.0207386	0.660366	8.39075e-06	0.777453	0.759062	0.115909	0.107411	0.0278789	0.0623931	0.025578	0.0340286	QKI	HpyCH4IV
cg08441803	17	46388390	0.896792	0.874391	0.912135	0.89419	0.90196	0.913835	0.925606	0.889413	0.858989	0.85823	0.0103916	0.0140209	0.0402405	0.0303484	0.0811705	0.0156324	0.0379656	0.101076	0.0958885	0.0385887	0.042893	0.0188024	0.0439182	0.0317189	0.892554	0.0228095	0.848636	8.39075e-06	0.862006	0.844426	0.034356	0.0472879	0.0123848	0.0575338	0.0058845	0.0338827	SKAP1	AciI
cg08443845	21	36421955	0.0200243	0.0774294	0.0713058	0.0579307	0.102876	0.0768497	0.108383	0.0540202	0.101418	0.0535223	0.85033	0.873148	0.824366	0.8583	0.790231	0.639719	0.8634	0.81767	0.83656	0.757389	0.849336	0.823195	0.815304	0.0641785	0.0723759	0.0274037	0.742928	8.39075e-06	0.049041	0.0488468	0.702449	0.757021	0.0283884	0.054029	0.121917	0.0332096	RUNX1	AciI
cg08449975	21	39493550	0.921826	0.853953	0.861301	0.877725	0.895401	0.95501	0.953333	0.887979	0.900911	0.889609	0.176941	0.15616	0.127165	0.126768	0.122923	0.0697492	0.105163	0.193196	0.0733302	0.141167	0.0686588	0.137781	0.124917	0.0405043	0.899705	0.0345359	0.774788	8.39075e-06	0.904841	0.901911	0.191722	0.122645	0.0508886	0.0065101	0.0645573	0.000278	DSCR8	BstUI.2	HhaI
cg08456334	1	151298699	0.858411	0.857898	0.863594	0.898353	0.847184	0.839296	0.835251	0.833867	0.843545	0.865254	0.191348	0.114897	0.174307	0.180881	0.220813	0.208459	0.158606	0.145361	0.190389	0.172954	0.148964	0.130993	0.169831	0.031356	0.854265	0.0192893	0.684434	8.39075e-06	0.833034	0.819229	0.161552	0.144731	0.0248641	0.0279556	0.0127553	0.0760824	PI4KB	HpaII
cg08461576	4	102277629	0.819103	0.803201	0.79059	0.797039	0.842707	0.806749	0.787993	0.78459	0.777971	0.81226	0.0920064	0.0544018	0.107412	0	0.109555	0.0622789	0.0720473	0.0967854	0.16585	0.0622152	0.0630732	0.0857687	0.0809495	0.0398622	0.80222	0.0191771	0.721271	8.39075e-06	0.746097	0.749857	0.0663946	0.0655629	0.0571042	0.0928507	0.0410176	0.0439922	FLJ20021	HpyCH4IV
cg08480068	16	29674959	0	0.0232247	0.00036846	0.0170448	0.00328942	0.0104695	0.014595	0.0271061	0.0263661	0.0136503	0.882442	0.94953	0.914163	0.949937	0.919603	0.902307	0.929412	0.903499	0.911477	0.894852	0.941158	0.920859	0.91827	0.0213298	0.0136114	0.010149	0.904658	8.39075e-06	0.0361963	0.0163106	0.885204	0.892489	0.0129716	0.0130211	0.0289591	0.0271139	SPN	HpaII
cg08488615	16	29263125	0.976912	0.98031	0.978393	0.983201	0.978733	0.982454	0.977071	0.976635	0.985237	0.982186	0.151306	0.0923898	0.181529	0.166525	0.19494	0.0873436	0.102282	0.219234	0.19075	0.206124	0.109282	0.047131	0.145736	0.0559513	0.980113	0.00301978	0.834377	8.39075e-06	0.963677	0.964013	0.19193	0.159653	0.0166333	0.0147201	0.0104004	0.035287	SNX29P2	HpaII
cg08578641	9	34457440	0.863437	0.851878	0.868443	0.842079	0.856447	0.864196	0.916231	0.847258	0.820656	0.879829	0.126083	0.0614887	0.0806217	0.0776688	0.0701766	0.0645932	0.0540717	0.0754226	0.0744576	0.0679511	0.0696469	0.0901517	0.0760278	0.0183304	0.861045	0.0252872	0.785018	8.39075e-06	0.841526	0.844506	0.081918	0.0798564	0.0103515	0.0119412	0.00129631	0.00967981	FAM219A	BstUI.2	HhaI
cg08578703	6	25042495	0.0564057	0.0622265	0.0577594	0.0683076	0.0884609	0.0633862	0.0653217	0.0626816	0.072179	0.0942896	0.742789	0.86181	0.787153	0.793968	0.79399	0.887494	0.857158	0.790405	0.755545	0.800143	0.809322	0.827129	0.808909	0.0428446	0.0691018	0.0126692	0.739807	8.39075e-06	0.0618632	0.0618643	0.76925	0.7889	0.00036335	0.0265966	0.0179034	0.0050901	CMAHP	BstUI.1
cg08640619	1	157989520	0.955776	0.885536	0.911635	0.919054	0.924781	0.949575	0.940475	0.889713	0.892019	0.910149	0.16076	0.100068	0.126286	0.0645389	0.133949	0.0952768	0.0910999	0.199347	0.121771	0.12534	0.102961	0.123202	0.120383	0.0349566	0.917871	0.0249606	0.797488	8.39075e-06	0.866122	0.868807	0.119258	0.0897286	0.0194139	0.0559739	0.0070288	0.0442208	KIRREL	AciI
cg08691323	5	54826683	0.944897	0.922955	0.824728	0.939265	0.92025	0.932791	0.927672	0.912279	0.901678	0.9114	0.378723	0.18716	0.183236	0.161537	0.384973	0.077507	0.151967	0.190153	0.181824	0.189666	0.0951839	0.0990134	0.190079	0.0981333	0.913792	0.0339655	0.723713	8.39075e-06	0.863097	0.886274	0.212592	0.39815	0.0598589	0.0339757	0.0293559	0.0131769	RNF138P1	BstUI.2	SacII.2
cg08781403	8	67434868	0.81742	0.78318	0.771868	0.842468	0.771168	0.821496	0.842898	0.793636	0.764486	0.818558	0.235823	0.156368	0.249947	0.227574	0.193619	0.153282	0.186692	0.204924	0.193821	0.209042	0.210403	0.192726	0.201185	0.0288112	0.802718	0.0296033	0.601533	8.39075e-06	0.751779	0.762885	0.212155	0.207562	0.0314017	0.0082832	0.0377918	0.0139427	C8orf46	HpaII
cg08823894	12	108167969	0.801612	0.870761	0.785575	0.783749	0.910548	0.868229	0.802462	0.826412	0.843395	0.869047	0.254338	0.222699	0.248392	0.166612	0.144197	0.177767	0.240929	0.236559	0.12821	0.28518	0.244285	0.145679	0.207904	0.0523244	0.836179	0.0429768	0.628275	8.39075e-06	0.825165	0.831198	0.214947	0.196756	0.045596	0.0793499	0.0334453	0.0525599	ASCL4	HhaI
cg08824221	11	27417374	0.8909	0.875189	0.857569	0.853857	0.876793	0.848859	0.884419	0.844319	0.858776	0.886167	0.241555	0.213987	0.219523	0.240229	0.164287	0.127894	0.155984	0.255644	0.199664	0.22064	0.208101	0.158883	0.200533	0.0400107	0.867685	0.0169087	0.667152	8.39075e-06	0.854005	0.854493	0.187394	0.189225	0.021184	0.0222994	0.0321289	0.0249379	CCDC34	AciI
cg08923594	1	7462176	0.837295	0.906917	0.870013	0.892938	0.907349	0.882824	0.915088	0.87672	0.893469	0.891278	0.124703	0.268371	0.0957807	0.162004	0.140425	0.0672883	0.164268	0.187627	0.105803	0.158385	0.110386	0.200844	0.148824	0.0543133	0.887389	0.0225485	0.738565	8.39075e-06	0.842772	0.812186	0.0704571	0.121999	0.0641456	0.095163	0.0253237	0.0184268	VAMP3	HpyCH4IV
cg08930904	17	80297325	0.988703	0.971703	0.970443	0.986067	0.959928	0.976848	0.988602	0.969194	0.980398	0.97791	0.169157	0.103116	0.141108	0.141459	0.107968	0.118991	0.0684658	0.138424	0.139653	0.129576	0.0756635	0.0704461	0.117002	0.0323897	0.97698	0.00936665	0.859977	8.39075e-06	0.957229	0.962574	0.196887	0.160295	0.0144739	0.0026456	0.0557786	0.0523271	SECTM1	HpaII
cg08941576	11	46957888	0.83897	0.897686	0.852077	0.869309	0.853432	0.860752	0.896354	0.862062	0.874829	0.865513	0.134949	0.13588	0.17148	0.153999	0.197845	0.197517	0.123418	0.175759	0.139762	0.128342	0.174727	0.138597	0.156023	0.0264583	0.867098	0.0186427	0.711075	8.39075e-06	0.858595	0.819654	0.160692	0.140473	0.0390914	0.0337783	0.0107877	0.0573722	C11orf49	HpyCH4IV	SnaBI
cg08971637	2	74153086	0.767071	0.753646	0.81889	0.819121	0.835004	0.803184	0.880263	0.753572	0.796329	0.791931	0.220392	0.188685	0.242959	0.145616	0.214947	0.168178	0.192196	0.235852	0.167997	0.205286	0.203611	0.272247	0.204831	0.0355913	0.801901	0.0392017	0.59707	8.39075e-06	0.743964	0.787441	0.214972	0.158512	0.0096823	0.0475635	0.0279869	0.0564352	DGUOK	HpaII
cg08994082	19	2525459	0.885968	0.893457	0.902706	0.877105	0.88953	0.911947	0.880786	0.896152	0.901345	0.916192	0.24249	0.214424	0.246426	0.137492	0.22113	0.124045	0.135105	0.228999	0.246949	0.21533	0.160373	0.249035	0.201817	0.0483532	0.895519	0.0127834	0.693702	8.39075e-06	0.882657	0.872131	0.216167	0.195762	0.0107993	0.0173992	0.0302595	0.0253675	GADD45B	BstUI.2	HhaI
cg09013220	17	45944385	0.980077	0.937337	0.964286	0.972408	0.964509	0.989193	0.984676	0.949863	0.951317	0.951678	0.316569	0.20794	0.160114	0.0904907	0.0888001	0.0703585	0.143466	0.224076	0.130214	0.117694	0.0727471	0.178326	0.150066	0.0729693	0.964534	0.0170368	0.814468	8.39075e-06	0.930429	0.947618	0.222024	0.192194	0.0069076	0.0168914	0.0619093	0.103394	SP6	HpaII
cg09030187	1	205263738	0.91848	0.900022	0.90814	0.869581	0.907284	0.882098	0.929139	0.892757	0.88624	0.888701	0.206941	0.231768	0.25429	0.161552	0.116966	0.13754	0.162018	0.17607	0.194199	0.231244	0.150104	0.178097	0.183399	0.0415236	0.898244	0.017933	0.714845	8.39075e-06	0.867328	0.857338	0.216866	0.134511	0.0326934	0.0499462	0.0374242	0.0175453	NUAK2	HpaII
cg09069900	13	113776964	0.911784	0.918523	0.931343	0.898138	0.905791	0.947806	0.91044	0.87838	0.927296	0.867117	0.0994219	0.253605	0.0954889	0.0794184	0.100005	0.18073	0.0873805	0.1296	0.0866293	0.127802	0.0302876	0.0558241	0.110516	0.0587968	0.909662	0.0241663	0.799146	8.39075e-06	0.837884	0.843197	0.125893	0.110881	0.0806398	0.0625938	0.0304037	0.0108752	F10	AciI
cg09074856	1	2979817	0.963385	0.954684	0.961275	0.948443	0.947013	0.966682	0.97478	0.951889	0.95815	0.951381	0.089628	0.162801	0.0635913	0.0506814	0.129768	0.151257	0.080115	0.0775994	0.0552018	0.0606311	0.54453	0.0469683	0.126064	0.137525	0.957768	0.00882122	0.831704	8.39075e-06	0.89682	0.926273	0.10222	0.102405	0.0578642	0.0207407	0.038629	0.0273633	FLJ42875	BstUI.2	HhaI
cg09088720	5	154091976	0.849231	0.853785	0.82232	0.843046	0.786469	0.808268	0.917004	0.810807	0.782383	0.82622	0.22825	0.177269	0.204745	0.198352	0.22233	0.201648	0.238381	0.228725	0.300299	0.16846	0.215663	0.245181	0.219109	0.0345085	0.829953	0.0390892	0.610845	8.39075e-06	0.780248	0.792698	0.160997	0.199458	0.0735377	0.0062292	0.0437481	0.0228721	LARP1	SalI
cg09120267	12	58010712	0.859548	0.834457	0.858121	0.843972	0.892914	0.832172	0.919461	0.830519	0.838188	0.8503	0.233939	0.188061	0.283098	0.223456	0.182722	0.223229	0.181317	0.235877	0.207811	0.237893	0.18164	0.217057	0.216342	0.0303682	0.855965	0.0290261	0.639623	8.39075e-06	0.800477	0.79725	0.247373	0.153116	0.0339796	0.095664	0.0357251	0.0296055	SLC26A10	AciI
cg09144964	7	27150262	0.913291	0.89043	0.897537	0.894255	0.90201	0.901831	0.88239	0.868664	0.890872	0.896366	0.154152	0.10392	0.0702655	0.166462	0.0711647	0.110209	0.0917569	0.0971081	0.110363	0.147931	0.267268	0.132664	0.126939	0.0539386	0.893765	0.0120854	0.766826	8.39075e-06	0.84039	0.878408	0.0866177	0.0859987	0.0500402	0.0236022	0.0163522	0.014834	HOXA2	BstUI.2
cg09233429	15	40583241	0.972679	0.962374	0.951864	0.923825	0.982651	0.974055	0.941798	0.96932	0.982001	0.958848	0.203029	0.165411	0.201036	0.168429	0.151141	0.124972	0.133072	0.252646	0.214672	0.193081	0.160926	0.14086	0.175773	0.037797	0.961941	0.0186121	0.786169	8.39075e-06	0.931995	0.964516	0.236796	0.163006	0.0303791	0.0181352	0.0357606	0.0118651	ANKRD63	HhaI
cg09238199	13	111097777	0.0802931	0.047847	0.0757678	0.0602653	0.0044318	0.0259057	0.105625	0.0685404	0.0895088	0.076576	0.850476	0.855148	0.853599	0.89653	0.797428	0.903863	0.774784	0.858678	0.866348	0.837969	0.8696	0.90355	0.855664	0.0391746	0.0634761	0.030254	0.792188	8.39075e-06	0.0845807	0.0705334	0.81895	0.822266	0.0367337	0.0661016	0.034649	0.0248379	COL4A2-AS1	HpyCH4IV
cg09285683	2	216691985	0.891531	0.891294	0.889486	0.873355	0.928386	0.896441	0.895024	0.85324	0.846876	0.8624	0.149704	0.12011	0.182624	0.138916	0.202578	0.149052	0.13717	0.208404	0.169253	0.168504	0.139434	0.155765	0.160126	0.0270506	0.882803	0.0242129	0.722677	8.39075e-06	0.832245	0.854062	0.138969	0.127573	0.0590499	0.0743236	0.0436555	0.0750044	LINC00607	HpaII
cg09291217	8	82028084	0.861141	0.879765	0.867324	0.867542	0.851418	0.889207	0.924608	0.863643	0.874931	0.895492	0.182652	0.168583	0.145486	0.0857206	0.153662	0.0955799	0.156722	0.111024	0.20447	0.151793	0.0981028	0.18249	0.14469	0.0387107	0.877507	0.0211721	0.732817	8.39075e-06	0.825651	0.864053	0.13418	0.11431	0.0541138	0.0126352	0.0113064	0.0393525	PAG1	HpyCH4IV	PmlI
cg09300089	16	89539230	0.139162	0.164505	0.188529	0.194005	0.151502	0.172679	0.173404	0.192508	0.206764	0.196726	0.81965	0.831761	0.846197	0.821583	0.741188	0.737308	0.792488	0.836208	0.767428	0.798133	0.751747	0.834091	0.798148	0.0396179	0.177978	0.0215963	0.62017	8.39075e-06	0.157875	0.115213	0.810885	0.797751	0.0066297	0.0362888	0.0353117	0.0565624	ANKRD11	AciI
cg09316954	16	67687754	0.919529	0.890084	0.903709	0.902624	0.93419	0.901269	0.966506	0.87078	0.909685	0.814896	0.0896293	0.243699	0.126892	0.0432573	0.0687778	0.136128	0.167634	0.178217	0.270445	0.177203	0.465564	0.174251	0.178475	0.11198	0.901327	0.0398145	0.722852	8.39075e-06	0.838126	0.861043	0.205138	0.103849	0.0519573	0.0731469	0.0782458	0.0350711	ACD	HpaII
cg09383860	11	71709837	0.152385	0.184031	0.214381	0.188099	0.187695	0.200371	0.149365	0.187221	0.233612	0.224442	0.781848	0.824577	0.815416	0.813615	0.793556	0.840146	0.766512	0.743629	0.731523	0.758609	0.785569	0.809171	0.788681	0.0336643	0.19216	0.0276123	0.596521	8.39075e-06	0.174649	0.209617	0.775773	0.805297	0.009383	0.0219225	0.0396433	0.0117416	IL18BP	AciI
cg09386265	19	1313642	0.788528	0.76936	0.778823	0.76183	0.826727	0.830785	0.781276	0.780159	0.820622	0.781286	0.14911	0.106645	0.159048	0.0965237	0.135289	0.0773563	0.0754805	0.145143	0.121088	0.134831	0.0987756	0.0883361	0.115635	0.0289414	0.791939	0.0247383	0.676304	8.39075e-06	0.741956	0.76947	0.167989	0.159667	0.0274034	0.0572568	0.0089406	0.0243785	EFNA2	HpaII
cg09449150	11	129731815	0.870048	0.863428	0.824753	0.835682	0.865799	0.827324	0.885644	0.827045	0.82326	0.84577	0.0772121	0.074151	0.0754589	0.0766261	0.126217	0.0490047	0.0642158	0.0924094	0.0716576	0.0779458	0.0489606	0.0805307	0.0761991	0.0200861	0.846875	0.0226596	0.770676	8.39075e-06	0.824002	0.826773	0.0453709	0.0796823	0.0394252	0.0390252	0.0300879	0.0465342	NFRKB	HpyCH4IV
cg09471887	6	90660913	0.799778	0.783492	0.768919	0.797573	0.789573	0.777388	0.787929	0.77423	0.76422	0.771529	0.186219	0.146792	0.146268	0.160332	0.102932	0.123714	0.189923	0.196587	0.218377	0.20074	0.155968	0.169446	0.166442	0.0337547	0.781463	0.0121514	0.615022	8.39075e-06	0.75815	0.778483	0.106794	0.109022	0.0253417	0.0110904	0.0394748	0.0060892	GJA10	AciI
cg09502464	7	92546307	0.904202	0.92909	0.905516	0.916099	0.928101	0.958388	0.858274	0.917305	0.904392	0.91824	0.11949	0.206207	0.156272	0.126909	0.137231	0.175225	0.249694	0.179322	0.121823	0.13177	0.143882	0.115803	0.155302	0.040739	0.913961	0.0253768	0.758658	8.39075e-06	0.904743	0.906382	0.129113	0.103133	0.024347	0.0217198	0.0271593	0.0340981	CDK6	AciI
cg09555364	5	167343339	0.826106	0.824631	0.830748	0.808824	0.842616	0.864825	0.831797	0.842435	0.811144	0.850391	0.157853	0.12108	0.161083	0.15241	0.148211	0.170228	0.169492	0.136901	0.152455	0.160698	0.118093	0.116491	0.147083	0.0194232	0.833352	0.017262	0.686269	8.39075e-06	0.807369	0.768096	0.164394	0.101934	0.0172623	0.07452	0.0033105	0.0462768	WWC1	HpyCH4IV
cg09565597	2	60746883	0.818672	0.798697	0.782694	0.833058	0.754521	0.775207	0.880301	0.806876	0.772729	0.81894	0.386223	0.167517	0.243029	0.186004	0.177466	0.192425	0.184038	0.273356	0.20939	0.212345	0.189435	0.23247	0.221142	0.0603215	0.804169	0.0362856	0.583028	8.39075e-06	0.757156	0.74746	0.186511	0.195444	0.041541	0.0070608	0.0565184	0.0179774	BCL11A	HpyCH4IV	PmlI
cg09578113	7	47420152	0.787807	0.816286	0.791692	0.801571	0.808121	0.793531	0.880311	0.787477	0.810646	0.81378	0.22568	0.232492	0.251285	0.19815	0.237262	0.207123	0.205397	0.218154	0.237344	0.209938	0.199761	0.234178	0.221397	0.0173577	0.809122	0.0272254	0.587725	8.39075e-06	0.769477	0.798779	0.214853	0.214166	0.0468096	0.0093413	0.0364321	0.023096	TNS3	HpaII
cg09619347	11	64107520	0.076096	0.0997168	0.122346	0.0775843	0.117483	0.062348	0.0577293	0.0752854	0.0964066	0.0981617	0.758991	0.764897	0.783897	0.468559	0.784476	0.791382	0.808895	0.757613	0.796397	0.779406	0.439222	0.765114	0.724904	0.127693	0.0883157	0.021973	0.636588	8.39075e-06	0.107465	0.0952471	0.754062	0.764239	0.0077477	0.0222357	0.0298351	0.0202371	CCDC88B	AciI
cg09624910	15	23035557	0.888905	0.877645	0.846814	0.868388	0.884108	0.876932	0.912374	0.883749	0.849606	0.888717	0.176343	0.12268	0.145028	0.175382	0.122767	0.0570991	0.138952	0.176457	0.106439	0.149317	0.142515	0.176732	0.140809	0.0356225	0.877724	0.0193144	0.736914	8.39075e-06	0.850654	0.837775	0.123445	0.108981	0.0269907	0.0463327	0.0215828	0.0137864	NIPA2	AciI
cg09654471	3	4624132	0.875723	0.826308	0.827451	0.856221	0.878293	0.842114	0.870036	0.850225	0.853627	0.900792	0.26088	0.171994	0.211121	0.202325	0.200828	0.150921	0.204343	0.193189	0.178781	0.203461	0.195013	0.175204	0.195672	0.0269201	0.858079	0.0235103	0.662407	8.39075e-06	0.795211	0.844471	0.177104	0.180439	0.0310973	0.033822	0.0340164	0.0203888	ITPR1	BstUI.2
cg09664373	16	968219	0.940564	0.938887	0.919058	0.950521	0.949598	0.901667	0.829042	0.930275	0.940827	0.902983	0.193297	0.0922089	0.0629208	0.0531916	0.0746712	0.0769014	0.0379776	0.120845	0.0607212	0.145775	0.0521897	0.12484	0.091295	0.0461412	0.920342	0.0365531	0.829047	8.39075e-06	0.893316	0.866343	0.0725935	0.0841057	0.0455708	0.0832543	0.00967271	0.00943441	LMF1	HhaI
cg09684112	10	13701447	0.148543	0.210823	0.169841	0.183792	0.19299	0.215387	0.122618	0.19142	0.186037	0.158151	0.853124	0.908605	0.834444	0.891908	0.891156	0.862075	0.850439	0.821522	0.827542	0.779982	0.860707	0.862983	0.853707	0.0351858	0.17796	0.0286229	0.675747	8.39075e-06	0.223834	0.223735	0.846124	0.829387	0.0130116	0.030745	0.0116798	0.0617689	PRPF18	HpaII
cg09714100	21	44821392	0.890768	0.863872	0.867322	0.864498	0.892086	0.898828	0.972084	0.877116	0.848808	0.890269	0.223528	0.199443	0.171705	0.181058	0.230287	0.164384	0.181426	0.218492	0.210842	0.178932	0.168762	0.192028	0.193407	0.0226942	0.886565	0.0340145	0.693158	8.39075e-06	0.813952	0.826632	0.139257	0.183573	0.0499196	0.0654542	0.0324476	0.0467139	SIK1	HpaII
cg09739398	11	47416886	0.115982	0.144135	0.122499	0.122738	0.118209	0.06831	0.192078	0.144314	0.167402	0.133994	0.921933	0.952758	0.908633	0.949506	0.936331	0.905923	0.926552	0.909572	0.901866	0.903226	0.909102	0.943956	0.922446	0.0188877	0.132966	0.0330579	0.78948	8.39075e-06	0.174085	0.156643	0.860765	0.897733	0.0299496	0.0384339	0.0478678	0.0385978	SLC39A13	HpaII
cg09742465	2	8618154	0.0491673	0.0516699	0.0847781	0.0904703	0.0669612	0.0863068	0.113485	0.0819814	0.0615219	0.0954734	0.746259	0.793311	0.803406	0.828924	0.816934	0.833201	0.7696	0.746843	0.783304	0.766085	0.81421	0.794431	0.791376	0.0296788	0.0781816	0.0204627	0.713194	8.39075e-06	0.0922702	0.0570917	0.718626	0.772563	0.0406003	0.00986945	0.0847805	0.044371	LINC00299	HhaI
cg09773238	11	113424208	0.811884	0.801056	0.83085	0.851368	0.844209	0.821472	0.888175	0.811733	0.837046	0.836956	0.13516	0.159153	0.174564	0.153507	0.169081	0.149442	0.13578	0.177647	0.202755	0.1628	0.176288	0.10801	0.158682	0.0247666	0.833475	0.0249293	0.674793	8.39075e-06	0.825228	0.793591	0.138069	0.106561	0.0241718	0.0506185	0.0364949	0.06252	DRD2	AciI
cg09813769	10	94980851	0.949934	0.915072	0.958868	0.939947	0.94058	0.906403	0.92258	0.91956	0.933445	0.941397	0.105119	0.172958	0.125817	0.107556	0.127045	0.112011	0.12812	0.26019	0.089418	0.0960124	0.197423	0.086701	0.134031	0.0516095	0.932779	0.0164987	0.798748	8.39075e-06	0.894596	0.894112	0.134907	0.120315	0.0204769	0.0464683	0.0090897	0.0067297	CYP26A1	HhaI	KasI
cg09836251	3	10187579	0.114894	0.0914826	0.131214	0.129458	0.155656	0.0362235	0	0.195612	0.168875	0.132026	0.789343	0.777509	0.845726	0.873361	0.843361	0.709575	0.594869	0.836609	0.820114	0.756526	0.807547	0.884891	0.794953	0.0802384	0.115544	0.0594384	0.679409	8.39075e-06	0.195806	0.133364	0.8124	0.789486	0.104323	0.0222917	0.0333256	0.0538751	VHL	HpyCH4IV
cg09846581	10	4322005	0.874882	0.829961	0.840859	0.823917	0.827864	0.830755	0.848216	0.82022	0.798232	0.851218	0.144584	0.127341	0.20814	0.129412	0.151625	0.11682	0.152488	0.125912	0.139637	0.130926	0.130284	0.0887121	0.137157	0.0280804	0.834612	0.0206789	0.697456	8.39075e-06	0.80487	0.850966	0.146507	0.103736	0.0250918	0.0231018	0.0616331	0.0478889	LINC00705	PaeR7I
cg09897970	16	29757344	0.014942	0.0148017	0.0193582	0.023643	0.0235291	0.00926859	0.00466009	0.0236279	0.0186567	0.0284551	0.868958	0.939833	0.896984	0.914671	0.889668	0.897653	0.930077	0.842193	0.900025	0.871191	0.916441	0.9037	0.897616	0.0272679	0.0180942	0.00729806	0.879522	8.39075e-06	0.0609782	0.0601115	0.864051	0.882903	0.0461765	0.0365824	0.0329329	0.0067653	C16orf54	HpaII
cg09927651	17	1090869	0.894771	0.814677	0.859191	0.839264	0.831629	0.903913	0.92206	0.81974	0.856476	0.842025	0.11943	0.107443	0.148316	0.0718899	0.0933796	0.0449619	0.142658	0.125776	0.0736194	0.130922	0.0842392	0.131266	0.106158	0.0323864	0.858375	0.0368308	0.752216	8.39075e-06	0.794308	0.821219	0.170491	0.152434	0.0203691	0.0104099	0.022175	0.0590545	ABR	HpaII
cg09939549	17	79950061	0.792978	0.805645	0.826811	0.800414	0.81517	0.814856	0.911394	0.802636	0.79706	0.803461	0.232906	0.220388	0.232694	0.182765	0.247537	0.148616	0.168824	0.204622	0.240665	0.176657	0.194616	0.230063	0.206696	0.0321235	0.817043	0.0346133	0.610346	8.39075e-06	0.779076	0.791885	0.205443	0.264847	0.0265696	0.0232854	0.0272512	0.0173096	ASPSCR1	HpaII
cg09981198	6	10316831	0.87217	0.867454	0.871016	0.855756	0.895842	0.843803	0.888159	0.824172	0.814556	0.873293	0.336158	0.185922	0.110751	0.103578	0.11793	0.134253	0.134546	0.165993	0.120643	0.168452	0.107218	0.112789	0.149853	0.0645465	0.860622	0.0262564	0.710769	8.39075e-06	0.823388	0.81375	0.108341	0.0938496	0.0440651	0.0820922	0.0024096	0.0240803	LOC100130275	HpaII
cg09999348	2	46398848	0.827752	0.846555	0.810349	0.840997	0.843005	0.811231	0.886295	0.813079	0.758907	0.851313	0.17624	0.141653	0.187284	0.171339	0.12398	0.106509	0.108163	0.157113	0.147881	0.153898	0.13906	0.17229	0.148784	0.0262705	0.828948	0.0337647	0.680164	8.39075e-06	0.826774	0.814644	0.139201	0.119601	0.0197808	0.0283609	0.0480829	0.004379	EPAS1	HpaII
cg10055231	1	6651358	0.1634	0.186992	0.185871	0.166905	0.160499	0.153119	0.135387	0.181969	0.230605	0.164367	0.814729	0.865163	0.815409	0.854259	0.828899	0.868267	0.860411	0.806131	0.825372	0.834587	0.803921	0.843499	0.835054	0.0230208	0.172911	0.0256694	0.662142	8.39075e-06	0.149483	0.148261	0.773672	0.784681	0.0375097	0.012238	0.0417372	0.0442186	ZBTB48	HhaI
cg10090414	8	142309652	0.919003	0.918913	0.898858	0.894737	0.926277	0.968286	0.979925	0.894235	0.905244	0.895143	0.170033	0.0892228	0.119301	0.113877	0.132667	0.149859	0.125895	0.231133	0.160784	0.165415	0.101174	0.130485	0.14082	0.0380359	0.920062	0.0308199	0.779242	8.39075e-06	0.902216	0.871579	0.194171	0.204355	0.0166973	0.0546985	0.0748706	0.0716876	LOC731779	HpaII
cg10095954	17	3848324	0.930023	0.900388	0.916184	0.919862	0.933875	0.985287	0.960993	0.894584	0.936641	0.93584	0.107653	0.0771856	0.0389287	0.0376081	0.0528712	0.0595248	0.0446562	0.108961	0.065329	0.0554228	0.0795024	0.0745224	0.0668471	0.0238807	0.931368	0.0269085	0.864521	8.39075e-06	0.902933	0.861479	0.0650951	0.12525	0.0025455	0.0723969	0.0261664	0.0723791	ATP2A3	AciI
cg10185917	19	6358267	0.873595	0.831293	0.843065	0.84065	0.855094	0.815901	0.947726	0.804387	0.834553	0.870875	0.230897	0.208511	0.243254	0.207175	0.207608	0.180227	0.205226	0.234802	0.164433	0.253377	0.199265	0.217661	0.212703	0.0254539	0.851714	0.040148	0.639011	8.39075e-06	0.813638	0.852747	0.200204	0.198882	0.0176555	0.0023474	0.0430495	0.0087259	CLPP	HpaII
cg10246141	12	32909796	0.857371	0.788188	0.839442	0.792575	0.872891	0.916208	0.886163	0.805345	0.834048	0.854147	0.183378	0.196631	0.178543	0.178599	0.157022	0.132182	0.0941801	0.170944	0.128422	0.122127	0.145312	0.134901	0.151853	0.0305907	0.844638	0.0414695	0.692784	8.39075e-06	0.77327	0.809213	0.130607	0.130424	0.0149182	0.0636774	0.047936	0.0265981	YARS2	HpaII
cg10258817	16	29955304	0.885131	0.876714	0.88902	0.818541	0.888288	0.847607	0.79647	0.887939	0.898616	0.892376	0.283461	0.174869	0.165404	0.134254	0.0961607	0.169162	0.208864	0.16327	0.125086	0.150474	0.120101	0.129925	0.160086	0.0491006	0.86807	0.035167	0.707984	8.39075e-06	0.861629	0.80725	0.167672	0.114661	0.0150853	0.0810384	0.0022681	0.0185	KCTD13	HhaI
cg10270293	16	4654666	0.904037	0.895616	0.875936	0.891092	0.914617	0.910793	0.839163	0.886511	0.858633	0.875235	0.374683	0.0825498	0.171842	0.117978	0.19145	0.136275	0.1798	0.17715	0.135847	0.14537	0.058481	0.13128	0.158559	0.0787025	0.885163	0.023642	0.726605	8.39075e-06	0.860393	0.847801	0.161642	0.212424	0.035223	0.066816	0.0102	0.0209734	UBALD1	EagI.2
cg10375884	21	34599969	0.873221	0.82564	0.808	0.865832	0.844887	0.856321	0.874036	0.83314	0.812503	0.849946	0.263836	0.128425	0.203405	0.163998	0.184008	0.15622	0.189599	0.217711	0.204649	0.190307	0.200142	0.162895	0.188766	0.0344807	0.844353	0.0239501	0.655586	8.39075e-06	0.781867	0.781916	0.150149	0.144023	0.0437736	0.0629713	0.0532565	0.039985	IFNAR2	HpaII
cg10433625	1	208774442	0.846962	0.837324	0.854753	0.867531	0.891295	0.827908	0.902147	0.827786	0.842134	0.838618	0.195556	0.160822	0.212386	0.172642	0.104337	0.127412	0.136623	0.158898	0.136122	0.200229	0.287562	0.129836	0.168535	0.0498846	0.853646	0.0257432	0.68511	8.39075e-06	0.825922	0.862926	0.168775	0.120769	0.011402	0.0283686	0.0436106	0.0164322	PLXNA2	AciI
cg10474881	6	114181686	0.910545	0.814926	0.888031	0.863372	0.858631	0.899385	0.767282	0.830738	0.868346	0.895718	0.137078	0.135306	0.121297	0.139142	0.152605	0.0727541	0.125662	0.161259	0.11579	0.180186	0.152308	0.204541	0.141494	0.0333178	0.859697	0.0443896	0.718203	8.39075e-06	0.752537	0.847701	0.118446	0.112477	0.0623895	0.0109298	0.0028509	0.0401281	MARCKS	HhaI
cg10485752	1	26021655	0.914174	0.903668	0.944509	0.930151	0.92348	0.945504	0.867936	0.908703	0.888507	0.932482	0.123479	0.158053	0.0828418	0.114399	0.064385	0.0886192	0.214318	0.149389	0.144408	0.12665	0.0628694	0.0286792	0.113174	0.0508061	0.915912	0.0246884	0.802737	8.39075e-06	0.84448	0.904827	0.0621976	0.0977068	0.0591885	0.0186529	0.0206442	0.0333218	MAN1C1	AciI	BstUI.1	SacII.1
cg10506844	10	101281203	0.979903	0.980997	0.978972	0.976478	0.953326	0.964221	0.951127	0.97707	0.968272	0.981309	0.165658	0.0324937	0.0911627	0.0154684	0.00682877	0.103626	0.0858091	0.076166	0.101031	0.168572	0.0764009	0.0987458	0.0851636	0.0506104	0.971168	0.0114326	0.886004	8.39075e-06	0.954881	0.922549	0.178469	0.139373	0.0261163	0.0307768	0.0873063	0.132544	NKX2-3	HpaII
cg10511890	11	47416487	0.00124287	0	0.0182208	0.0153761	0.0332677	0	0.0370456	0.0173747	0.0281613	0.0431531	0.847374	0.911665	0.846132	0.915783	0.923979	0.877322	0.859891	0.861421	0.825696	0.764204	0.802598	0.892116	0.860682	0.0478658	0.0193842	0.0158069	0.841298	0.000193952	0.0407908	0.0185954	0.800353	0.76789	0.0407908	0.0146724	0.0457797	0.156089	SLC39A13	HpaII
cg10516080	12	88784937	0.813848	0.783198	0.820375	0.836369	0.77471	0.80566	0.784895	0.789182	0.788895	0.801109	0.184416	0.176448	0.224836	0.1631	0.179155	0.330194	0.19445	0.162404	0.2264	0.185586	0.172693	0.164372	0.197005	0.0471141	0.799824	0.0193016	0.602819	8.39075e-06	0.698774	0.778451	0.146813	0.137913	0.0844234	0.0037414	0.0780222	0.0412427	KITLG	HpyCH4IV
cg10539700	2	182644898	0.916767	0.88571	0.880364	0.88737	0.911248	0.859226	0.929735	0.871916	0.896128	0.871911	0.20565	0.134997	0.146267	0.104341	0.154604	0.131445	0.151637	0.173134	0.149813	0.128557	0.0878479	0.101082	0.139114	0.0324986	0.891038	0.0223435	0.751923	8.39075e-06	0.875101	0.873439	0.133614	0.123826	0.010609	0.0378089	0.0126534	0.0307773	NEUROD1	AciI
cg10542975	11	67205096	0.127402	0.136165	0.114801	0.122362	0.117685	0.0895695	0.01961	0.14886	0.106161	0.13023	0.928779	0.963332	0.950712	0.950485	0.941972	0.94259	0.937257	0.920579	0.949856	0.930058	0.932267	0.976263	0.943679	0.0156628	0.111285	0.0360982	0.832395	8.39075e-06	0.133677	0.151006	0.906198	0.902363	0.0024882	0.0333217	0.0445135	0.0396091	PTPRCAP	AciI
cg10626728	3	141383097	0.86729	0.845222	0.857156	0.83022	0.829234	0.814628	0.915695	0.849537	0.828382	0.856948	0.183584	0.191514	0.217732	0.173342	0.189892	0.163438	0.174198	0.203304	0.220189	0.243584	0.167415	0.206685	0.194573	0.0243879	0.849431	0.0284313	0.654858	8.39075e-06	0.813952	0.846329	0.192836	0.177176	0.0312691	0.0170954	0.024896	0.0127166	RNF7	AciI
cg10673833	7	45018849	0.026823	0.0298769	0.036253	0.0276235	0.0204635	0.0129113	0	0.0416032	0.0234303	0.0502822	0.90481	0.951036	0.917856	0.938303	0.918965	0.919079	0.957639	0.893243	0.917829	0.899154	0.944619	0.953678	0.926351	0.0220819	0.0269267	0.0142694	0.899424	8.39075e-06	0.0638268	0.055857	0.889172	0.90917	0.0339499	0.0353935	0.0286842	0.0097952	MYO1G	HpaII
cg10728351	4	122628020	0.045804	0.0762674	0.0989491	0.112274	0.12386	0.0763702	0.222955	0.0663288	0.0739655	0.0928951	0.813045	0.792807	0.824178	0.776863	0.754118	0.80898	0.757131	0.818408	0.729787	0.778709	0.846481	0.841281	0.795149	0.0365185	0.0989669	0.0491586	0.696182	8.39075e-06	0.117615	0.0731348	0.729865	0.702971	0.0413472	0.050725	0.0943126	0.0511463	ANXA5	HpaII
cg10765171	13	23270757	0.773654	0.786384	0.837778	0.798122	0.806647	0.933562	0.930562	0.816891	0.784668	0.832547	0.131158	0.177701	0.223583	0.109321	0.0497723	0.0610747	0.204053	0.118631	0.225178	0.148728	0.237197	0.187473	0.156156	0.0634298	0.830082	0.0575137	0.673926	8.39075e-06	0.781586	0.757851	0.242964	0.0768903	0.0047977	0.048796	0.0193817	0.027118	BASP1P1	BstUI.1	HhaI
cg10792307	6	41123086	0.916909	0.916912	0.920081	0.928608	0.928724	0.961401	0.96884	0.889038	0.93082	0.906727	0.156345	0.147611	0.0840839	0.0988527	0.102049	0.177906	0.1093	0.209828	0.17846	0.145495	0.113356	0.121784	0.137089	0.0384824	0.926806	0.023705	0.789717	8.39075e-06	0.830957	0.900114	0.182103	0.200773	0.0859551	0.0286105	0.0980192	0.0987237	TREML1	HpaII
cg10824972	6	11429244	0.842916	0.855724	0.852613	0.825423	0.844873	0.875184	0.827717	0.840752	0.82161	0.839974	0.0948496	0.0722081	0.0922123	0.0627905	0.0508265	0.0432806	0.0517981	0.143096	0.0416328	0.0723833	0.105797	0.0850781	0.0763294	0.0297903	0.842679	0.0160099	0.766349	8.39075e-06	0.77932	0.805716	0.095045	0.0496969	0.0764041	0.0391569	0.0028327	0.00112953	NEDD9	AfeI	HhaI
cg10836110	5	132161127	0.0285198	0.0406143	0.0332933	0.0549452	0.0397607	0.0415816	0.0295201	0.0543014	0.0636639	0.0336503	0.878988	0.938714	0.89812	0.927125	0.864164	0.912671	0.927134	0.87603	0.930229	0.914194	0.892822	0.944691	0.90874	0.0264277	0.0419851	0.0119179	0.866755	8.39075e-06	0.0747646	0.0464411	0.861614	0.848102	0.0341503	0.00668038	0.0365051	0.0160612	SHROOM1	AciI
cg10838410	12	6659524	0.194747	0.217969	0.209041	0.202129	0.243984	0.190483	0.126607	0.225486	0.249171	0.20316	0.770833	0.784407	0.83284	0.881947	0.95366	0.836631	0.833748	0.80182	0.818764	0.819178	0.837136	0.843522	0.83454	0.0473474	0.206278	0.0342081	0.628263	8.39075e-06	0.238632	0.257465	0.79917	0.841203	0.0206629	0.0134808	0.0336701	0.112457	IFFO1	BstUI.1
cg10852876	4	165953100	0.988271	0.986282	0.986001	0.977765	0.9864	0.987874	0.985085	0.982721	0.981308	0.978461	0.0926339	0.0619811	0.0971081	0.0711609	0.06125	0.0580085	0.0321369	0.132853	0.0881356	0.10334	0.0513047	0.0316226	0.0734612	0.0302057	0.984017	0.00376871	0.910556	8.39075e-06	0.960512	0.963655	0.100864	0.0821323	0.0257697	0.0227448	0.00375632	0.0208824	TRIM60	AciI
cg10898335	7	25871511	0.920551	0.911813	0.893833	0.936613	0.919063	0.941126	0.964495	0.891438	0.879696	0.926936	0.221481	0.124646	0.186161	0.140179	0.11654	0.133207	0.104677	0.213728	0.102493	0.188588	0.13385	0.173508	0.153255	0.041676	0.918556	0.0256526	0.765302	8.39075e-06	0.857433	0.905936	0.193994	0.103515	0.0543803	0.0131268	0.0078329	0.0130243	RNU6-16	HpyCH4IV
cg10935615	12	7858668	0.909486	0.896256	0.886886	0.904165	0.912651	0.915634	0.9492	0.892764	0.894762	0.887917	0.188759	0.107686	0.205933	0.161143	0.127018	0.129627	0.160759	0.216811	0.279258	0.229575	0.17484	0.142426	0.176986	0.049583	0.904972	0.0185501	0.727986	8.39075e-06	0.862552	0.850826	0.162663	0.115781	0.033704	0.0618253	0.0432701	0.0112367	DPPA3	HpaII
cg10961323	1	24127976	0.862641	0.801615	0.879694	0.7813	0.848787	0.893545	0.916433	0.770644	0.812269	0.816643	0.214323	0.112908	0.148091	0.0768177	0.080896	0.114807	0.107648	0.216511	0.0847491	0.213635	0.183619	0.0964559	0.137539	0.0552224	0.838357	0.0493191	0.700819	8.39075e-06	0.767048	0.796056	0.167836	0.134582	0.0345673	0.0527309	0.0197444	0.0536861	GALE	HpaII
cg10992219	8	53608045	0.899316	0.813282	0.872849	0.885553	0.842294	0.859	0.941797	0.862123	0.866458	0.88411	0.23333	0.154932	0.1425	0.150027	0.177136	0.139401	0.176253	0.185884	0.161736	0.196139	0.205519	0.108851	0.169309	0.0335994	0.872678	0.034273	0.703369	8.39075e-06	0.804246	0.787682	0.160719	0.174012	0.0090364	0.0546119	0.0182191	0.003124	RB1CC1	HpyCH4IV
cg11032623	5	10905182	0.806463	0.816634	0.827293	0.823726	0.846528	0.81552	0.935	0.794551	0.812917	0.834696	0.120038	0.13942	0.0597645	0.22929	0.238272	0.0778459	0.0904128	0.141722	0.0724946	0.175665	0.0977657	0.0806508	0.126945	0.0602128	0.831333	0.0392145	0.704388	8.39075e-06	0.753422	0.798674	0.0772012	0.203485	0.0632115	0.0478535	0.0174368	0.0347873	DAP	HpyCH4IV	PmlI
cg11073381	17	54305205	0.778361	0.762061	0.782882	0.811315	0.809372	0.777449	0.818946	0.78103	0.760589	0.813009	0.143152	0.160613	0.160733	0.156274	0.0955884	0.131022	0.0925024	0.160119	0.13473	0.161708	0.0905698	0.0932929	0.131692	0.03036	0.789501	0.0217669	0.657809	8.39075e-06	0.724458	0.747074	0.144933	0.118315	0.0376022	0.062298	0.0158	0.0227262	ANKFN1	HpyCH4IV
cg11075745	1	43205976	0.841435	0.82108	0.834011	0.826569	0.809939	0.774581	0.888389	0.814845	0.790745	0.827192	0.229659	0.191726	0.243663	0.211638	0.14384	0.164865	0.220021	0.261983	0.206573	0.184622	0.17386	0.231409	0.205322	0.0346814	0.822879	0.0305367	0.617557	8.39075e-06	0.804698	0.809858	0.209156	0.15787	0.0163821	8.08e-05	0.0345069	0.01403	CLDN19	AciI
cg11113661	21	45622373	0.975136	0.968708	0.974271	0.977439	0.970781	0.944476	0.984688	0.968473	0.975422	0.982456	0.184543	0.168152	0.230532	0.186103	0.330913	0.168759	0.181316	0.229547	0.13366	0.186812	0.0741088	0.222174	0.191385	0.0615995	0.972185	0.0110986	0.7808	8.39075e-06	0.950674	0.945866	0.236329	0.339527	0.0180347	0.0249152	0.0057973	0.0086141	ICOSLG	EagI.1
cg11118690	8	97351561	0.808053	0.830272	0.82088	0.833454	0.81485	0.778323	0.936668	0.834809	0.833823	0.821891	0.165939	0.0642328	0.0908853	0.0945838	0.0889661	0.135184	0.0704209	0.169268	0.10986	0.107307	0.104437	0.0880855	0.107431	0.0336045	0.831302	0.0407452	0.723872	8.39075e-06	0.783986	0.794266	0.0906336	0.0853534	0.0462858	0.0205837	0.00025174	0.00361261	PTDSS1	HpyCH4IV
cg11135724	1	147309347	0.819969	0.845328	0.851461	0.806753	0.868087	0.822398	0.906906	0.8331	0.823249	0.84724	0.166798	0.153587	0.13824	0.138442	0.130774	0.154454	0.144612	0.166948	0.139716	0.221808	0.159946	0.172755	0.15734	0.024318	0.842449	0.0289867	0.685109	8.39075e-06	0.820168	0.845515	0.128937	0.152749	0.0251596	0.0225715	0.0093034	0.0219748	GJA5	HpaII
cg11164506	15	66649558	0.864719	0.85434	0.88102	0.890097	0.905414	0.886537	0.903068	0.860868	0.856	0.88065	0.181229	0.189834	0.214343	0.175091	0.207794	0.158872	0.198816	0.219739	0.176395	0.214071	0.175544	0.2171	0.194069	0.0205575	0.878271	0.0186434	0.684202	8.39075e-06	0.88595	0.81401	0.180948	0.182334	0.0316099	0.0914038	0.0333951	0.0254598	TIPIN	HpaII
cg11177235	1	55089182	0.779756	0.758476	0.788372	0.794257	0.803214	0.788352	0.842297	0.770228	0.761526	0.794422	0.111131	0.0702263	0.0840438	0.0723287	0.112575	0.0567163	0.0470707	0.0718378	0.0509377	0.0814432	0.0694955	0.0882088	0.0763346	0.0207962	0.78809	0.0240754	0.711755	8.39075e-06	0.726176	0.738656	0.0642448	0.0691518	0.0322997	0.0645581	0.019799	0.0434236	FAM151A	HpaII
cg11180921	11	57090226	0.897996	0.827375	0.890104	0.885574	0.863535	0.892843	0.939453	0.838327	0.879922	0.865966	0.088798	0.0435596	0.0921412	0.0731986	0.0637479	0.060476	0.0357342	0.107476	0.123012	0.0986847	0.110922	0.0426016	0.0783627	0.0293576	0.878109	0.0317891	0.799747	8.39075e-06	0.873671	0.818845	0.146945	0.131899	0.046296	0.0446897	0.0548036	0.0681513	TNKS1BP1	HpaII
cg11199014	19	39798563	0.88092	0.816497	0.883219	0.862814	0.865582	0.843554	0.868616	0.853766	0.833602	0.923887	0.241824	0.115224	0.0981131	0.18631	0.0919585	0.122276	0.0617873	0.205317	0.106361	0.125547	0.176947	0.145255	0.139743	0.0527594	0.863246	0.0297487	0.723502	8.39075e-06	0.800016	0.868845	0.0643296	0.111987	0.0164816	0.0032628	0.0337835	0.0200282	LRFN1	HhaI	KasI
cg11231849	1	202897531	0.882745	0.890268	0.913578	0.90159	0.902327	0.894821	0.85132	0.890703	0.89161	0.893654	0.177027	0.118784	0.171656	0.135691	0.107311	0.346758	0.137226	0.174768	0.129414	0.164621	0.135171	0.150718	0.162429	0.062301	0.891262	0.0163803	0.728833	8.39075e-06	0.875315	0.894157	0.123662	0.10142	0.014953	0.0081702	0.0479943	0.0058916	KLHL12	AciI
cg11334870	5	171541827	0.10179	0.1405	0.0752248	0.131558	0.130572	0.141766	0.0698841	0.155052	0.14724	0.164537	0.841627	0.915751	0.853944	0.898624	0.835196	0.877745	0.889116	0.825528	0.846596	0.816641	0.89232	0.869204	0.863524	0.0315945	0.125812	0.0326663	0.737712	8.39075e-06	0.125356	0.13093	0.79383	0.880362	0.0151444	0.0003584	0.0601135	0.0451653	STK10	BstUI.1
cg11405475	1	203830200	0.892229	0.846489	0.918446	0.825131	0.893598	0.915179	0.972192	0.873226	0.816391	0.850034	0.147088	0.116039	0.178175	0.134277	0.164631	0.103802	0.113629	0.161191	0.154333	0.153305	0.0966964	0.0990244	0.135183	0.0283388	0.880291	0.0479261	0.745109	8.39075e-06	0.836336	0.84559	0.188269	0.179249	0.0101525	0.0480079	0.0100944	0.0146183	SNRPE	BstUI.1	HhaI
cg11419575	2	153057378	0.863239	0.852192	0.890051	0.830353	0.85836	0.85121	0.932129	0.849258	0.848543	0.887416	0.266687	0.188591	0.2157	0.179013	0.199406	0.224512	0.151731	0.208466	0.16413	0.218096	0.184823	0.212724	0.201157	0.0305366	0.866275	0.0293268	0.665119	8.39075e-06	0.810159	0.832567	0.184885	0.188412	0.0420327	0.0257934	0.0308154	0.0109938	STAM2	HhaI
cg11440915	13	76387161	0.910187	0.900619	0.899503	0.892546	0.91035	0.874642	0.925339	0.879295	0.894564	0.893207	0.18872	0.180786	0.214924	0.20099	0.161691	0.134182	0.232663	0.224501	0.204472	0.229293	0.208928	0.189367	0.197543	0.0288968	0.898025	0.0149725	0.700482	8.39075e-06	0.888582	0.829962	0.190955	0.178503	0.0120368	0.0803874	0.0239691	0.0168114	LMO7	AciI
cg11452329	6	85824216	0.979996	0.967484	0.978512	0.981684	0.978527	0.970699	0.969962	0.97215	0.973511	0.975301	0.176865	0.243439	0.15802	0.194361	0.14609	0.0855272	0.195578	0.237278	0.0473511	0.334806	0.251952	0.0710279	0.178524	0.0836162	0.974783	0.00476945	0.796258	8.39075e-06	0.959557	0.960505	0.230895	0.209047	0.0079274	0.0180225	0.0728758	0.0629571	NT5E	BstUI.1
cg11538810	22	46481727	0.869035	0.876329	0.887003	0.869683	0.893475	0.907002	0.944615	0.858344	0.889301	0.869417	0.231046	0.191751	0.19793	0.176801	0.16746	0.227158	0.221329	0.183837	0.160958	0.229	0.188188	0.184535	0.196666	0.0246753	0.886421	0.0250115	0.689755	8.39075e-06	0.848407	0.838057	0.24134	0.241202	0.0279221	0.0554182	0.0434098	0.0737428	MIRLET7BHG	HpaII
cg11545521	11	48019467	0.833213	0.816951	0.815826	0.824899	0.79871	0.814901	0.891528	0.786985	0.804578	0.808086	0.265963	0.221522	0.185308	0.16138	0.183416	0.132378	0.2206	0.215608	0.20909	0.228313	0.211989	0.189176	0.202062	0.0345511	0.819568	0.0284579	0.617506	8.39075e-06	0.790876	0.81446	0.17135	0.193806	0.0260745	0.0157499	0.0139583	0.0103901	PTPRJ	HpaII
cg11569159	12	115172959	0.183566	0.184704	0.233431	0.205612	0.138627	0.185138	0.149317	0.214364	0.208153	0.206529	0.803691	0.842012	0.867293	0.84122	0.802112	0.858396	0.859105	0.831466	0.829564	0.848098	0.831671	0.890282	0.842076	0.0252281	0.190944	0.0292589	0.651131	8.39075e-06	0.153187	0.118296	0.8186	0.819484	0.0315176	0.0203313	0.0486924	0.0173719	TBX3	HhaI
cg11601297	19	41224147	0.856489	0.81845	0.873532	0.834343	0.823679	0.917554	0.939165	0.831863	0.7896	0.819637	0.20378	0.16382	0.205741	0.187962	0.194972	0.131157	0.0845614	0.219155	0.213637	0.233215	0.103873	0.223438	0.180443	0.0490342	0.850431	0.0470701	0.669988	8.39075e-06	0.768543	0.792088	0.233405	0.230317	0.0499073	0.0315913	0.0276637	0.0353451	ITPKC	HpyCH4IV
cg11658874	12	124774078	0.897581	0.881822	0.872954	0.899476	0.87966	0.860334	0.946097	0.877051	0.871051	0.870779	0.188641	0.178401	0.184721	0.16878	0.173857	0.120757	0.176186	0.224419	0.201685	0.202408	0.192917	0.191722	0.183708	0.0249947	0.885681	0.0243771	0.701973	8.39075e-06	0.837179	0.872717	0.18237	0.19437	0.044643	0.006943	0.0023504	0.0205132	FAM101A	HpyCH4IV
cg11808677	12	6960079	0.954921	0.918323	0.957508	0.942272	0.964446	0.961647	0.959388	0.949271	0.941662	0.942495	0.234839	0.17062	0.188575	0.119189	0.184056	0.185942	0.157431	0.219443	0.163272	0.212462	0.124111	0.183445	0.178615	0.0349411	0.949193	0.0137279	0.770578	8.39075e-06	0.89505	0.934	0.235442	0.216114	0.0232739	0.0304466	0.0468679	0.0320581	CDCA3	AciI	BstUI.1
cg11810743	6	168714693	0.186261	0.162916	0.179967	0.171756	0.232935	0.148696	0.13707	0.170269	0.195909	0.154795	0.755393	0.82305	0.761629	0.819342	0.804235	0.77745	0.879293	0.716955	0.860248	0.752893	0.799093	0.842119	0.799308	0.048332	0.174057	0.0271907	0.625251	8.39075e-06	0.167637	0.22865	0.760998	0.772334	0.0047216	0.0042853	0.0006306	0.0319008	DACT2	BstUI.2	HhaI
cg11820154	8	29732714	0.793038	0.800829	0.838314	0.76253	0.821163	0.770689	0.897386	0.837042	0.850215	0.856337	0.110598	0.0934293	0.156166	0.0754793	0.130984	0.0947813	0.0667771	0.12117	0.0800221	0.101845	0.0996219	0.132189	0.105255	0.0262124	0.822754	0.0416362	0.717499	8.39075e-06	0.795061	0.790999	0.137914	0.143961	0.0057681	0.0301643	0.0182526	0.0129777	LOC286135	HpaII
cg11820270	14	56072740	0.765449	0.793671	0.807064	0.758814	0.842167	0.890297	0.886848	0.777075	0.800209	0.764089	0.324775	0.186553	0.205807	0.104238	0.25272	0.216562	0.153953	0.194757	0.231986	0.218658	0.0973649	0.112701	0.191673	0.0666396	0.808568	0.0489163	0.616895	8.39075e-06	0.758346	0.769907	0.196737	0.177472	0.0353246	0.0722599	0.0090703	0.0752483	KTN1	HpyCH4IV
cg11869499	15	89872984	0.201659	0.205002	0.207261	0.194538	0.132836	0.164315	0.167837	0.18651	0.195569	0.190872	0.822703	0.876089	0.854863	0.85428	0.891407	0.858732	0.885048	0.866041	0.841408	0.837859	0.868943	0.87286	0.860853	0.0200759	0.18464	0.0232255	0.676213	8.39075e-06	0.158912	0.141792	0.862253	0.859487	0.0460898	0.008956	0.0073896	0.0319196	POLG	HhaI
cg11926444	3	119137289	0.974061	0.963418	0.967288	0.964462	0.981754	0.9887	0.983113	0.976594	0.972133	0.970927	0.231664	0.24659	0.250888	0.218723	0.162268	0.23764	0.187795	0.325844	0.185668	0.22315	0.182428	0.167282	0.218328	0.0457554	0.974245	0.00834193	0.755917	8.39075e-06	0.961201	0.951967	0.251893	0.286749	0.0022173	0.0297864	0.0010046	0.124482	TMEM39A	SalI
cg11960708	6	26226256	0.934221	0.899472	0.930028	0.911496	0.919278	0.901155	0.863628	0.897529	0.912238	0.897429	0.282232	0.170253	0.241346	0.166181	0.233766	0.191341	0.183995	0.249594	0.209307	0.186636	0.135748	0.225925	0.20636	0.0415729	0.906647	0.0200601	0.700287	8.39075e-06	0.873576	0.906673	0.196071	0.193695	0.0258961	0.012605	0.0452748	0.0400718	HIST1H3E	AfeI	HhaI
cg12026992	10	90004011	0.851518	0.861835	0.878323	0.86038	0.85883	0.849225	0.895576	0.849737	0.830611	0.88095	0.243848	0.203905	0.274348	0.211359	0.245554	0.163886	0.177749	0.239231	0.248159	0.196732	0.195694	0.17713	0.2148	0.0347084	0.861699	0.0187776	0.646899	8.39075e-06	0.823539	0.847125	0.209777	0.211992	0.0382958	0.0117046	0.0645706	0.0335624	RNLS	HhaI
cg12246472	10	7603859	0.969029	0.961376	0.968069	0.972304	0.972979	0.961451	0.970242	0.955763	0.96281	0.973338	0.2167	0.150724	0.264583	0.143257	0.161818	0.134798	0.139488	0.237324	0.17068	0.194923	0.0973939	0.130896	0.170216	0.0489945	0.966736	0.00601267	0.796521	8.39075e-06	0.915663	0.928007	0.240247	0.156074	0.0457126	0.044972	0.0243363	0.0057431	ITIH5	AfeI	HhaI
cg12300382	7	50467567	0.857367	0.787816	0.819864	0.814997	0.811906	0.872293	0.890538	0.766701	0.781264	0.777963	0.236934	0.121007	0.206666	0.118486	0.111121	0.153694	0.236645	0.262328	0.125043	0.220022	0.174509	0.121099	0.173963	0.05586	0.818071	0.0425623	0.644108	8.39075e-06	0.775744	0.746362	0.22646	0.173351	0.012072	0.0655439	0.0197947	0.06223	FIGNL1	AgeI	HpaII
cg12359001	7	1576765	0.89456	0.879683	0.89443	0.855509	0.880602	0.883291	0.900722	0.875109	0.874242	0.860905	0.22368	0.183968	0.248467	0.227301	0.200555	0.159453	0.225457	0.253976	0.246692	0.208249	0.242288	0.220151	0.22002	0.0282056	0.879905	0.0144619	0.659886	8.39075e-06	0.87191	0.87487	0.221594	0.182046	0.0077734	0.0057324	0.0268729	0.0185089	MAFK	BstUI.2
cg12370174	11	95824265	0.910495	0.908067	0.89285	0.912258	0.87404	0.932468	0.871001	0.870914	0.891252	0.896504	0.202206	0.147978	0.162811	0.127814	0.175208	0.0788829	0.211294	0.145575	0.165805	0.163449	0.127349	0.0988441	0.150601	0.0386262	0.895985	0.0203283	0.745384	8.39075e-06	0.84933	0.837368	0.153913	0.120507	0.058737	0.0366728	0.0088973	0.0547012	MTMR2	HpyCH4IV
cg12470218	1	51110218	0.930026	0.929395	0.937809	0.929512	0.955794	0.947504	0.954754	0.930407	0.901091	0.949675	0.177705	0.0758973	0.223788	0.175433	0.178927	0.177293	0.207967	0.19891	0.175254	0.195955	0.109732	0.20139	0.174854	0.0418695	0.936597	0.0164449	0.761742	8.39075e-06	0.903003	0.908981	0.189531	0.22159	0.0263914	0.0468124	0.0342576	0.0426629	DMRTA2	AciI
cg12486913	1	159870915	0.897197	0.895511	0.878287	0.890112	0.892296	0.902152	0.905451	0.870992	0.875484	0.894051	0.21629	0.152086	0.206938	0.17193	0.149169	0.116411	0.158765	0.241175	0.221049	0.209704	0.159654	0.177806	0.181748	0.0369566	0.890153	0.0115433	0.708405	8.39075e-06	0.865238	0.85736	0.171609	0.146319	0.0302735	0.0349352	0.0353289	0.0028503	CCDC19	HpaII
cg12499235	11	2293173	0.963738	0.842351	0.93981	0.902753	0.921731	0.953948	0.986234	0.902812	0.760384	0.898684	0.11492	0.200299	0.206369	0.133924	0.110945	0.0864367	0.0368216	0.114782	0.289086	0.208283	0.167912	0.113107	0.148574	0.0682315	0.907244	0.0656378	0.758671	8.39075e-06	0.817458	0.887919	0.259523	0.138567	0.0248926	0.0338123	0.0531546	0.0276222	ASCL2	BstUI.2
cg12538674	7	27145972	0.904355	0.877377	0.88505	0.892495	0.896225	0.869121	0.919771	0.891186	0.874502	0.877881	0.197112	0.208844	0.0918692	0.323996	0.207579	0.0747626	0.155902	0.136354	0.192789	0.163304	0.365583	0.1411	0.188266	0.0850263	0.888796	0.0153879	0.70053	8.39075e-06	0.861307	0.869238	0.0842767	0.204845	0.0160698	0.0269873	0.00759246	0.0027346	HOXA2	HpaII
cg12601059	13	41976953	0.850302	0.844171	0.882344	0.770896	0.830329	0.828109	0.762615	0.849245	0.852913	0.83065	0.268852	0.176711	0.183843	0.1147	0.11568	0.178368	0.20511	0.195796	0.173827	0.175117	0.191249	0.158119	0.178114	0.040259	0.830157	0.0369476	0.652043	8.39075e-06	0.817116	0.794072	0.173965	0.154478	0.0270552	0.0362568	0.0098777	0.0387987	OR7E37P	HpaII
cg12667732	15	92673594	0.824766	0.818021	0.816474	0.807732	0.829717	0.806063	0.950984	0.801852	0.778786	0.853412	0.295031	0.20679	0.22989	0.210664	0.2063	0.131054	0.232681	0.305182	0.224944	0.21677	0.201115	0.167767	0.219016	0.0473028	0.828781	0.0471502	0.609765	8.39075e-06	0.783191	0.802857	0.189461	0.177414	0.0348309	0.0268597	0.0404285	0.0288862	ST8SIA2	PaeR7I
cg12700039	17	77925938	0.879085	0.864356	0.908998	0.879591	0.910591	0.880206	0.910594	0.901812	0.883193	0.881997	0.249458	0.177093	0.196907	0.193771	0.177768	0.125775	0.174199	0.151678	0.23649	0.225298	0.170996	0.200302	0.189978	0.0352021	0.890042	0.0164651	0.700064	8.39075e-06	0.864081	0.879976	0.196923	0.155085	0.0002758	0.0306145	1.55e-05	0.0226822	TBC1D16	HpaII
cg12729305	1	208497546	0.884177	0.866349	0.882496	0.873448	0.894513	0.864984	0.912308	0.845752	0.870116	0.892659	0.186812	0.118404	0.14878	0.095401	0.136428	0.0689206	0.131755	0.183614	0.148974	0.184948	0.133882	0.146292	0.140351	0.0355931	0.87868	0.0186975	0.738329	8.39075e-06	0.87594	0.866057	0.157389	0.135436	0.0095917	0.0284566	0.0086091	0.0009925	PLXNA2	HpaII
cg12768523	4	169737224	0.886258	0.908739	0.876018	0.856502	0.873375	0.869155	0.909679	0.872345	0.878967	0.879224	0.241197	0.157096	0.23994	0.138278	0.158175	0.188635	0.0656973	0.223323	0.215694	0.185934	0.150517	0.155855	0.176695	0.0502055	0.881026	0.0167505	0.704331	8.39075e-06	0.9154	0.869702	0.178262	0.120323	0.0066609	0.0036736	0.0616775	0.0378526	PALLD	HpaII
cg12883629	6	25042497	0.0233139	0.0332408	0.0197456	0.0145874	0.0154897	0.0150326	0.042682	0.0157864	0.0108971	0.0260544	0.791019	0.942802	0.871718	0.927861	0.910451	0.926389	0.904081	0.877119	0.862642	0.860636	0.942022	0.951847	0.897382	0.046659	0.021683	0.00991128	0.875699	8.39075e-06	0.038825	0.029991	0.897053	0.883302	0.00558412	0.0145013	0.0253345	0.0271482	CMAHP	BstUI.2
cg12900649	17	74494213	0.851753	0.859298	0.859722	0.868846	0.851846	0.841142	0.881912	0.830633	0.836569	0.854797	0.126623	0.10515	0.0970308	0.138009	0.128728	0.132454	0.120987	0.141707	0.119435	0.110099	0.0947694	0.113527	0.119043	0.0153314	0.853652	0.0152191	0.734609	8.39075e-06	0.79176	0.846241	0.0945944	0.129721	0.0675387	0.0056047	0.00243641	0.0009925	RHBDF2	HpyCH4IV
cg12931591	18	3411821	0.884939	0.850677	0.884683	0.850761	0.88286	0.933643	0.870751	0.867402	0.877572	0.87083	0.169089	0.145784	0.125768	0.0688512	0.110971	0.0769885	0.154496	0.196766	0.11371	0.194697	0.100479	0.123869	0.131789	0.0416544	0.877412	0.0233668	0.745623	8.39075e-06	0.840019	0.79235	0.166098	0.125799	0.0106583	0.0905103	0.0403294	0.014828	TGIF1	AciI
cg13051263	3	16883899	0.04862	0.0561986	0.0316267	0.0620229	0.0360313	0.0588646	0.0290538	0.0463946	0.0431456	0.0787383	0.787299	0.862933	0.828891	0.852094	0.807541	0.838271	0.864769	0.805692	0.793915	0.82928	0.798848	0.808641	0.823181	0.0268689	0.0490696	0.0153193	0.774112	8.39075e-06	0.0393451	0.0423612	0.816584	0.803248	0.0168534	0.00632992	0.0123075	0.0042938	PLCL2	AciI
cg13054419	13	31438929	0.873126	0.870142	0.87094	0.893307	0.883395	0.869401	0.853472	0.856158	0.866619	0.899549	0.163866	0.139796	0.177453	0.168866	0.173253	0.117597	0.138369	0.242593	0.138324	0.178147	0.111802	0.123947	0.156168	0.0360748	0.873611	0.0147296	0.717443	8.39075e-06	0.842548	0.847222	0.148897	0.12436	0.0275943	0.0361733	0.0285564	0.0488932	MEDAG	HpaII
cg13066703	1	211526705	0.0295806	0.040064	0.0364252	0.0660843	0.0365274	0.0324837	0.0305408	0.057431	0.0479544	0.035323	0.913396	0.949342	0.953595	0.930115	0.914653	0.905939	0.954834	0.915958	0.935861	0.916406	0.939392	0.912983	0.92854	0.0175972	0.0412414	0.0121717	0.887298	8.39075e-06	0.0601149	0.0478084	0.895154	0.897042	0.0200509	0.011281	0.0584416	0.0176115	TRAF5	AfeI	HhaI
cg13081331	7	1308600	0.866597	0.792181	0.876063	0.838279	0.880944	0.841824	0.943952	0.826952	0.891916	0.854926	0.249133	0.104252	0.194622	0.138799	0.0847599	0.0677027	0.176557	0.257896	0.238856	0.158173	0.174789	0.161538	0.167256	0.0621941	0.861363	0.0412412	0.694107	8.39075e-06	0.819375	0.846019	0.238949	0.174336	0.0271935	0.0349248	0.044327	0.0895762	UNCX	BstUI.1
cg13100753	1	198510253	0.910252	0.928112	0.905734	0.88105	0.892254	0.90413	0.969194	0.888788	0.898995	0.887211	0.196174	0.177186	0.155501	0.141208	0.143844	0.128974	0.148321	0.196677	0.130163	0.172121	0.123385	0.214623	0.160681	0.0302091	0.906572	0.0258428	0.745891	8.39075e-06	0.873728	0.849079	0.128532	0.189617	0.0543841	0.043175	0.0269694	0.045773	ATP6V1G3	HpyCH4IV
cg13128596	11	104839858	0.803497	0.816412	0.79512	0.821672	0.788773	0.794522	0.867393	0.776933	0.773962	0.789589	0.131039	0.087343	0.140583	0.132926	0.120679	0.127778	0.101386	0.113279	0.106755	0.113376	0.191199	0.188799	0.129595	0.0318359	0.802787	0.0273123	0.673192	8.39075e-06	0.783923	0.730663	0.112141	0.12852	0.0324892	0.0581094	0.0284419	0.0078411	CASP4	AciI
cg13146674	11	68095623	0.106713	0.214673	0.174622	0.138386	0.208346	0.208114	0.135305	0.209349	0.231097	0.174102	0.804651	0.806744	0.753344	0.827571	0.785563	0.810042	0.768369	0.716439	0.78112	0.68453	0.814674	0.755312	0.775697	0.0427579	0.180071	0.041409	0.595626	8.39075e-06	0.219705	0.220438	0.666457	0.694935	0.0050324	0.0120919	0.0868865	0.0906288	LRP5	BstUI.2
cg13220900	6	35285967	0.977293	0.973299	0.979889	0.972209	0.972862	0.977339	0.989723	0.975749	0.970808	0.967676	0.0916178	0.0436571	0.0522535	0.0273011	0.0550729	0.0352281	0.0476785	0.0888474	0.0283496	0.0619046	0.0387296	0.0450205	0.051305	0.0208738	0.975685	0.00608962	0.92438	8.39075e-06	0.966114	0.955074	0.0609578	0.0900305	0.0071853	0.0177873	0.00870432	0.0349576	DEF6	HpaII
cg13284741	2	15887743	0.807228	0.823469	0.802145	0.820035	0.807151	0.799893	0.866777	0.781531	0.778709	0.825398	0.221465	0.182501	0.210467	0.135292	0.178164	0.183602	0.22405	0.228851	0.196015	0.245425	0.160283	0.185312	0.195952	0.0314729	0.811234	0.0251593	0.615281	8.39075e-06	0.771613	0.775347	0.180134	0.16747	0.0518554	0.0318048	0.030333	0.0106945	DDX1	HpaII
cg13305657	1	25258181	0.937245	0.932475	0.934914	0.912588	0.946456	0.936491	0.969545	0.927832	0.932691	0.925854	0.201636	0.0907202	0.205179	0.152501	0.138097	0.187184	0.0932402	0.171401	0.369689	0.198915	0.220169	0.196329	0.185422	0.0720512	0.935609	0.0148219	0.750187	8.39075e-06	0.900577	0.930498	0.187947	0.155923	0.0318979	0.015958	0.017232	0.0178268	RUNX3	BstUI.1	HhaI
cg13329862	6	30850876	0.81384	0.846999	0.815576	0.781766	0.818961	0.813714	0.868959	0.803794	0.7871	0.786508	0.214578	0.142061	0.187787	0.161372	0.146631	0.137856	0.179957	0.194775	0.182138	0.183153	0.158454	0.147452	0.169685	0.024143	0.813722	0.0274032	0.644037	8.39075e-06	0.771511	0.777847	0.181189	0.165851	0.0754878	0.041114	0.0065977	0.0192199	DDR1	HpyCH4IV
cg13331542	19	54985364	0.81419	0.843073	0.800983	0.796585	0.802595	0.819023	0.8938	0.813258	0.836413	0.842065	0.213287	0.226665	0.191072	0.201949	0.22212	0.159255	0.196494	0.1991	0.165921	0.249671	0.198264	0.190457	0.201188	0.0249353	0.826199	0.0291429	0.625011	8.39075e-06	0.814103	0.719717	0.183875	0.163794	0.02897	0.0828784	0.0071976	0.0583262	CDC42EP5	BstUI.2	SacII.2
cg13342364	17	75283939	0.845327	0.848949	0.847447	0.825654	0.834699	0.829777	0.869275	0.824205	0.806679	0.8362	0.261686	0.249716	0.26817	0.240131	0.175114	0.169104	0.206871	0.249119	0.222245	0.220543	0.198192	0.213889	0.222898	0.0321774	0.836821	0.0171027	0.613923	8.39075e-06	0.811047	0.811695	0.204544	0.191973	0.0379022	0.0230044	0.0636261	0.0168591	2009-09-01	HhaI
cg13354523	12	10251574	0.84094	0.87358	0.840836	0.829174	0.818388	0.822264	0.93418	0.825058	0.82802	0.840068	0.144557	0.143331	0.174567	0.101172	0.101694	0.113847	0.107798	0.146356	0.106552	0.15134	0.108009	0.116893	0.126343	0.0243639	0.845251	0.0349428	0.718908	8.39075e-06	0.851123	0.808424	0.121586	0.108115	0.0224572	0.0099642	0.0529809	0.0064212	CLEC1A	HpaII
cg13364311	2	222333289	0.823139	0.808076	0.885409	0.849475	0.827182	0.802774	0.847303	0.837037	0.791062	0.831951	0.21372	0.207671	0.1897	0.237436	0.180655	0.131384	0.184632	0.244916	0.183866	0.235446	0.143113	0.22694	0.19829	0.0363494	0.830341	0.027068	0.632051	8.39075e-06	0.789628	0.781276	0.184397	0.143581	0.0184476	0.0459067	0.0053031	0.0370743	EPHA4	HpyCH4IV	AatII
cg13419869	1	200863686	0.897671	0.888343	0.878257	0.877324	0.895255	0.885007	0.874095	0.856857	0.850798	0.874217	0.253131	0.210613	0.231534	0.17353	0.227433	0.213259	0.23419	0.195965	0.239855	0.201525	0.145331	0.184714	0.209257	0.0309385	0.877782	0.0151193	0.668526	8.39075e-06	0.876315	0.842652	0.203882	0.166509	0.0120277	0.0526028	0.0276515	0.060924	C1orf106	HpaII
cg13440206	9	133736192	0.888202	0.825196	0.866728	0.852392	0.828492	0.864201	0.881599	0.851303	0.864134	0.803465	0.230803	0.181593	0.258022	0.183987	0.20167	0.233911	0.217994	0.208393	0.220358	0.183089	0.20074	0.195487	0.20967	0.0234652	0.852571	0.0265075	0.642901	8.39075e-06	0.821593	0.80594	0.248195	0.188047	0.0036025	0.0225521	0.0098278	0.0136221	ABL1	HpaII
cg13488570	1	2222253	0	0.00170533	0	0.0131358	0.0148911	0.0112473	0.00087193	0.00736359	0	0.0039102	0.838966	0.841032	0.821729	0.909997	0.827591	0.855276	0.836618	0.828319	0.824417	0.791921	0.841691	0.866593	0.840346	0.0286576	0.00531253	0.00588546	0.835033	0.000191815	0	0.016451	0.801764	0.796868	0.00170533	0.00155982	0.0199647	0.0307231	LOC100129534	AciI
cg13553997	6	42161424	0.813017	0.790863	0.802108	0.810654	0.825549	0.829583	0.880645	0.828281	0.7611	0.864963	0.180116	0.137003	0.146341	0.215158	0.190274	0.207027	0.163198	0.15476	0.155551	0.184419	0.178247	0.153925	0.172168	0.0243785	0.820676	0.0344167	0.648508	8.39075e-06	0.834195	0.781297	0.135303	0.208732	0.0433324	0.0442517	0.0110378	0.0184586	GUCA1B	HpaII
cg13555415	9	134454249	0.0159214	0.0806475	0.0413607	0.044839	0.0162518	0.0616552	0.00371228	0.0332049	0.0405138	0.0342162	0.938496	0.972257	0.952382	0.96862	0.966011	0.964643	0.974692	0.942014	0.958906	0.938336	0.96248	0.973192	0.959336	0.0134416	0.0372323	0.022633	0.922103	8.39075e-06	0.0731865	0.0423664	0.919364	0.923238	0.00746096	0.0261146	0.0330175	0.0427731	UCK1	BstUI.2	SacII.2
cg13572782	18	74799495	0.826317	0.795113	0.875421	0.797616	0.810694	0.828056	0.870136	0.753773	0.801897	0.867377	0.159379	0.186827	0.0840207	0.105409	0.301127	0.118996	0.0897119	0.239268	0.136752	0.227973	0.10763	0.30912	0.172185	0.0801441	0.82264	0.0391373	0.650455	8.39075e-06	0.76097	0.79491	0.0859855	0.290309	0.0341427	0.0157846	0.00196481	0.0108185	MBP	HpaII
cg13578841	15	57719922	0.931743	0.883699	0.929894	0.91572	0.933735	0.895329	0.936232	0.907169	0.8966	0.925134	0.0673969	0.105919	0.100327	0.0813655	0.160603	0.0768915	0.108802	0.122907	0.0869112	0.0631945	0.106568	0.104484	0.0987809	0.0266726	0.915526	0.0187705	0.816745	8.39075e-06	0.843621	0.870532	0.1065	0.105479	0.0400779	0.063203	0.0061729	0.0551244	CGNL1	HpaII
cg13613044	9	137122886	0.802146	0.790947	0.806193	0.830389	0.800738	0.836509	0.803384	0.759606	0.850935	0.784495	0.25848	0.146413	0.176097	0.0876834	0.126869	0.121068	0.222411	0.228745	0.112398	0.208602	0.131017	0.154905	0.164557	0.0538103	0.806534	0.0267349	0.641977	8.39075e-06	0.754684	0.741284	0.186793	0.192566	0.0362633	0.059454	0.0106957	0.065697	RNU6ATAC	HpyCH4IV
cg13617087	6	31107321	0.86053	0.854202	0.886466	0.881493	0.887612	0.890298	0.937847	0.873822	0.85056	0.872012	0.286076	0.189196	0.221103	0.210269	0.187407	0.184439	0.141816	0.194404	0.193985	0.237194	0.206764	0.166037	0.201557	0.0362864	0.879484	0.0248662	0.677927	8.39075e-06	0.831023	0.848944	0.169263	0.204722	0.0231791	0.0386684	0.0518396	0.017315	PSORS1C2	AciI
cg13654873	14	31974893	0.908925	0.837641	0.910773	0.895019	0.917622	0.798771	0.804437	0.923614	0.910816	0.898417	0.202854	0.181793	0.216305	0.221781	0.0974354	0.176487	0.214304	0.215396	0.151816	0.213353	0.279524	0.160443	0.194291	0.0453187	0.880603	0.0479747	0.686312	8.39075e-06	0.814783	0.851155	0.211058	0.156179	0.0228585	0.066467	0.0052467	0.058744	GPR33	HpaII
cg13659051	9	140065943	0.91445	0.793719	0.889949	0.934962	0.91538	0.939418	0.945463	0.857681	0.873067	0.921299	0.131614	0.157202	0.183539	0.161329	0.350711	0.142763	0.17337	0.197891	0.208633	0.284432	0.233459	0.117025	0.195164	0.067356	0.898539	0.0467067	0.703375	8.39075e-06	0.840888	0.836388	0.246291	0.267671	0.047169	0.0789928	0.0627516	0.08304	LRRC26	HpaII
cg13702536	12	123215553	0.756977	0.881398	0.868519	0.887904	0.846349	0.879225	0.864189	0.846444	0.816588	0.904832	0.101561	0.0656029	0.0927823	0.0664294	0.0835782	0.0668122	0.0635752	0.0972586	0.0485149	0.0964065	0.0814187	0.0821632	0.0788419	0.0165835	0.855242	0.0426202	0.776401	8.39075e-06	0.842576	0.82288	0.112904	0.0692864	0.0388226	0.0234691	0.0201217	0.0142917	HCAR1	BstUI.2	HhaI
cg13733545	12	7858664	0.855474	0.848765	0.861761	0.859347	0.87219	0.900792	0.913418	0.857348	0.835054	0.863046	0.149619	0.103766	0.14457	0.103739	0.096364	0.0946688	0.112952	0.155107	0.122634	0.142392	0.154783	0.0976577	0.123188	0.0244705	0.86672	0.0235782	0.743532	8.39075e-06	0.84834	0.836762	0.108774	0.0623143	0.0004249	0.0354278	0.0357958	0.0340497	DPPA3	HpyCH4IV
cg13751596	10	69522754	0.915682	0.843364	0.875923	0.857433	0.88969	0.901171	0.857948	0.839554	0.90697	0.912454	0.259788	0.135485	0.0911433	0.184392	0.12347	0.118184	0.0615022	0.159699	0.121176	0.273033	0.183527	0.132279	0.15364	0.0631017	0.880019	0.029033	0.726379	8.39075e-06	0.805034	0.896642	0.186169	0.149384	0.0383296	0.0069521	0.0950257	0.0259138	CTNNA3	HpyCH4IV
cg13755204	9	136844768	0.780695	0.781472	0.817143	0.791097	0.792504	0.83849	0.836741	0.832645	0.781012	0.823454	0.170795	0.160656	0.19209	0.14258	0.19768	0.166046	0.197031	0.197269	0.181969	0.217035	0.134042	0.14119	0.174865	0.0265917	0.807525	0.0244646	0.63266	8.39075e-06	0.751871	0.710878	0.146182	0.151129	0.0296013	0.081626	0.0459072	0.0465501	VAV2	AciI
cg13764350	6	159247062	0.88123	0.857695	0.875418	0.881107	0.880717	0.892782	0.894664	0.862833	0.874435	0.895813	0.175349	0.145031	0.192574	0.170497	0.11094	0.163592	0.142005	0.232449	0.175466	0.161956	0.166242	0.176409	0.167709	0.0293279	0.879669	0.0128011	0.71196	8.39075e-06	0.844773	0.868243	0.136645	0.116614	0.0129215	0.0124745	0.0559293	0.005674	EZR	HpaII
cg13781678	1	3103106	0.913111	0.900913	0.879461	0.895033	0.899492	0.90536	0.927076	0.880138	0.871049	0.883434	0.293659	0.202359	0.214934	0.181508	0.237544	0.119879	0.213013	0.277011	0.218128	0.216175	0.155923	0.178666	0.209067	0.047933	0.895507	0.0172771	0.68644	8.39075e-06	0.866842	0.884469	0.147443	0.159469	0.034071	0.0150228	0.0674918	0.0780756	MIR4251	HpaII
cg13821008	2	175499113	0.0661703	0.0338657	0.0420493	0.0342284	0.0432244	0.0565037	0.129911	0.051324	0.0265445	0.0185617	0.788893	0.83855	0.824876	0.887042	0.848117	0.864976	0.867735	0.750272	0.820649	0.777216	0.827855	0.828696	0.827073	0.0394878	0.0502383	0.0313535	0.776835	8.39075e-06	0.0356682	0.0627863	0.74199	0.810873	0.00180251	0.019562	0.0828858	0.0372436	WIPF1	HhaI
cg13849647	9	34123757	0.0737482	0.143007	0.138234	0.142351	0.133168	0.0670947	0	0.142587	0.147115	0.0834828	0.810577	0.846614	0.794142	0.82142	0.801541	0.869857	0.822233	0.803849	0.761471	0.77156	0.778567	0.79551	0.806445	0.0308128	0.107079	0.0491961	0.699366	8.39075e-06	0.114294	0.115153	0.779316	0.733272	0.0287133	0.0180153	0.0148262	0.0682693	DCAF12	HpyCH4IV	PmlI
cg13857210	9	138999217	0.0126073	0.0139728	0.0248842	0.0305258	0.0141535	0.00815209	0.0147762	0.0502902	0.0375182	0.0337361	0.890446	0.922061	0.85348	0.930135	0.870913	0.820009	0.917843	0.864549	0.850403	0.814805	0.872938	0.895668	0.875271	0.0376596	0.0240616	0.0136445	0.851209	8.39075e-06	0.0263368	0.03356	0.829003	0.827572	0.012364	0.0194065	0.0244775	0.0433414	C9orf69	AciI
cg13924996	11	67053829	0.152205	0.210235	0.192559	0.177244	0.126231	0.146744	0.0514996	0.206877	0.222442	0.153541	0.964444	0.987049	0.956848	0.971504	0.969961	0.9671	0.992556	0.980061	0.97216	0.956013	0.976161	0.976747	0.97255	0.0109583	0.163958	0.0505653	0.808593	8.39075e-06	0.215385	0.175434	0.963954	0.956013	0.0051504	0.0492033	0.0071066	0.0139487	ANKRD13D	AciI
cg13925809	9	84646696	0.869554	0.877851	0.857517	0.856253	0.863579	0.8557	0.89536	0.869668	0.863819	0.869047	0.235291	0.20931	0.219959	0.170685	0.21708	0.169031	0.176384	0.238488	0.161459	0.244274	0.175494	0.205777	0.201936	0.0300215	0.867835	0.0119622	0.665899	8.39075e-06	0.857469	0.852678	0.184529	0.201774	0.0203821	0.010901	0.0354304	0.0153062	SPATA31D1	HpaII
cg13932046	10	78343530	0.905239	0.888502	0.903092	0.916789	0.897953	0.853971	0.902096	0.922158	0.869291	0.911834	0.17647	0.230111	0.191341	0.21032	0.133525	0.189579	0.225006	0.21114	0.285695	0.242129	0.220267	0.193205	0.209066	0.0375475	0.897093	0.0212599	0.688027	8.39075e-06	0.851238	0.864693	0.166366	0.229726	0.0372641	0.0332602	0.0249745	0.0962014	C10orf11	AciI
cg13980266	9	97022269	0.956473	0.954764	0.956469	0.936926	0.924811	0.938	0.914674	0.923497	0.924363	0.927267	0.0824051	0.115265	0.12588	0.069599	0.104369	0.0748295	0.0431282	0.221995	0.105974	0.135852	0.088336	0.052906	0.101711	0.0472384	0.935724	0.0154285	0.834013	8.39075e-06	0.910677	0.902495	0.173192	0.0659532	0.0440875	0.0223159	0.0473122	0.0384162	ZNF169	BstUI.2	HhaI
cg13996453	7	110174780	0.8165	0.804159	0.757481	0.808252	0.833121	0.796706	0.831671	0.780356	0.772533	0.811111	0.171337	0.136073	0.181032	0.145724	0.131905	0.175038	0.222095	0.173473	0.26119	0.150897	0.145255	0.135734	0.169146	0.0387588	0.801189	0.0247792	0.632043	8.39075e-06	0.759084	0.77082	0.135364	0.117516	0.0450754	0.0623016	0.0456684	0.0143885	LRRN3	HpaII
cg14019951	3	174095086	0.959652	0.941581	0.94292	0.943488	0.944053	0.969893	0.96314	0.934317	0.953686	0.951856	0.148053	0.276455	0.190917	0.166753	0.148468	0.169932	0.0742923	0.23807	0.106613	0.194303	0.186736	0.126974	0.168964	0.0549764	0.950459	0.0111616	0.781495	8.39075e-06	0.922243	0.93413	0.191554	0.179727	0.0193382	0.0099223	0.0006374	0.0312591	NAALADL2	BstUI.2	HhaI
cg14041094	14	89148974	0.841547	0.860447	0.847843	0.839294	0.856921	0.85796	0.907186	0.825963	0.797392	0.848746	0.234617	0.178985	0.413444	0.118635	0.142746	0.0841539	0.16405	0.152258	0.262466	0.199237	0.0922871	0.184164	0.185587	0.0891122	0.84833	0.0278894	0.662743	8.39075e-06	0.850224	0.845937	0.375146	0.127797	0.010223	0.0109842	0.0382971	0.0149496	ZC3H14	BstUI.2
cg14048465	9	82308107	0.896944	0.85397	0.89388	0.883775	0.890222	0.893393	0.905745	0.870123	0.890679	0.878868	0.307285	0.162441	0.200641	0.152499	0.149527	0.169858	0.26027	0.216279	0.231374	0.227861	0.170876	0.215882	0.205399	0.0477132	0.88576	0.0149047	0.680361	8.39075e-06	0.860711	0.830968	0.191097	0.176552	0.006741	0.0592537	0.0095446	0.0270252	TLE4	HpyCH4IV
cg14058476	14	24835609	0.837051	0.770131	0.792193	0.821608	0.822269	0.832364	0.768448	0.818831	0.815616	0.822613	0.0390497	0.068945	0.0663505	0.0846551	0.0771549	0.0947891	0.0715149	0.108352	0.059046	0.0872546	0.0557163	0.0585203	0.0726124	0.0190636	0.810113	0.0245376	0.7375	8.39075e-06	0.764487	0.75818	0.0821787	0.078813	0.0056442	0.0640893	0.0158282	0.00165802	NFATC4	AciI
cg14082737	4	165953129	0.983522	0.973626	0.984452	0.984643	0.979048	0.983082	0.992006	0.963555	0.964269	0.970388	0.10633	0.0609212	0.0900431	0.0870848	0.0768788	0.0874395	0.0543915	0.100295	0.0955016	0.0721525	0.0827095	0.0597496	0.0811248	0.0166385	0.977859	0.00950689	0.896734	8.39075e-06	0.944807	0.945017	0.105337	0.109878	0.0288189	0.0340314	0.015294	0.0329994	TRIM60	AciI	BstUI.1
cg14083015	6	25042090	0.0491347	0.0829537	0.0996009	0.0679592	0.109989	0.100465	0.0333874	0.0958269	0.106881	0.0954634	0.890345	0.936446	0.931535	0.936164	0.92186	0.938623	0.937821	0.961463	0.930179	0.922898	0.933541	0.940166	0.931753	0.0164471	0.0841661	0.025863	0.847587	8.39075e-06	0.0616877	0.0558389	0.92707	0.889611	0.021266	0.0541498	0.0044645	0.0322488	CMAHP	HhaI	KasI
cg14098223	1	2262333	0.875962	0.861938	0.878671	0.891868	0.866903	0.876849	0.910042	0.851835	0.82906	0.859604	0.218347	0.182555	0.221148	0.196216	0.215074	0.124991	0.14376	0.227787	0.248425	0.223925	0.171076	0.167792	0.195091	0.0374085	0.870273	0.0221792	0.675182	8.39075e-06	0.836421	0.877288	0.156923	0.191548	0.0255169	0.0103847	0.0642252	0.0235266	LOC100129534	HpyCH4IV
cg14121987	5	37952644	0.869789	0.811805	0.848748	0.840154	0.854945	0.85993	0.953433	0.863609	0.851211	0.787065	0.201518	0.178764	0.172367	0.139148	0.197854	0.161055	0.0936689	0.274626	0.246365	0.212246	0.239866	0.20833	0.193817	0.0493746	0.854069	0.0431436	0.660252	8.39075e-06	0.809481	0.826931	0.20566	0.218133	0.0023243	0.0280134	0.0332934	0.0202785	GDNF	AciI	BstUI.1
cg14143954	6	144388928	0.810569	0.798449	0.81002	0.815642	0.779307	0.780032	0.840049	0.788655	0.813454	0.847262	0.219403	0.219447	0.212816	0.20673	0.216447	0.185635	0.275476	0.225484	0.248288	0.188443	0.162334	0.174959	0.211288	0.031289	0.808344	0.0229425	0.597055	8.39075e-06	0.749954	0.770059	0.166124	0.180993	0.0484955	0.009248	0.0466921	0.0354542	PLAGL1	HpyCH4IV
cg14169163	15	20500279	0.927961	0.919168	0.911145	0.866121	0.764296	0.929286	0.900969	0.876403	0.866892	0.753183	0.157578	0.124518	0.155124	0.23259	0.114461	0.229283	0.243142	0.249347	0.117424	0.255836	0.34627	0.143433	0.197417	0.0722967	0.871542	0.063949	0.674125	8.39075e-06	0.914626	0.722955	0.240867	0.183659	0.0045417	0.0413411	0.0857429	0.0691986	CHEK2P2	BstUI.2	SacII.2
cg14191688	11	70257035	0.172985	0.190466	0.187212	0.142821	0.200036	0.158648	0.210145	0.1752	0.216666	0.169263	0.842613	0.903608	0.846297	0.888671	0.865569	0.876491	0.79809	0.856135	0.880277	0.841462	0.868842	0.835281	0.858611	0.0282609	0.182344	0.0230624	0.676267	8.39075e-06	0.158329	0.178955	0.817701	0.815371	0.0321373	0.021081	0.0285959	0.0501976	CTTN	AciI
cg14197503	10	2777072	0.893652	0.913393	0.915806	0.927661	0.931205	0.966887	0.856337	0.886867	0.909482	0.875914	0.142246	0.142248	0.0851898	0.0902479	0.122742	0.0502094	0.0890943	0.192838	0.0191921	0.255623	0.0335477	0.0995372	0.110226	0.0671009	0.90772	0.0313318	0.797494	8.39075e-06	0.822757	0.851536	0.118965	0.133603	0.0906358	0.0796691	0.0337749	0.0108607	PFKP	HpyCH4IV	PmlI
cg14216068	7	27146445	0.974459	0.975132	0.966416	0.985689	0.985042	0.971407	0.988388	0.960941	0.981595	0.942938	0.0777585	0.0311255	0.0314125	0.0515806	0	0.000403885	0.161111	0.0423095	0.0316548	0.0706262	0.0736061	0.0180542	0.0491369	0.0438698	0.973201	0.0138162	0.924064	8.39075e-06	0.951736	0.953241	0.0607585	0.0418723	0.0233958	0.0318012	0.029346	0.0418723	HOXA2	AciI
cg14237903	17	60729448	0.0898941	0.0870833	0.12391	0.0399436	0.143602	0.178678	0.155037	0.11092	0.140595	0.124102	0.79628	0.766051	0.860991	0.75478	0.818131	0.739648	0.758014	0.801052	0.71919	0.776453	0.751211	0.759241	0.775087	0.0385469	0.119376	0.0396674	0.65571	8.39075e-06	0.124227	0.0892741	0.738551	0.707095	0.0371435	0.0543278	0.12244	0.111036	MRC2	HpyCH4IV	PmlI
cg14266527	4	151501298	0.908193	0.899373	0.865248	0.906593	0.86194	0.880508	0.934054	0.882965	0.880331	0.873786	0.0846297	0.0572424	0.0560864	0.0546439	0.0417623	0.063503	0.0870353	0.0600322	0.0607863	0.0691378	0.372437	0.0658334	0.0894275	0.0899887	0.889299	0.0224252	0.799872	8.39075e-06	0.868358	0.877522	0.0565296	0.044954	0.0310152	0.015582	0.00044322	0.00319168	MAB21L2	HpaII
cg14360663	9	130329156	0.820552	0.838526	0.849584	0.850369	0.882608	0.841201	0.85512	0.848377	0.825122	0.840345	0.163546	0.141317	0.170865	0.124528	0.174331	0.13398	0.134169	0.165624	0.128348	0.136507	0.126147	0.144567	0.145327	0.0182751	0.84518	0.0171547	0.699853	8.39075e-06	0.79189	0.812972	0.156908	0.12699	0.0466362	0.0696357	0.0139567	0.0473411	FAM129B	AciI
cg14382976	7	117067624	0.881193	0.820172	0.845843	0.884399	0.812437	0.956141	0.926606	0.834476	0.832718	0.847746	0.089326	0.164514	0.169594	0.0721589	0.0931887	0.12099	0.236023	0.237933	0.296646	0.212309	0.331338	0.205198	0.185768	0.082848	0.864173	0.0473107	0.678405	8.39075e-06	0.786832	0.791062	0.178351	0.147702	0.03334	0.0213747	0.0087576	0.0545129	ASZ1	AfeI	HhaI
cg14386061	8	21771446	0.0759907	0.12674	0.11943	0.102926	0.107956	0.110574	0.0582256	0.0656598	0.132503	0.0897801	0.868215	0.89304	0.832356	0.84215	0.858163	0.856251	0.877791	0.844008	0.88379	0.877773	0.837146	0.874351	0.862086	0.0199761	0.0989786	0.0256634	0.763108	8.39075e-06	0.0858532	0.0826426	0.833699	0.836282	0.0408871	0.0253133	0.0013424	0.0218815	DOK2	HhaI	KasI
cg14516100	4	186560083	0.043113	0.0635114	0.030303	0.0385044	0.0564163	0.0309196	0.108196	0.0475912	0.054629	0.0362682	0.856144	0.926168	0.852162	0.937832	0.841216	0.918176	0.931064	0.887	0.920686	0.832416	0.946956	0.96809	0.901492	0.0457838	0.0509452	0.0229709	0.850547	8.39075e-06	0.0764343	0.063148	0.842545	0.860903	0.0129229	0.0067317	0.0096172	0.0196867	SORBS2	HpaII
cg14517355	3	9996954	0.873958	0.871886	0.853908	0.870293	0.888477	0.870346	0.895697	0.802158	0.858447	0.862398	0.150543	0.16046	0.165623	0.187865	0.269978	0.125527	0.160016	0.196872	0.151612	0.212524	0.143709	0.207652	0.177698	0.0394822	0.864757	0.0253837	0.687059	8.39075e-06	0.840687	0.842698	0.136691	0.261578	0.031199	0.0457792	0.0289313	0.0084	PRRT3	BstUI.2
cg14539363	19	55766853	0.0542764	0.065113	0.0471093	0.0204157	0.0501237	0.0669079	0.0531286	0.0540003	0.0418119	0.0651358	0.844172	0.90599	0.91752	0.891723	0.859438	0.883101	0.90188	0.848197	0.857996	0.885568	0.840499	0.920034	0.879677	0.0287683	0.0518023	0.0137664	0.827874	8.39075e-06	0.0444937	0.0539036	0.882247	0.819237	0.0206193	0.00377992	0.0352724	0.0402015	PPP6R1	HpaII
cg14557864	4	165953131	0.830565	0.857368	0.7896	0.752444	0.891029	0.831535	0.906028	0.86	0.916657	0.829837	0.161628	0.139652	0.193971	0.168001	0.139998	0.152361	0.157185	0.187218	0.122532	0.148749	0.108136	0.137081	0.151376	0.0246706	0.846506	0.0511952	0.69513	8.39075e-06	0.786563	0.845182	0.131659	0.117886	0.0708058	0.0458471	0.0623119	0.0221117	TRIM60	BstUI.2	HhaI
cg14565903	19	14260591	0.149066	0.164122	0.135927	0.110748	0.131735	0.147925	0.0823215	0.113757	0.122271	0.136886	0.827118	0.8559	0.788695	0.835605	0.7588	0.853928	0.722818	0.851044	0.837457	0.786251	0.849716	0.790922	0.813188	0.0431519	0.129476	0.0233319	0.683712	8.39075e-06	0.23325	0.222839	0.748414	0.757252	0.0691275	0.0911044	0.0402815	0.0015489	LOC100507373	AciI
cg14621323	5	176827161	0.920791	0.92129	0.932242	0.885684	0.931794	0.941839	0.954874	0.926743	0.932401	0.872624	0.158125	0.115246	0.179246	0.286045	0.106222	0.086545	0.0564905	0.106148	0.0768844	0.131997	0.296551	0.10826	0.142313	0.0771233	0.922028	0.0248654	0.779715	8.39075e-06	0.873321	0.90375	0.224009	0.137195	0.0479686	0.0280445	0.0447633	0.0309731	PFN3	HpaII
cg14654833	11	1874291	0.0541609	0.0512396	0.11547	0.0936389	0.175334	0.128211	0.0582311	0.0628863	0.0980811	0.0863485	0.836933	0.880221	0.864898	0.902681	0.878451	0.796554	0.819413	0.865671	0.868576	0.858281	0.842344	0.376806	0.815902	0.141216	0.0923602	0.0393815	0.723542	8.39075e-06	0.0592355	0.388242	0.829297	0.805495	0.00799588	0.212908	0.0356014	0.072956	LSP1	AciI
cg14669362	1	36923510	0	0.0357485	0	0.00910423	0	0.024164	0.136129	0.0140627	0.030744	0.000505435	0.830152	0.911381	0.858088	0.881626	0.85967	0.764241	0.762014	0.768455	0.791131	0.831456	0.837374	0.915447	0.834253	0.0542243	0.0250458	0.0412931	0.809207	0.000191815	0.042504	0.0749496	0.796945	0.796142	0.00675554	0.0749496	0.0611425	0.0635278	MRPS15	HpyCH4IV	AatII
cg14769786	17	1881333	0.0601948	0.109492	0.0792568	0.0749347	0.115742	0.145536	0.0402653	0.178138	0.0956349	0.0527325	0.845697	0.924373	0.762947	0.855912	0.906283	0.944143	0.82512	0.844055	0.630772	0.870126	0.95082	0.883424	0.853639	0.0881305	0.0951925	0.0431409	0.758447	8.39075e-06	0.130997	0.0831473	0.736882	0.873926	0.0215051	0.0325944	0.0260651	0.0323569	RTN4RL1	AciI
cg14791193	1	16702476	0.89823	0.911138	0.904797	0.927145	0.9073	0.932084	0.829778	0.906192	0.913258	0.932705	0.237356	0.197062	0.20194	0.16347	0.161665	0.0806091	0.183144	0.241314	0.19182	0.182978	0.191293	0.144593	0.181437	0.0424525	0.906263	0.0294247	0.724826	8.39075e-06	0.886242	0.906103	0.188193	0.189994	0.0248959	0.0011963	0.0137464	0.028329	SZRD1	BstUI.2	HhaI
cg14796655	7	35788852	0.864862	0.832022	0.857274	0.820632	0.872305	0.826043	0.86935	0.82058	0.795452	0.840628	0.178586	0.107506	0.167144	0.0986131	0.166199	0.141297	0.287235	0.175462	0.140354	0.144651	0.169215	0.231882	0.167345	0.0513124	0.839915	0.0254234	0.67257	8.39075e-06	0.814437	0.810708	0.157586	0.130652	0.017585	0.0615971	0.0095579	0.0355465	2007-09-01	HpaII
cg14798653	19	6475497	0.981847	0.972499	0.976557	0.982331	0.981581	0.972505	0.994501	0.972237	0.966978	0.973708	0.0865125	0.0458833	0.110935	0.0378643	0.0581073	0.0358725	0.0351022	0.0918061	0.0474187	0.0556108	0.0434004	0.0348496	0.0569469	0.0255443	0.977475	0.00782827	0.920528	8.39075e-06	0.96248	0.960828	0.100955	0.0945163	0.0100196	0.0207537	0.0099801	0.036409	DENND1C	HpyCH4IV
cg14815743	19	47354685	0.894832	0.825357	0.852935	0.818681	0.883294	0.9233	0.981788	0.858713	0.836604	0.876666	0.165476	0.417979	0.181489	0.129085	0.146679	0.112121	0.219133	0.257097	0.163023	0.204964	0.233844	0.192136	0.201919	0.0802414	0.875217	0.0495128	0.673298	8.39075e-06	0.77861	0.823154	0.273295	0.160309	0.0467471	0.0601405	0.0918058	0.0136306	AP2S1	BstUI.2
cg14843129	5	75810564	0.888085	0.847874	0.89507	0.906317	0.870268	0.897688	0.864602	0.847249	0.889222	0.871236	0.222285	0.202226	0.212592	0.201763	0.218575	0.129719	0.203416	0.212897	0.200943	0.201523	0.220768	0.184466	0.200931	0.0248471	0.877761	0.0206723	0.67683	8.39075e-06	0.846465	0.844173	0.177039	0.18987	0.0014092	0.0260943	0.0355528	0.0287046	F2RL2	HpyCH4IV
cg14918359	8	134368479	0.90572	0.875515	0.9056	0.875252	0.907607	0.907335	0.963065	0.89542	0.877669	0.875115	0.14376	0.132702	0.16529	0.104519	0.108583	0.101162	0.0915587	0.14496	0.104407	0.135483	0.104153	0.0881363	0.118726	0.0246129	0.89883	0.0268538	0.780103	8.39075e-06	0.833494	0.863611	0.223643	0.205047	0.0420204	0.0439957	0.0583526	0.0964641	NDRG1	HpaII
cg14945433	6	27179032	0.963449	0.972626	0.946612	0.969111	0.976411	0.942222	0.971897	0.929675	0.955358	0.959819	0.184806	0.358314	0.151827	0.0937949	0.0929303	0.0869414	0.15626	0.199124	0.219813	0.22433	0.13876	0.210591	0.176458	0.0758292	0.958718	0.0152214	0.78226	8.39075e-06	0.914314	0.942313	0.241583	0.17778	0.0583118	0.0340983	0.0897559	0.0848501	PRSS16	AciI
cg14972210	10	106340238	0.932604	0.907626	0.908888	0.932593	0.894056	0.913582	0.958045	0.902222	0.832924	0.92014	0.170035	0.384714	0.0547006	0.0568422	0.143779	0.0864413	0.0617148	0.093687	0.107124	0.150497	0.142185	0.13461	0.132194	0.0887429	0.910268	0.0328413	0.778074	8.39075e-06	0.867827	0.884325	0.113411	0.119098	0.0397991	0.0097309	0.0587109	0.0246811	SORCS3	AciI
cg15025379	11	32159104	0.792708	0.808946	0.834183	0.790323	0.81763	0.780371	0.816039	0.792505	0.793502	0.802578	0.118266	0.04786	0.101387	0.0456374	0.0811234	0.0526609	0.0912815	0.0968686	0.0834062	0.0814442	0.0924244	0.0825819	0.0812451	0.0222631	0.802879	0.0162305	0.721633	8.39075e-06	0.752796	0.752797	0.0954791	0.0769739	0.0561499	0.0648329	0.00590769	0.00414956	RCN1	HpyCH4IV
cg15030789	1	27438378	0.205553	0.179488	0.207649	0.173365	0.158809	0.200115	0.165607	0.236714	0.249095	0.205132	0.756942	0.855205	0.835258	0.821079	0.802102	0.842872	0.805151	0.831414	0.794925	0.813392	0.801063	0.784726	0.812011	0.027225	0.198153	0.0295326	0.613858	8.39075e-06	0.204014	0.144899	0.787344	0.825318	0.0245261	0.0139099	0.0479147	0.0232155	SLC9A1	AciI
cg15035133	22	37962637	0.0975224	0.162405	0.148501	0.136832	0.0884296	0.0831208	0.0303952	0.0984638	0.157224	0.0982698	0.825936	0.88351	0.884188	0.898692	0.885897	0.876321	0.89304	0.855487	0.871779	0.855771	0.865882	0.876303	0.872734	0.0198985	0.110116	0.0410007	0.762618	8.39075e-06	0.143099	0.12982	0.843017	0.828315	0.0193061	0.0413902	0.0411704	0.0575824	CDC42EP1	HhaI	KasI
cg15036894	5	16539535	0.80327	0.792652	0.824995	0.843481	0.832247	0.835163	0.816663	0.783714	0.78116	0.834012	0.180542	0.128294	0.151679	0.132135	0.141735	0.115486	0.10793	0.156163	0.1612	0.146992	0.135957	0.128352	0.140539	0.0202697	0.814736	0.0229482	0.674197	8.39075e-06	0.744048	0.753081	0.146	0.159249	0.0486039	0.0791657	0.0056789	0.0175136	FAM134B	HpyCH4IV
cg15043318	5	170947897	0.884789	0.902287	0.884906	0.865032	0.875461	0.842913	0.93504	0.872123	0.872273	0.901605	0.141801	0.0732969	0.11493	0.119441	0.111999	0.137807	0.0734773	0.101278	0.11021	0.086626	0.102006	0.103707	0.106382	0.0216415	0.883643	0.0250535	0.777261	8.39075e-06	0.844578	0.864214	0.0780228	0.0768363	0.0577097	0.0112468	0.0369075	0.035163	FGF18	HpaII
cg15046123	6	15421581	0.07939	0.158882	0.134757	0.132193	0.189031	0.162028	0	0.121512	0.0967409	0.103481	0.876908	0.850326	0.946155	0.908887	0.933153	0.939317	0.902148	0.864371	0.877519	0.899571	0.915764	0.889479	0.9003	0.03014	0.117802	0.0529432	0.782498	8.39075e-06	0.0989915	0.0896862	0.829986	0.875947	0.0598909	0.0993446	0.116169	0.0572066	JARID2	HpyCH4IV
cg15065591	17	41278380	0.936053	0.907986	0.897636	0.919105	0.937169	0.874128	0.979801	0.947735	0.875512	0.956043	0.140138	0.0597568	0.135298	0.168446	0.107653	0.0802665	0.100069	0.140857	0.0959882	0.146473	0.0950324	0.0728486	0.111902	0.0337322	0.923117	0.0346868	0.811215	8.39075e-06	0.879104	0.898559	0.144812	0.0729529	0.0288821	0.0386099	0.0095137	0.0347003	NBR2	AciI
cg15096829	1	202092005	0.969224	0.949664	0.967453	0.943332	0.955547	0.977653	0.976719	0.950589	0.93976	0.942627	0.0468734	0.0128327	0.0406709	0.0204041	0.0439574	0.0473221	0.0190181	0.0531895	0.0325077	0.0433698	0.0222622	0.0194241	0.033486	0.013979	0.957257	0.0143799	0.923771	8.39075e-06	0.923211	0.950547	0.0589358	0.068676	0.0264528	0.0050007	0.0182649	0.0247187	GPR37L1	HpaII
cg15171063	7	27309219	0.948768	0.898926	0.968854	0.965776	0.953656	0.968745	0.95726	0.948151	0.960433	0.93614	0.259139	0.200758	0.184306	0.178016	0.200947	0.0938266	0.176368	0.305053	0.13653	0.226579	0.129249	0.159483	0.187521	0.05769	0.950671	0.0209013	0.76315	8.39075e-06	0.887759	0.926743	0.19391	0.17879	0.0111662	0.0269135	0.0096033	0.0221563	EVX1	BstUI.2	HhaI
cg15172966	12	32590145	0.827427	0.829667	0.871753	0.84857	0.830796	0.864722	0.870005	0.838869	0.836618	0.812567	0.100701	0.0830115	0.13946	0.0707746	0.0923891	0.0525677	0.0495706	0.0972974	0.104462	0.0872226	0.110503	0.0919972	0.0899964	0.0247077	0.843099	0.0200333	0.753103	8.39075e-06	0.820871	0.836018	0.096755	0.0585766	0.0087959	0.0052221	0.0427049	0.0338125	FGD4	HpyCH4IV
cg15175266	5	22854704	0.791494	0.794637	0.807711	0.850992	0.826931	0.83942	0.902836	0.817653	0.840062	0.873077	0.211127	0.173833	0.20947	0.272035	0.173965	0.170755	0.134485	0.20883	0.11613	0.341932	0.182004	0.172671	0.19727	0.0604157	0.834481	0.0349323	0.637212	8.39075e-06	0.784157	0.783319	0.136899	0.219087	0.0104805	0.0436113	0.0725714	0.0451224	CDH12	HpyCH4IV	PmlI
cg15200009	1	55909399	0.865146	0.839708	0.863713	0.875475	0.875325	0.862382	0.854854	0.868895	0.864678	0.860679	0.177826	0.256272	0.191307	0.200064	0.22371	0.143359	0.120392	0.219544	0.157758	0.205827	0.244733	0.208602	0.195783	0.0403434	0.863085	0.0103536	0.667302	8.39075e-06	0.829603	0.856873	0.15685	0.208495	0.0101053	0.0184516	0.0344568	0.0152154	MIR4422	HpaII
cg15213081	19	523300	0.947935	0.920043	0.941531	0.81624	0.923434	0.802371	0.914108	0.831752	0.900543	0.903273	0.184248	0.208195	0.111201	0.137442	0.100675	0.0965991	0.074803	0.218421	0.21829	0.145019	0.137434	0.1108	0.145261	0.0504133	0.890123	0.0531381	0.744862	8.39075e-06	0.883208	0.872057	0.138268	0.172847	0.0368356	0.0513767	0.0270673	0.0721723	CDC34	HpaII
cg15220969	21	44819112	0.160065	0.179705	0.19446	0.178937	0.178335	0.135109	0.0883064	0.211473	0.209019	0.222953	0.768466	0.829899	0.764606	0.849695	0.791686	0.788447	0.808755	0.74389	0.773867	0.794522	0.766317	0.823439	0.791966	0.0311309	0.175836	0.0401906	0.61613	8.39075e-06	0.281425	0.249932	0.753711	0.756277	0.101719	0.0715964	0.0108944	0.0354095	SIK1	HpaII
cg15247093	10	47768476	0.934898	0.964903	0.946205	0.939685	0.910877	0.964657	0.978552	0.908866	0.933377	0.91726	0.257528	0.129202	0.141902	0.183572	0.109232	0.104144	0.221943	0.205437	0.190125	0.214431	0.203895	0.227608	0.182418	0.0497988	0.939928	0.0239383	0.75751	8.39075e-06	0.911567	0.886042	0.191904	0.139653	0.0533365	0.0248347	0.0500016	0.0304209	ANXA8L2	HhaI
cg15254671	19	8591513	0.857146	0.803823	0.8326	0.803513	0.825221	0.886596	0.868659	0.848726	0.837335	0.854007	0.178991	0.0954984	0.0977282	0.097871	0.176242	0.101108	0.083797	0.116365	0.141995	0.11462	0.0937131	0.133815	0.119312	0.0320494	0.841763	0.0267668	0.722451	8.39075e-06	0.763425	0.790061	0.131461	0.0860594	0.0403983	0.0351594	0.0337325	0.0901826	ZNF414	HhaI
cg15314855	6	116879209	0.906507	0.889727	0.864573	0.883138	0.875872	0.893611	0.867431	0.874336	0.886033	0.899573	0.211557	0.241213	0.206605	0.277979	0.162171	0.188839	0.172887	0.251215	0.135084	0.188293	0.238075	0.182435	0.204696	0.0412474	0.88408	0.013705	0.679384	8.39075e-06	0.8899	0.856878	0.231823	0.197651	0.0001733	0.018994	0.0252181	0.0354792	BET3L	HpyCH4IV	AatII
cg15336893	11	67210282	0.849846	0.840242	0.861202	0.814727	0.855081	0.799495	0.93205	0.81812	0.774793	0.86478	0.193345	0.202003	0.219562	0.220107	0.207274	0.185891	0.180827	0.22755	0.209118	0.196456	0.179288	0.183331	0.200396	0.0165543	0.841034	0.0432827	0.640637	8.39075e-06	0.841176	0.853316	0.199397	0.188195	0.0009344	0.0017649	0.0201657	0.019079	CORO1B	AciI
cg15391590	6	52913427	0.0719903	0.0935603	0.100683	0.106948	0.0822929	0.0851608	0.0462688	0.100296	0.119471	0.0942295	0.838963	0.900288	0.889339	0.891065	0.884561	0.880145	0.899348	0.90359	0.862593	0.890967	0.871274	0.859705	0.880987	0.0194389	0.0900901	0.0203469	0.790896	8.39075e-06	0.0778814	0.093493	0.879419	0.868806	0.0156789	0.0112	0.0099195	0.015755	ICK	HhaI
cg15409097	12	58003925	0.97492	0.955391	0.962753	0.965806	0.970324	0.957222	0.988823	0.954303	0.982326	0.949277	0.0967329	0.150662	0.180892	0.0859295	0.0697323	0.0616642	0.0612633	0.225332	0.0725165	0.108102	0.0475712	0.0522775	0.101056	0.0562033	0.966115	0.0129196	0.865058	8.39075e-06	0.949207	0.954269	0.232233	0.129958	0.0061845	0.0160551	0.0513404	0.0602255	ARHGEF25	BstUI.1
cg15465439	11	70257059	0.140304	0.130586	0.159192	0.100449	0.146219	0.117763	0.139605	0.145952	0.179749	0.159477	0.825915	0.737737	0.85887	0.816625	0.790685	0.836353	0.823816	0.803428	0.753823	0.778636	0.75225	0.795624	0.797814	0.0370603	0.14193	0.0223909	0.655884	8.39075e-06	0.140448	0.10542	0.747417	0.733881	0.0098619	0.0407994	0.111453	0.0568046	CTTN	HpaII
cg15488596	1	185253495	0.874116	0.84799	0.860621	0.876479	0.86906	0.788292	0.808512	0.832947	0.870601	0.895573	0.196539	0.216072	0.228837	0.19517	0.107539	0.100379	0.123982	0.152774	0.189711	0.142932	0.10063	0.107991	0.155213	0.047901	0.852419	0.033376	0.697206	8.39075e-06	0.776011	0.853302	0.180416	0.125085	0.0719794	0.015758	0.0484207	0.017546	IVNS1ABP	HpyCH4IV
cg15491950	3	132004600	0.839665	0.76907	0.826042	0.838434	0.84322	0.84763	0.839183	0.792533	0.820251	0.820299	0.202763	0.215387	0.200062	0.164677	0.173367	0.188283	0.173209	0.247163	0.190978	0.20392	0.160615	0.145682	0.188842	0.0276096	0.823633	0.0250556	0.634791	8.39075e-06	0.75775	0.803089	0.150946	0.152107	0.0113204	0.0401302	0.0491165	0.02126	ACPP	HpyCH4IV
cg15528437	5	134386159	0.114507	0.163839	0.185298	0.193808	0.148374	0.144618	0.18643	0.177454	0.170202	0.195921	0.815256	0.868624	0.888543	0.840419	0.807856	0.862856	0.842149	0.834314	0.819393	0.778253	0.809414	0.887349	0.837869	0.0340335	0.168045	0.0257972	0.669824	8.39075e-06	0.165373	0.16953	0.810061	0.831663	0.0015345	0.0211561	0.0784821	0.0238068	PITX1	BstUI.1	HhaI
cg15539944	12	58129407	0.832089	0.79619	0.827242	0.838107	0.818116	0.828545	0.862369	0.802041	0.812851	0.828416	0.149355	0.128436	0.138624	0.117599	0.219184	0.130923	0.120287	0.131892	0.13391	0.110409	0.0934882	0.132198	0.133859	0.0304753	0.824596	0.0188511	0.690738	8.39075e-06	0.803209	0.81251	0.122099	0.16293	0.007019	0.0056054	0.0165252	0.0562541	AGAP2	AciI
cg15555527	4	80885981	0.958524	0.956633	0.943832	0.939164	0.924844	0.921211	0.966357	0.937522	0.969636	0.952201	0.18565	0.159678	0.196656	0.0865617	0.141452	0.065116	0.127743	0.217943	0.193266	0.271252	0.125696	0.293258	0.172023	0.0686383	0.946992	0.0165225	0.77497	8.39075e-06	0.933659	0.908702	0.226287	0.168128	0.0229739	0.0161426	0.0296311	0.0266761	ANTXR2	BstUI.1	BstUI.2	HhaI
cg15569052	4	2814122	0.0827469	0.102656	0.0951657	0.0596645	0.0928104	0.0967728	0.218932	0.0943014	0.101187	0.125033	0.793741	0.753871	0.787933	0.811367	0.794348	0.805153	0.803631	0.732054	0.767769	0.721687	0.772335	0.769424	0.776109	0.0288462	0.106927	0.0426129	0.669182	8.39075e-06	0.0612846	0.0507872	0.730589	0.785595	0.0413711	0.0420232	0.0573433	0.0087534	SH3BP2	AciI
cg15613420	5	134735637	0.0402374	0.154352	0.02596	0.0356377	0.104296	0.0320661	0.0272643	0.0592638	0.133956	0.061087	0.797172	0.737176	0.796718	0.916767	0.817231	0.822005	0.812009	0.830323	0.783578	0.65795	0.777593	0.917609	0.805511	0.0699756	0.067412	0.0468816	0.738099	8.39075e-06	0.124134	0.0795133	0.791863	0.804779	0.0302177	0.0247823	0.0048553	0.0124522	H2AFY	AciI
cg15644756	12	69198743	0.948188	0.954815	0.957435	0.964773	0.964251	0.970004	0.977962	0.962903	0.965721	0.955277	0.216698	0.163785	0.143897	0.109139	0.152009	0.0885811	0.147463	0.259879	0.119896	0.209895	0.20318	0.175277	0.165808	0.0496931	0.962133	0.00852776	0.796325	8.39075e-06	0.940328	0.931473	0.187469	0.124516	0.0144866	0.0327782	0.0435718	0.0274933	LOC100130075	BstUI.1
cg15645309	14	75988747	0.0732622	0.0657372	0.0654837	0.0736526	0.0924906	0.161373	0.0232884	0.0573507	0.0545517	0.0509987	0.841633	0.83608	0.836361	0.809663	0.798698	0.845651	0.775917	0.807099	0.78445	0.781145	0.73741	0.82041	0.80621	0.0325232	0.0718188	0.036249	0.734391	8.39075e-06	0.0522054	0.0498858	0.728551	0.679422	0.0135318	0.0426048	0.10781	0.119276	BATF	AciI
cg15658676	6	53530538	0.805245	0.849652	0.856183	0.825066	0.864021	0.88929	0.90392	0.89405	0.886087	0.890565	0.170027	0.149506	0.154617	0.131078	0.163281	0.15762	0.128488	0.115781	0.147057	0.207426	0.111847	0.113112	0.14582	0.0278991	0.866408	0.0325009	0.720588	8.39075e-06	0.817302	0.845815	0.139309	0.149591	0.0323497	0.018206	0.0153082	0.0136903	KLHL31	HpaII
cg15665792	7	37393003	0.182547	0.16117	0.153832	0.153581	0.15443	0.132112	0.185373	0.158766	0.120782	0.138088	0.808929	0.843665	0.807965	0.715236	0.812324	0.796897	0.949092	0.75367	0.815311	0.755878	0.809285	0.819705	0.80733	0.0570343	0.154068	0.0203016	0.653262	8.39075e-06	0.113488	0.181986	0.805371	0.765662	0.0476818	0.0275563	0.0025935	0.0466623	ELMO1	AciI
cg15697852	5	140098576	0.877408	0.800556	0.85379	0.870602	0.878242	0.870285	0.803878	0.913117	0.89401	0.832214	0.139162	0.114179	0.122606	0.119826	0.0660526	0.118002	0.104634	0.125629	0.0640023	0.0973981	0.0812347	0.0657894	0.101543	0.0262681	0.85941	0.0370024	0.757867	8.39075e-06	0.820638	0.796911	0.11909	0.0682051	0.0200812	0.0813312	0.0035153	0.00215249	VTRNA1-2	AciI	BstUI.1	SacII.1
cg15795984	20	4704964	0.818407	0.826108	0.854255	0.843269	0.83989	0.8395	0.894304	0.781909	0.851921	0.851069	0.265524	0.186679	0.238824	0.237219	0.198863	0.161928	0.183641	0.234796	0.208434	0.232427	0.193684	0.229301	0.214277	0.0299512	0.840063	0.0287934	0.625787	8.39075e-06	0.801743	0.758961	0.210365	0.201946	0.0243647	0.0809296	0.0284582	0.0030833	PRND	HpaII
cg15803221	17	38473166	0.872914	0.882411	0.913505	0.887165	0.921133	0.951011	0.945653	0.901994	0.907973	0.863053	0.150636	0.037444	0.0420033	0.0339394	0.0399746	0.0207211	0.0418277	0.0538601	0.0317333	0.0531561	0.0698865	0.07788	0.0544218	0.0342826	0.904681	0.0293193	0.850259	8.39075e-06	0.843937	0.892754	0.0686284	0.0246033	0.0384742	0.0283788	0.0266251	0.0153713	RARA	BstUI.2
cg15930643	5	61001539	0.84403	0.833083	0.825143	0.845756	0.843909	0.771936	0.793725	0.794617	0.802769	0.833836	0.243187	0.182624	0.212965	0.144024	0.107146	0.214403	0.184559	0.280716	0.192592	0.293771	0.228066	0.196325	0.206698	0.0523642	0.81888	0.0260997	0.612182	8.39075e-06	0.671182	0.764592	0.237692	0.157097	0.161901	0.079317	0.0247264	0.0499511	C5orf64	PaeR7I
cg15942185	7	129912487	0.916045	0.868552	0.91693	0.902784	0.91294	0.918485	0.938274	0.899661	0.901248	0.892361	0.182727	0.191347	0.184962	0.182709	0.158756	0.149179	0.130133	0.198072	0.201958	0.207009	0.142007	0.145712	0.172881	0.0262943	0.906728	0.0186256	0.733847	8.39075e-06	0.848619	0.868275	0.171606	0.134737	0.0199327	0.0446651	0.0133562	0.0240198	CPA2	HpaII
cg15942368	7	139118969	0.929289	0.929877	0.932643	0.927524	0.928832	0.920145	0.968345	0.922598	0.932187	0.950089	0.223136	0.172312	0.231609	0.195274	0.172949	0.179383	0.205787	0.223335	0.20624	0.211176	0.20177	0.175125	0.199842	0.020984	0.934153	0.0144266	0.734311	8.39075e-06	0.867852	0.886731	0.173564	0.156525	0.0620255	0.0421017	0.0580451	0.0164236	LOC100129148	AciI	BstUI.1
cg15967525	4	40517938	0.902347	0.881115	0.889699	0.920062	0.896073	0.899192	0.922077	0.883363	0.86831	0.914873	0.16852	0.140958	0.154473	0.112448	0.102112	0.104446	0.0856473	0.172288	0.160326	0.129441	0.121873	0.125198	0.131478	0.0280906	0.897711	0.0177141	0.766233	8.39075e-06	0.855042	0.870739	0.130168	0.123742	0.0260735	0.0253334	0.0243054	0.0216298	RBM47	HpaII
cg15974196	5	11791728	0.829165	0.839275	0.862489	0.840016	0.811852	0.818599	0.880672	0.843025	0.846474	0.816191	0.273534	0.0862903	0.307201	0.189476	0.179758	0.105581	0.190806	0.209648	0.188179	0.0932381	0.0465235	0.1005	0.164228	0.0792463	0.838776	0.0214246	0.674548	8.39075e-06	0.77206	0.79575	0.244399	0.116711	0.0672159	0.0161014	0.0628019	0.063047	CTNND2	HpyCH4IV
cg16026647	17	15689920	0.860858	0.842908	0.851602	0.809172	0.841571	0.84559	0.914837	0.781865	0.786515	0.804085	0.220246	0.072849	0.112425	0.110686	0.0705207	0.095948	0.103936	0.114108	0.103057	0.0853611	0.212844	0.14933	0.120942	0.0492604	0.8339	0.0398901	0.712958	8.39075e-06	0.802113	0.785489	0.0794154	0.0985126	0.0407953	0.0560822	0.0330093	0.0279918	MEIS3P1	HpaII
cg16026862	4	165952839	0.856837	0.795303	0.828637	0.851792	0.865755	0.838996	0.880551	0.811105	0.836607	0.847499	0.107263	0.131703	0.148111	0.11067	0.116415	0.0773947	0.0522794	0.137842	0.104642	0.177757	0.142615	0.153327	0.121668	0.0344692	0.841308	0.0252625	0.71964	8.39075e-06	0.807919	0.787082	0.163785	0.120276	0.012616	0.0786732	0.0156745	0.0038605	TRIM60	BstUI.2	HhaI
cg16081609	10	22046695	0.894646	0.8854	0.891443	0.866231	0.879435	0.878778	0.917045	0.871848	0.850582	0.89474	0.212773	0.166583	0.1925	0.161593	0.284958	0.193435	0.208077	0.221674	0.239346	0.210507	0.148108	0.2144	0.204496	0.036833	0.883015	0.018247	0.678519	8.39075e-06	0.879181	0.836409	0.17831	0.252631	0.0062197	0.0430266	0.0141908	0.0323277	MLLT10	HpaII
cg16151082	8	96145483	0.818771	0.80459	0.81095	0.787366	0.844323	0.821394	0.865953	0.8164	0.801963	0.819504	0.19467	0.158629	0.221812	0.145531	0.149446	0.137015	0.127067	0.189521	0.22647	0.174574	0.15194	0.196982	0.172805	0.0329263	0.819121	0.0221658	0.646316	8.39075e-06	0.796554	0.825064	0.186672	0.14036	0.0080362	0.0192594	0.0351403	0.0090855	PLEKHF2	AciI
cg16177732	18	10032765	0.0561689	0.0892476	0.0902345	0.0735863	0.0774477	0.114627	0.0928105	0.0697283	0.0906925	0.0664594	0.787528	0.842165	0.821866	0.859072	0.807333	0.857084	0.878921	0.838727	0.847144	0.823071	0.803693	0.86985	0.836371	0.028147	0.0821003	0.0167599	0.754271	8.39075e-06	0.0639496	0.0603821	0.819775	0.814038	0.025298	0.0170656	0.0020912	0.0067049	VAPA	AciI
cg16184802	13	67548536	0.815396	0.806105	0.821844	0.834125	0.793851	0.793986	0.779179	0.773804	0.815431	0.832257	0.195776	0.0718876	0.133987	0.0994011	0.189473	0.168896	0.161495	0.218638	0.108072	0.203326	0.277	0.0809324	0.159074	0.0620008	0.806598	0.0209578	0.647524	8.39075e-06	0.746042	0.754298	0.125069	0.126504	0.060063	0.0395527	0.0089174	0.062969	PCDH9-AS3	HpyCH4IV
cg16212145	14	25103730	0.864411	0.822759	0.849123	0.864526	0.789934	0.857634	0.828007	0.801818	0.779714	0.860117	0.16461	0.233603	0.18018	0.189728	0.203046	0.121159	0.149286	0.153146	0.140586	0.227127	0.294027	0.122104	0.18155	0.0513123	0.831804	0.0322569	0.650254	8.39075e-06	0.739916	0.793801	0.15432	0.165988	0.082843	0.0038669	0.0258601	0.0370577	GZMB	AciI
cg16270643	1	68038066	0.91661	0.898005	0.887979	0.919007	0.90637	0.90625	0.941444	0.898998	0.889946	0.904024	0.245488	0.225302	0.217351	0.199391	0.187261	0.133208	0.178458	0.16265	0.191084	0.225211	0.187079	0.198983	0.195955	0.0304214	0.906863	0.0157413	0.710908	8.39075e-06	0.859357	0.886467	0.17623	0.167901	0.0386482	0.0199024	0.041121	0.0193602	GADD45A	HpaII
cg16306670	10	6645837	0.875361	0.87795	0.877902	0.897835	0.871868	0.895268	0.963736	0.888059	0.869073	0.889101	0.193629	0.140153	0.194987	0.152561	0.126161	0.176502	0.102931	0.205285	0.104985	0.196243	0.111127	0.136616	0.153432	0.0384793	0.890615	0.0274864	0.737184	8.39075e-06	0.834243	0.855962	0.126753	0.153655	0.043707	0.0159057	0.0682338	0.0274938	PRKCQ-AS1	HpyCH4IV	SnaBI
cg16363586	19	17516329	0.12003	0.134977	0.247517	0.141345	0.178664	0.122019	0.0799218	0.14627	0.172739	0.212004	0.790134	0.84685	0.774871	0.833773	0.793366	0.819535	0.812773	0.732715	0.814172	0.739782	0.806729	0.79378	0.79654	0.0343085	0.155549	0.0486387	0.640991	8.39075e-06	0.100198	0.160436	0.751589	0.757652	0.0347782	0.0182279	0.0232822	0.035714	BST2	AfeI	HhaI
cg16402452	12	58129855	0.94935	0.910314	0.903784	0.923204	0.924244	0.956583	0.951368	0.887404	0.924409	0.875765	0.0445034	0.018822	0.0462081	0.0225894	0.0217422	0.0375751	0.0120878	0.0511153	0.0372963	0.0413787	0.0326126	0.0255262	0.0326214	0.0123299	0.920643	0.0270869	0.888021	8.39075e-06	0.909416	0.875723	0.0747904	0.0927572	0.0008988	0.0485213	0.0285823	0.071015	AGAP2	HpaII
cg16412370	21	45079144	0.842283	0.82438	0.817678	0.839552	0.850318	0.855662	0.792447	0.833153	0.819854	0.839547	0.168441	0.159923	0.236094	0.228828	0.208613	0.164962	0.229769	0.242626	0.193376	0.200321	0.1922	0.296089	0.210103	0.0391429	0.831487	0.0185263	0.621384	8.39075e-06	0.758746	0.806697	0.255735	0.210399	0.0656347	0.0436209	0.0196412	0.0017861	HSF2BP	BstUI.1
cg16424439	21	45623005	0.891766	0.892207	0.889201	0.892437	0.870083	0.885872	0.952756	0.873376	0.84688	0.902554	0.215634	0.17289	0.187769	0.193802	0.183834	0.158414	0.13639	0.15661	0.114223	0.154179	0.158893	0.17617	0.167401	0.0270509	0.889713	0.0272011	0.722313	8.39075e-06	0.843202	0.877105	0.173617	0.130171	0.0490048	0.0070225	0.0141519	0.0536627	ICOSLG	HpaII
cg16436004	8	134779760	0.852655	0.811887	0.849849	0.825561	0.846884	0.916659	0.938514	0.836735	0.831348	0.811366	0.0580766	0.0431212	0.044653	0.0450354	0.0636379	0.0455358	0.0291538	0.0477017	0.0478367	0.0602468	0.0436741	0.0401364	0.0474008	0.0094266	0.852146	0.0425769	0.804745	8.39075e-06	0.801628	0.785116	0.0608327	0.0781754	0.0102587	0.061768	0.0161797	0.0145375	ST3GAL1	HpaII
cg16450309	3	170626822	0.876311	0.880844	0.87711	0.875673	0.875799	0.904944	0.843542	0.860517	0.781402	0.817898	0.115942	0.0996538	0.0900187	0.081757	0.0877292	0.113687	0.179714	0.129716	0.0871943	0.111676	0.0326603	0.187975	0.10981	0.0422994	0.859404	0.036096	0.749594	8.39075e-06	0.835063	0.847916	0.130962	0.170644	0.0457808	0.0278832	0.0409433	0.0829148	EIF5A2	BstUI.2
cg16453630	8	12573543	0.957061	0.976303	0.951507	0.943484	0.937344	0.974365	0.975601	0.950471	0.949737	0.961752	0.201533	0.331864	0.161877	0.180781	0.118518	0.213042	0.133131	0.16376	0.137163	0.188719	0.215493	0.110054	0.179661	0.0597339	0.957763	0.0138703	0.778101	8.39075e-06	0.947037	0.934455	0.255766	0.183576	0.029266	0.0028894	0.0938883	0.0650579	MIR3926-2	HpyCH4IV
cg16459281	3	72621000	0.914644	0.893203	0.874471	0.901776	0.893971	0.899355	0.918781	0.895017	0.864492	0.876329	0.218959	0.195129	0.191233	0.164611	0.169495	0.153338	0.130875	0.190922	0.170813	0.168363	0.172723	0.156955	0.173618	0.02292	0.893204	0.0172857	0.719586	8.39075e-06	0.88554	0.87628	0.159609	0.151912	0.0076632	0.0176906	0.0316238	0.0175832	RYBP	HpaII
cg16481046	5	1769630	0.921781	0.876175	0.937931	0.941589	0.925281	0.964602	0.954243	0.894521	0.941521	0.905604	0.134717	0.117238	0.0963787	0.0430227	0.0987455	0.0709517	0.131784	0.118056	0.108915	0.144934	0.0563913	0.0536512	0.0978988	0.0344293	0.926325	0.0275293	0.828426	8.39075e-06	0.892691	0.864972	0.13598	0.127664	0.0165162	0.0603091	0.0396012	0.0289184	MRPL36	HpyCH4IV
cg16481280	6	32120955	0.923469	0.927859	0.915478	0.905597	0.893045	0.896653	0.947329	0.917343	0.894819	0.926443	0.0830979	0.0241021	0.055899	0.0434801	0.0715852	0.0577071	0.0637987	0.0646376	0.0297482	0.0920487	0.0569166	0.072513	0.0596279	0.0199864	0.914804	0.0174255	0.855176	8.39075e-06	0.84709	0.835119	0.0543896	0.0580746	0.0807687	0.0579261	0.00150938	0.0135107	PPT2	HhaI
cg16489468	8	129336547	0.791133	0.772001	0.792255	0.790421	0.774426	0.770051	0.855375	0.78507	0.803127	0.800637	0.221754	0.17327	0.240455	0.192762	0.163818	0.176123	0.118956	0.210664	0.244989	0.187048	0.155233	0.187581	0.189388	0.036227	0.793449	0.0245756	0.604062	8.39075e-06	0.748544	0.755457	0.201319	0.162838	0.0234563	0.018969	0.039136	0.0009797	MIR1208	HpyCH4IV
cg16536855	10	71038317	0.82328	0.832647	0.841782	0.86403	0.874365	0.885463	0.883115	0.826743	0.864778	0.853037	0.184274	0.306464	0.184266	0.161668	0.125068	0.15747	0.0812461	0.161329	0.19936	0.142295	0.199908	0.127674	0.169252	0.0552154	0.854924	0.0229815	0.685672	8.39075e-06	0.784202	0.823109	0.209064	0.152878	0.0484457	0.0512557	0.0247979	0.0278095	HK1	HpyCH4IV
cg16613938	19	1473042	0.833919	0.848804	0.844196	0.852771	0.861217	0.866515	0.97916	0.894817	0.75971	0.904708	0.11918	0.0926408	0.0484298	0.166904	0.125768	0.037315	0.0262385	0.192995	0.0986237	0.123956	0.0454188	0.0870011	0.0970393	0.0521001	0.864582	0.0561841	0.767542	8.39075e-06	0.85997	0.792372	0.107208	0.151864	0.0111659	0.0688452	0.0587786	0.026096	C19orf25	BstUI.1	HhaI
cg16616514	4	6324629	0.0910272	0.0580213	0.0987783	0.115796	0.069503	0.0892455	0.218531	0.108259	0.113702	0.132791	0.77635	0.834679	0.809372	0.836052	0.790169	0.624311	0.934301	0.651443	0.780898	0.781378	0.83407	0.787199	0.786685	0.0820906	0.109565	0.0442282	0.67712	8.39075e-06	0.0886001	0.0718904	0.763156	0.676736	0.0305788	0.00238734	0.0462157	0.113433	WFS1	HpaII
cg16701848	19	2588479	0.909363	0.89895	0.894577	0.886433	0.924349	0.919592	0.955075	0.885406	0.887638	0.908758	0.255055	0.18904	0.246415	0.169663	0.218507	0.157376	0.188251	0.259437	0.182123	0.184053	0.169922	0.219964	0.203317	0.035421	0.907014	0.0217633	0.703697	8.39075e-06	0.849343	0.865211	0.204688	0.21179	0.0496072	0.0591384	0.0417276	0.0067177	GADD45B	HpaII
cg16775752	10	49674530	0.969701	0.961688	0.972792	0.972471	0.960754	0.974151	0.98033	0.965261	0.971265	0.977225	0.205382	0.167335	0.194827	0.161339	0.248875	0.100088	0.226247	0.236475	0.284558	0.219042	0.184427	0.192186	0.201732	0.0474707	0.970564	0.00637338	0.768832	8.39075e-06	0.952631	0.952788	0.252195	0.186404	0.0090569	0.0079658	0.0573677	0.0624719	ARHGAP22	HhaI
cg16780603	2	169659047	0.775829	0.754396	0.794297	0.788399	0.815978	0.791704	0.783536	0.765238	0.786339	0.780341	0.112618	0.0783042	0.0993393	0.064592	0.073456	0.0829797	0.0958294	0.0861211	0.062273	0.0789313	0.0627402	0.0538239	0.0792507	0.017346	0.783606	0.0167333	0.704355	8.39075e-06	0.723183	0.769313	0.0803816	0.0590966	0.0312128	0.0466656	0.0189578	0.0143594	NOSTRIN	HpyCH4IV
cg16787352	14	102975405	0.855136	0.858259	0.886154	0.880803	0.89303	0.852217	0.918978	0.868782	0.871275	0.880111	0.224527	0.199795	0.17022	0.18598	0.167761	0.162249	0.158731	0.215339	0.245314	0.21215	0.179089	0.119192	0.186696	0.0345517	0.876474	0.0201881	0.689779	8.39075e-06	0.846971	0.846261	0.149746	0.155901	0.0112884	0.0467691	0.0204735	0.0118603	ANKRD9	BstUI.2
cg16885600	17	3416326	0.833208	0.781533	0.85259	0.811575	0.9079	0.803802	0.924264	0.796692	0.816231	0.796123	0.144086	0.0904179	0.0891706	0.0992246	0.0446078	0.121243	0.188341	0.20217	0.195513	0.127582	0.0704588	0.098263	0.12259	0.0509468	0.832392	0.0485786	0.709802	8.39075e-06	0.81073	0.855742	0.108372	0.0555879	0.0291967	0.0521583	0.019201	0.0109802	ASPA	BstUI.2
cg16945633	12	133170342	0.879718	0.938247	0.823063	0.893858	0.894413	0.936037	0.92671	0.911749	0.939404	0.819744	0.26897	0.294887	0.133201	0.0443194	0.150544	0.0823557	0.0704916	0.175688	0.0987842	0.14487	0.0830346	0.0622616	0.134117	0.0797489	0.896294	0.0445583	0.762177	8.39075e-06	0.947634	0.816318	0.164358	0.211053	0.009387	0.0780952	0.0311565	0.060509	LRCOL1	BstUI.2
cg17016703	6	158211003	0.908979	0.85412	0.918762	0.917879	0.927174	0.955426	0.975636	0.886699	0.910927	0.911118	0.192559	0.230372	0.275818	0.128241	0.112478	0.0714589	0.098361	0.207411	0.186779	0.200513	0.144119	0.162589	0.167558	0.0591697	0.916672	0.0333816	0.749114	8.39075e-06	0.881638	0.850581	0.304861	0.1175	0.0275185	0.0765922	0.0290424	0.0050222	SNX9	BstUI.1
cg17036418	17	33417113	0.0419867	0.0738305	0.0783893	0.0665308	0.0793065	0.0527394	0.0561724	0.0684162	0.0813033	0.0738524	0.88292	0.934388	0.902666	0.895577	0.894287	0.911671	0.909659	0.872734	0.917928	0.861422	0.908309	0.912586	0.900346	0.0203207	0.0672528	0.0130265	0.833093	8.39075e-06	0.0638012	0.0370035	0.88551	0.866765	0.0100293	0.0423031	0.0171554	0.0275221	RFFL	HhaI
cg17091312	2	46558320	0.862086	0.845397	0.807027	0.861231	0.836243	0.843731	0.90162	0.839928	0.847022	0.835617	0.118135	0.0914259	0.114865	0.106139	0.0896546	0.110133	0.0919379	0.0975706	0.11094	0.0862844	0.0988394	0.0864288	0.100196	0.0114198	0.84799	0.0242901	0.747794	8.39075e-06	0.813653	0.838612	0.0946816	0.0870185	0.0317439	0.0023686	0.0201833	0.00263611	EPAS1	HpaII
cg17200999	4	119902588	0.859455	0.797514	0.819185	0.798591	0.857087	0.797844	0.846023	0.835053	0.76739	0.838236	0.227902	0.229528	0.245198	0.238737	0.240843	0.188651	0.217335	0.255262	0.279752	0.240966	0.171581	0.216858	0.229384	0.0287848	0.821638	0.0304866	0.592253	8.39075e-06	0.81306	0.809232	0.205377	0.200275	0.0155454	0.0478548	0.039821	0.0405686	SYNPO2	HpyCH4IV
cg17266581	18	74799572	0.968561	0.917038	0.966444	0.89344	0.954027	0.96742	0.984782	0.91853	0.958996	0.956739	0.0507043	0.0446394	0.0204685	0.0268897	0.204903	0.0263373	0.0454992	0.130395	0.144556	0.223284	0.0139365	0.0856442	0.0847715	0.0735494	0.948598	0.0289191	0.863826	8.39075e-06	0.897244	0.934723	0.047449	0.281413	0.0197941	0.0193047	0.0269805	0.0765095	MBP	HpaII
cg17274742	7	23286539	0.92506	0.906705	0.893934	0.895261	0.893949	0.893735	0.836696	0.9152	0.850343	0.893111	0.167574	0.137678	0.255342	0.189083	0.208098	0.199174	0.18768	0.244251	0.18442	0.207046	0.200584	0.188841	0.197481	0.0310933	0.890399	0.0271582	0.692919	8.39075e-06	0.871954	0.851818	0.209499	0.187509	0.0347505	0.0421312	0.0458435	0.0205888	GPNMB	AciI
cg17279125	17	8736209	0.972299	0.975922	0.979394	0.982077	0.982423	0.984583	0.990667	0.976072	0.978735	0.975778	0.410594	0.249096	0.0674693	0.0529127	0.0835596	0.0373902	0.284732	0.0684537	0.21589	0.106128	0.213698	0.0252875	0.151268	0.121252	0.979795	0.00533031	0.828527	8.39075e-06	0.961477	0.961125	0.0906111	0.148289	0.0144451	0.0212983	0.0231418	0.0647293	MFSD6L	AciI
cg17284531	19	6773074	0.0231528	0.0462879	0.034784	0.0445955	0.0647134	0.0396554	0.0561146	0.0562099	0.0651147	0.052576	0.885197	0.876238	0.862923	0.936904	0.871315	0.855615	0.912222	0.839344	0.814722	0.839235	0.91655	0.878528	0.874066	0.0353819	0.0483204	0.01334	0.825746	8.39075e-06	0.0882101	0.100204	0.866169	0.875832	0.0419222	0.0354903	0.0032463	0.0045173	VAV1	HpaII
cg17292729	10	31363730	0.872643	0.841408	0.823332	0.857078	0.864562	0.816839	0.87663	0.849461	0.841915	0.831571	0.227978	0.192365	0.232348	0.201388	0.152644	0.144964	0.159896	0.213448	0.235794	0.235438	0.220726	0.197785	0.201231	0.0328958	0.847544	0.0203133	0.646313	8.39075e-06	0.817971	0.875694	0.195968	0.180329	0.0234375	0.011132	0.0363805	0.0276847	ZNF438	AciI
cg17313432	13	109926968	0.885519	0.881863	0.872984	0.902082	0.906824	0.908399	0.889842	0.858662	0.87443	0.89352	0.140969	0.124184	0.122881	0.106572	0.0593655	0.117655	0.142448	0.172421	0.154607	0.152156	0.0929224	0.0843474	0.122544	0.0326664	0.887413	0.0160323	0.764869	8.39075e-06	0.810728	0.832024	0.121653	0.0793415	0.0711347	0.0748008	0.0012282	0.019976	MYO16-AS1	HpaII
cg17335657	19	29583995	0.963353	0.938728	0.954887	0.956668	0.977797	0.978942	0.970134	0.935334	0.952439	0.961933	0.105739	0.236011	0.131867	0.0905156	0.0877312	0.328607	0.0559816	0.121534	0.0827715	0.240746	0.0614669	0.159044	0.141834	0.0844909	0.959022	0.0146778	0.817187	8.39075e-06	0.914579	0.913215	0.155485	0.142737	0.0241485	0.0645815	0.0236188	0.0550061	LOC100505835	BstUI.1
cg17389427	3	129330986	0.845845	0.841928	0.847734	0.839373	0.867097	0.837562	0.886628	0.860831	0.830345	0.851812	0.257854	0.201515	0.237886	0.228553	0.215212	0.166279	0.186212	0.255102	0.236374	0.246371	0.240394	0.244276	0.226336	0.0285043	0.850915	0.0166253	0.62458	8.39075e-06	0.808803	0.82666	0.216806	0.21101	0.0331249	0.040437	0.0210801	0.0042023	PLXND1	AciI
cg17413194	17	63053996	0.83761	0.859033	0.866131	0.858315	0.850923	0.832203	0.888619	0.820194	0.852573	0.857149	0.220983	0.170059	0.217529	0.18485	0.159116	0.189304	0.150711	0.191092	0.14722	0.198685	0.148869	0.167659	0.17884	0.0256603	0.852275	0.0190552	0.673435	8.39075e-06	0.838929	0.831395	0.181409	0.157757	0.0201039	0.0195276	0.0361198	0.0013592	GNA13	HpaII
cg17431079	1	39607710	0.871932	0.875538	0.848879	0.837976	0.954108	0.810947	0.763589	0.875247	0.856169	0.846374	0.118417	0.0319039	0.0967022	0.106466	0.19039	0.0719718	0.183015	0.068872	0.121729	0.124264	0.0697505	0.0723388	0.104652	0.0470267	0.854076	0.0490263	0.749424	8.39075e-06	0.836652	0.822839	0.0583079	0.116405	0.0388855	0.13127	0.0383943	0.073985	MACF1	HpaII
cg17496421	8	49595535	0.827465	0.812752	0.824872	0.826813	0.836743	0.874497	0.920364	0.789829	0.854317	0.770835	0.0776697	0.0228498	0.0762015	0.0436034	0.0104937	0.0690685	0.0567019	0.0433728	0.0579057	0.0784073	0.0616664	0.0507627	0.0540586	0.0214304	0.833849	0.0422805	0.77979	8.39075e-06	0.789084	0.782472	0.0964647	0.0813144	0.0236674	0.0542708	0.0202632	0.0708207	EFCAB1	HpaII
cg17518965	19	3178955	0.00264162	0.0130886	0.0128351	0.0249542	0.0240902	0.0122819	0.00702889	0.0138522	0.0088606	0.0200367	0.856232	0.942091	0.920404	0.955699	0.949589	0.947647	0.938428	0.908923	0.912853	0.916052	0.927946	0.925338	0.9251	0.0265899	0.013967	0.00720665	0.911133	8.39075e-06	0.0133725	0.0136346	0.908968	0.944248	0.00028391	0.0104556	0.0114356	0.0053411	S1PR4	AciI
cg17519037	17	36452075	0.831133	0.825572	0.863911	0.834775	0.8467	0.866237	0.862581	0.856222	0.842482	0.833026	0.232189	0.247021	0.229869	0.180771	0.181975	0.138634	0.14758	0.230802	0.223671	0.215575	0.154351	0.186936	0.197448	0.0372651	0.846264	0.0151091	0.648816	8.39075e-06	0.815707	0.832935	0.209632	0.15812	0.0098651	0.0137659	0.0202374	0.0238555	MRPL45	HpyCH4IV
cg17692971	19	19780767	0.823916	0.782601	0.859183	0.827254	0.812547	0.841701	0.791208	0.783544	0.784343	0.800895	0.167972	0.146562	0.221461	0.175617	0.217829	0.157111	0.197544	0.195305	0.21126	0.177885	0.170216	0.164762	0.183627	0.0245869	0.810719	0.0267944	0.627092	8.39075e-06	0.779253	0.767355	0.182644	0.141397	0.0033483	0.0451924	0.0388172	0.0764315	ZNF101	BstUI.1	HhaI
cg17696044	11	70449316	0.15388	0.191312	0.208416	0.190376	0.182023	0.149417	0.184608	0.196949	0.239164	0.181699	0.854248	0.907685	0.882402	0.89787	0.893499	0.912372	0.905315	0.913146	0.863326	0.888676	0.864386	0.891888	0.889568	0.0199187	0.187784	0.0255398	0.701783	8.39075e-06	0.167662	0.155666	0.88413	0.850943	0.0236499	0.0263565	0.0017278	0.0425553	SHANK2-AS1	AciI
cg17756860	4	110510374	0.880508	0.837628	0.83834	0.855005	0.87135	0.843719	0.901839	0.812721	0.845552	0.848136	0.324603	0.214979	0.230309	0.16271	0.178593	0.130241	0.225923	0.291525	0.24586	0.236911	0.218104	0.161262	0.218418	0.0553141	0.85348	0.0252085	0.635061	8.39075e-06	0.805368	0.827248	0.220839	0.193545	0.03226	0.044102	0.0094694	0.0149523	CCDC109B	HpaII
cg17774559	5	1879698	0.076551	0.236469	0.0751422	0.111601	0.0520596	0.0635126	0.220163	0.121246	0.146929	0.101363	0.903088	0.93714	0.885281	0.837859	0.931909	0.874752	0.947827	0.852621	0.861192	0.85094	0.926153	0.930532	0.894941	0.0391698	0.120504	0.0636367	0.774437	8.39075e-06	0.21727	0.110081	0.867073	0.876375	0.0191991	0.0580214	0.0182083	0.0555343	IRX4	AciI
cg17800708	7	27148204	0.907162	0.908042	0.901239	0.885032	0.920459	0.877107	0.930158	0.873484	0.87201	0.868825	0.166193	0.167734	0.13303	0.107151	0.191146	0.115662	0.102269	0.181117	0.127805	0.157019	0.233491	0.220829	0.158621	0.0431245	0.894352	0.0219423	0.735731	8.39075e-06	0.869886	0.840653	0.130815	0.156322	0.0381569	0.0798059	0.0022152	0.0348235	HOXA2	HpaII
cg17821664	15	65337917	0.83721	0.819663	0.812103	0.805691	0.817882	0.770365	0.856933	0.811883	0.779126	0.846054	0.238316	0.168954	0.242085	0.203749	0.228958	0.197067	0.197252	0.227374	0.186617	0.175722	0.19837	0.168061	0.20271	0.0261541	0.815691	0.0271321	0.612981	8.39075e-06	0.791532	0.796636	0.197365	0.21892	0.0281303	0.0212459	0.0447198	0.0100384	SLC51B	HpaII
cg17838697	17	63624567	0.830935	0.854936	0.857498	0.844887	0.887567	0.904471	0.926847	0.871486	0.888998	0.864318	0.143317	0.195756	0.196101	0.167801	0.176865	0.127308	0.205779	0.16065	0.166541	0.155497	0.131255	0.20642	0.169441	0.0275431	0.873194	0.0289863	0.703754	8.39075e-06	0.816051	0.811673	0.150514	0.158819	0.038885	0.0758942	0.045587	0.0180461	AXIN2	HpaII
cg17907628	7	2473529	0.933715	0.854067	0.911263	0.943166	0.924993	0.94089	0.970844	0.895182	0.923754	0.909207	0.241136	0.228329	0.256316	0.153225	0.203807	0.146185	0.171736	0.256745	0.200226	0.227046	0.109675	0.180901	0.197944	0.046698	0.920708	0.0315103	0.722764	8.39075e-06	0.876703	0.858368	0.209642	0.215308	0.0226351	0.0666257	0.0466743	0.0115008	CHST12	BstUI.2
cg17994788	7	7261594	0.896905	0.770482	0.855931	0.852542	0.844863	0.824564	0.949355	0.8299	0.822002	0.844911	0.116487	0.0652197	0.102319	0.0667268	0.174172	0.106651	0.08355	0.13971	0.122221	0.134509	0.0607533	0.0641684	0.103041	0.0361625	0.849145	0.0475116	0.746105	8.39075e-06	0.779239	0.771726	0.0864064	0.105462	0.0087574	0.0731371	0.0159121	0.06871	C1GALT1	HpyCH4IV
cg18052665	6	74064140	0.943089	0.918918	0.932784	0.950413	0.953461	0.963308	0.976198	0.915588	0.871827	0.915464	0.123909	0.136969	0.15336	0.083202	0.126038	0.13557	0.138872	0.234973	0.0927343	0.257133	0.237317	0.20954	0.160801	0.0587572	0.934105	0.0300874	0.773304	8.39075e-06	0.902303	0.889229	0.121428	0.150789	0.0166152	0.0642323	0.0319319	0.024751	DPPA5	AciI
cg18081760	1	114483597	0.0874003	0.127936	0.160052	0.122765	0.100241	0.132791	0.0833971	0.126804	0.164357	0.134632	0.826459	0.865928	0.816923	0.845118	0.798021	0.826289	0.810943	0.836529	0.835271	0.800025	0.822278	0.856408	0.828349	0.0208802	0.124038	0.0272769	0.704312	8.39075e-06	0.100364	0.0618888	0.794612	0.829522	0.027572	0.0383527	0.0223107	0.0315011	HIPK1	HpaII
cg18087306	19	2446487	0.0777174	0.112743	0.101266	0.111695	0.119277	0.106771	0.0621521	0.0966525	0.169434	0.136647	0.942465	0.946469	0.91881	0.95683	0.922296	0.952152	0.954965	0.924836	0.948229	0.911936	0.945796	0.961487	0.940523	0.0166309	0.109435	0.0296877	0.831087	8.39075e-06	0.166131	0.130505	0.897246	0.905671	0.0533882	0.0112276	0.0215645	0.0166247	LMNB2	HpaII
cg18098079	3	109035383	0.876911	0.874706	0.834523	0.870575	0.858168	0.869183	0.828339	0.831919	0.857147	0.831364	0.165413	0.14314	0.159763	0.129381	0.0976117	0.0780563	0.173897	0.203845	0.084524	0.204028	0.127953	0.133207	0.141735	0.0419419	0.853284	0.0197733	0.711549	8.39075e-06	0.845151	0.871365	0.130052	0.0802693	0.0295554	0.0131969	0.0297105	0.0173424	DPPA2	BstUI.2	SacII.2
cg18106923	2	123289581	0.877699	0.824627	0.825052	0.866381	0.870682	0.865177	0.868838	0.846913	0.884406	0.880151	0.197704	0.12908	0.13203	0.117816	0.173656	0.110005	0.188696	0.160969	0.15964	0.117914	0.167135	0.0824062	0.144754	0.0350373	0.860993	0.021625	0.716238	8.39075e-06	0.820479	0.798416	0.150036	0.173264	0.0041479	0.0722653	0.018006	0.0003918	TSN	HhaI	KasI
cg18158859	13	107144026	0.162146	0.179362	0.170618	0.139094	0.189751	0.164878	0.0922944	0.227029	0.173246	0.129005	0.959829	0.919984	0.948283	0.963754	0.917812	0.927202	0.903073	0.910227	0.921069	0.917134	0.846333	0.966944	0.925137	0.0331151	0.162742	0.0364786	0.762395	8.39075e-06	0.122136	0.19191	0.914255	0.896715	0.0572252	0.0021589	0.0340288	0.0210971	EFNB2	HpaII
cg18168989	9	77644250	0.830391	0.912497	0.927533	0.913444	0.89377	0.892085	0.902054	0.941842	0.923649	0.899968	0.231122	0.157102	0.233108	0.169112	0.182764	0.132186	0.121977	0.2554	0.179085	0.168569	0.159014	0.160189	0.179136	0.0408745	0.903723	0.030217	0.724588	8.39075e-06	0.860613	0.87329	0.213499	0.14343	0.0518838	0.0204805	0.0196094	0.0393342	C9orf41	BstUI.1	HhaI
cg18173230	2	238207644	0.841281	0.840507	0.83776	0.852782	0.881406	0.782076	0.904706	0.853276	0.765757	0.833088	0.18015	0.185767	0.162387	0.0823571	0	0.153068	0.195288	0.231498	0.138422	0.0974091	0.102052	0.143324	0.13931	0.0617854	0.839264	0.0410386	0.699954	8.39075e-06	0.83644	0.794676	0.104209	0.0598692	0.0040674	0.0867302	0.0581781	0.0598692	COL6A3	HpaII
cg18188739	1	2058941	0.166187	0.229671	0.220753	0.179244	0.231674	0.225777	0.228259	0.236233	0.247486	0.2065	0.744783	0.790626	0.775128	0.782634	0.767539	0.774236	0.788422	0.763748	0.755502	0.741618	0.750583	0.778519	0.767778	0.0166672	0.217178	0.0258424	0.5506	8.39075e-06	0.204081	0.217214	0.750749	0.734787	0.0255903	0.0144594	0.0243793	0.0327525	PRKCZ	AciI
cg18192602	1	8177074	0.792281	0.799345	0.78069	0.785918	0.865492	0.774044	0.815972	0.750367	0.848733	0.793283	0.10177	0.0905936	0.224021	0.0883676	0.248597	0.244101	0.0829207	0.173324	0.134359	0.145442	0.0783984	0.086119	0.141501	0.0656154	0.800612	0.0345269	0.659111	8.39075e-06	0.709241	0.776721	0.104729	0.117507	0.0901042	0.0887706	0.119292	0.13109	ERRFI1	AciI
cg18240528	1	205341305	0.837262	0.846262	0.833055	0.815787	0.824002	0.840794	0.845295	0.811674	0.808089	0.853451	0.18857	0.200304	0.185587	0.255337	0.162497	0.117728	0.13289	0.262208	0.193492	0.206444	0.151411	0.211265	0.188978	0.0437589	0.831567	0.0158334	0.642589	8.39075e-06	0.800105	0.75475	0.169251	0.151777	0.046157	0.0692522	0.0163356	0.01072	LEMD1-AS1	HpyCH4IV
cg18251191	19	32715259	0.22239	0.138888	0.186205	0.247539	0.211024	0.165069	0.163241	0.144566	0.208109	0.193895	0.790243	0.884323	0.712309	0.776077	0.828817	0.776815	0.819117	0.81327	0.79589	0.815021	0.834528	0.750159	0.799714	0.0439991	0.188093	0.0351779	0.611622	8.39075e-06	0.148735	0.174095	0.694905	0.811195	0.0098471	0.0369292	0.0174041	0.0176227	ZNF507	HhaI
cg18265575	14	55110329	0.86181	0.879609	0.864303	0.868124	0.848858	0.883578	0.860308	0.867802	0.821027	0.901443	0.122303	0.0934627	0.0853474	0.0603237	0.133219	0.101206	0.010356	0.0984797	0.0830012	0.0783791	0.0725196	0.0950307	0.0861357	0.0311916	0.865686	0.0214123	0.779551	8.39075e-06	0.861295	0.865394	0.0916182	0.101128	0.0183135	0.0165355	0.00627076	0.0320915	SAMD4A	HpaII
cg18307545	6	32975991	0.911177	0.891919	0.882289	0.887445	0.867293	0.885014	0.948249	0.872873	0.890626	0.892416	0.242375	0.205775	0.229401	0.480861	0.15544	0.23302	0.124809	0.245474	0.195601	0.277093	0.241649	0.197081	0.235715	0.0877874	0.89293	0.0227676	0.657215	8.39075e-06	0.854897	0.858166	0.145268	0.174144	0.0370216	0.0091267	0.0841329	0.0187033	HLA-DOA	HhaI	KasI
cg18320356	12	10103812	0.0353786	0.0760574	0.0487862	0.0525191	0.0506075	0.0611306	0	0.0764784	0.0751072	0.0929323	0.846236	0.902326	0.873539	0.89211	0.920393	0.828481	0.828489	0.820842	0.866017	0.867028	0.904804	0.908201	0.871539	0.0346158	0.0568997	0.0262963	0.814639	8.39075e-06	0.0754136	0.053391	0.781216	0.812596	0.00064385	0.00278343	0.0923231	0.107798	CLEC12A	AciI
cg18341905	8	26323315	0.866361	0.876358	0.864432	0.862377	0.887254	0.842122	0.926926	0.893708	0.867125	0.872988	0.162378	0.115487	0.11838	0.104693	0.13107	0.110088	0.0859767	0.130272	0.113408	0.14352	0.107578	0.120787	0.120303	0.0197428	0.875965	0.0228075	0.755662	8.39075e-06	0.862277	0.863038	0.0894022	0.118027	0.0140809	0.0242159	0.0289778	0.0130422	PNMA2	HpaII
cg18356785	11	47611780	0.989152	0.988958	0.970131	0.969081	0.973309	0.960105	0.979175	0.969895	0.971604	0.974827	0.0524564	0.0473715	0.021116	0.0494934	0.0659858	0.0113332	0.028326	0.368657	0.30227	0.0721823	0.0618203	0.0757237	0.0963946	0.114302	0.974624	0.00901978	0.878229	8.39075e-06	0.96738	0.953741	0.0722872	0.0876564	0.0215785	0.0195678	0.0511712	0.0216706	FAM180B	HpaII
cg18456621	17	80297270	0.790607	0.782895	0.802024	0.798169	0.817878	0.816107	0.884554	0.787012	0.794259	0.829724	0.242813	0.175831	0.196049	0.190474	0.178635	0.154004	0.160675	0.177405	0.183427	0.17495	0.169525	0.177711	0.181792	0.0223642	0.810323	0.030067	0.628531	8.39075e-06	0.783099	0.789244	0.166131	0.1857	0.0002045	0.0286345	0.0299185	0.0070646	SECTM1	HpaII
cg18486815	6	35286315	0.889728	0.844413	0.869125	0.876317	0.911037	0.936542	0.973171	0.839331	0.869496	0.869456	0.121501	0.108878	0.118043	0.0677007	0.0963735	0.0945206	0.0251791	0.100147	0.0894184	0.111321	0.109094	0.0917868	0.094497	0.0262474	0.887862	0.0416219	0.793365	8.39075e-06	0.83187	0.851123	0.12709	0.154774	0.0125437	0.0599143	0.0090472	0.0584001	DEF6	HpaII
cg18502142	7	96622709	0.0974109	0.144354	0.0838681	0.114685	0.120608	0.0580451	0.0715798	0.137982	0.0959271	0.0870118	0.762706	0.810255	0.869841	0.799858	0.754666	0.886118	0.827093	0.776001	0.817885	0.766657	0.800477	0.85239	0.810329	0.0426949	0.101147	0.0280025	0.709182	8.39075e-06	0.155445	0.209048	0.815429	0.727655	0.0110902	0.0884398	0.0544117	0.027011	DLX6	EagI.1	EagI.2	HpaII
cg18512262	11	6049729	0.805719	0.795883	0.805191	0.822461	0.833994	0.80231	0.902221	0.793331	0.822293	0.84703	0.230865	0.169872	0.134764	0.269242	0.220167	0.141631	0.264879	0.184783	0.199204	0.133603	0.229918	0.226016	0.200412	0.0478104	0.823043	0.0327185	0.622631	8.39075e-06	0.775417	0.753617	0.130938	0.126504	0.0204658	0.0803776	0.0038264	0.0936629	OR56A1	HpyCH4IV
cg18561261	7	123284476	0.777777	0.762964	0.757753	0.767282	0.767592	0.779899	0.81562	0.77225	0.752742	0.77151	0.23202	0.178031	0.177191	0.174331	0.189702	0.219664	0.141133	0.212693	0.174629	0.20165	0.194215	0.172611	0.188989	0.0248294	0.772539	0.0172983	0.58355	8.39075e-06	0.743529	0.699533	0.198162	0.153287	0.0194347	0.0680585	0.0209707	0.0364158	LMOD2	HhaI
cg18573082	6	136425179	0.883413	0.862262	0.880066	0.882933	0.888875	0.881308	0.89111	0.886925	0.864067	0.885039	0.16507	0.108681	0.146608	0.145039	0.119777	0.112507	0.143542	0.175245	0.126163	0.127876	0.101396	0.119567	0.132623	0.022746	0.8806	0.00978895	0.747977	8.39075e-06	0.839824	0.868547	0.108131	0.0956655	0.0224381	0.0203271	0.0384776	0.0241112	MTFR2	HpaII
cg18582260	13	25085301	0.170353	0.190989	0.234309	0.189732	0.198508	0.189544	0.118818	0.163744	0.168896	0.185551	0.890063	0.886908	0.928924	0.946043	0.810114	0.91793	0.919246	0.906538	0.887899	0.872094	0.896033	0.937288	0.899923	0.0361463	0.181044	0.029519	0.718879	8.39075e-06	0.18728	0.202506	0.89765	0.848197	0.0037092	0.003998	0.0312741	0.0380826	PARP4	HhaI
cg18625916	10	3929103	0.907577	0.902004	0.875145	0.921363	0.890326	0.848893	0.893053	0.892415	0.842297	0.920333	0.25018	0.159849	0.119815	0.0927989	0.124702	0.166911	0.179701	0.0995707	0.100771	0.137917	0.182789	0.162202	0.148101	0.0451438	0.889341	0.026985	0.74124	8.39075e-06	0.83125	0.836983	0.142336	0.0748575	0.070754	0.0533429	0.0225205	0.0498443	KLF6	BstUI.1
cg18628646	4	184908739	0.861706	0.863766	0.90353	0.852283	0.842926	0.895175	0.878705	0.877633	0.905169	0.835109	0.185329	0.156514	0.203611	0.0984065	0.152888	0.144367	0.187451	0.196267	0.151473	0.148568	0.126036	0.133515	0.157035	0.0311391	0.8716	0.024665	0.714565	8.39075e-06	0.844962	0.816433	0.122538	0.112216	0.0188033	0.0264927	0.0810732	0.0406713	STOX2	HhaI
cg18648037	3	106917496	0.948838	0.896582	0.930846	0.924308	0.933442	0.962219	0.940632	0.908081	0.89955	0.908396	0.132549	0.170686	0.170936	0.204161	0.155365	0.19135	0.154439	0.165472	0.168835	0.160687	0.125922	0.112454	0.159405	0.0261098	0.92529	0.0219093	0.765885	8.39075e-06	0.886834	0.908177	0.229096	0.235152	0.009749	0.025265	0.0581602	0.0797861	LOC100302640	HpaII
cg18650670	15	65689152	0.0629908	0.0724753	0.0786471	0.0488734	0.0431759	0.0481919	0.0498437	0.0726441	0.0745529	0.051671	0.844128	0.890819	0.819438	0.854694	0.851596	0.845506	0.768038	0.809906	0.814672	0.884671	0.829201	0.876086	0.84073	0.0350801	0.0603066	0.0133409	0.780423	8.39075e-06	0.0827503	0.100722	0.806156	0.833016	0.010275	0.0575463	0.0132816	0.0185794	IGDCC3	AciI
cg18690922	3	98429487	0.895418	0.894862	0.878825	0.912362	0.91285	0.839107	0.882713	0.882651	0.884354	0.91216	0.249182	0.185953	0.230276	0.171002	0.20554	0.165618	0.180225	0.240285	0.196847	0.203247	0.15766	0.185352	0.197599	0.0294788	0.88953	0.0221561	0.691931	8.39075e-06	0.861115	0.875763	0.181888	0.169683	0.0337467	0.0370872	0.0483879	0.0358576	ST3GAL6	HpyCH4IV
cg18720326	5	178712084	0.840684	0.813221	0.79442	0.802883	0.827882	0.82184	0.890015	0.807158	0.848618	0.823369	0.139375	0.12422	0.185215	0.130688	0.138657	0.155414	0.124683	0.187288	0.142936	0.15437	0.167412	0.149208	0.149955	0.0212189	0.827009	0.0276741	0.677053	8.39075e-06	0.789983	0.789264	0.120722	0.109191	0.0232386	0.0386179	0.064493	0.0294656	ADAMTS2	HpyCH4IV	PmlI
cg18735451	7	28905872	0.863172	0.813766	0.834495	0.869693	0.840033	0.854259	0.900526	0.80983	0.780734	0.821941	0.160246	0.133085	0.185955	0.174335	0.201856	0.166957	0.162588	0.171011	0.157748	0.170651	0.123233	0.171308	0.164914	0.0209768	0.838845	0.0345434	0.673931	8.39075e-06	0.778377	0.815826	0.146907	0.134949	0.0353893	0.0242072	0.0390481	0.0669065	TRIL	HpyCH4IV	PmlI
cg18755094	19	35940593	0.971489	0.947768	0.958021	0.963767	0.954507	0.957917	0.962901	0.923528	0.954886	0.939945	0.19632	0.148122	0.202717	0.127318	0.124473	0.134848	0.103565	0.14759	0.0905878	0.2773	0.174705	0.128219	0.154647	0.0513867	0.953473	0.0136432	0.798826	8.39075e-06	0.910767	0.921303	0.224071	0.184327	0.0370009	0.0332047	0.0213536	0.059854	FFAR2	AciI
cg18783033	10	90488297	0.858458	0.824859	0.836736	0.832555	0.855344	0.803688	0.859153	0.816161	0.821587	0.847198	0.230541	0.134936	0.259138	0.216065	0.218721	0.120428	0.147652	0.140794	0.138115	0.134732	0.299851	0.165014	0.183832	0.0587726	0.835574	0.0192067	0.651742	8.39075e-06	0.803947	0.798114	0.242853	0.174992	0.0209125	0.0572295	0.0162847	0.0437295	LIPK	AciI
cg18821418	11	75046267	0.912809	0.908608	0.89631	0.914498	0.903434	0.93091	0.935784	0.892351	0.872382	0.900511	0.222947	0.171397	0.16431	0.20156	0.17689	0.150715	0.181473	0.171939	0.166772	0.182637	0.172633	0.158223	0.176791	0.0194253	0.90676	0.0184821	0.729968	8.39075e-06	0.871861	0.893073	0.189795	0.168999	0.0367474	0.010361	0.0254849	0.0078913	MIR326	AciI
cg18850112	2	70329648	0.919476	0.90973	0.955561	0.913378	0.885307	0.956209	0.889952	0.885555	0.911311	0.857862	0.0890032	0.131823	0.1468	0.0753979	0.059138	0.0488179	0.0777549	0.15398	0.23466	0.190119	0.0870773	0.061029	0.112967	0.0584263	0.908434	0.0309429	0.795467	8.39075e-06	0.809794	0.848642	0.148562	0.075104	0.0999365	0.0366641	0.0017623	0.0159659	PCBP1	BstUI.2
cg18856478	1	43814358	0.96449	0.961665	0.929352	0.950423	0.968946	0.964282	0.964669	0.968127	0.920292	0.963965	0.0276454	0.0270268	0.0544531	0.0319721	0.0538018	0.0422814	0.0545833	0.0525628	0.0486695	0.0378087	0.00708128	0.0447129	0.0402166	0.014603	0.955621	0.0171296	0.915404	8.39075e-06	0.933672	0.926259	0.0532129	0.0952139	0.0279931	0.042687	0.00124015	0.0414121	CDC20	HhaI
cg18864179	1	175190954	0.890443	0.912719	0.904956	0.892312	0.883662	0.907081	0.852337	0.903944	0.873959	0.899233	0.123763	0.106448	0.160399	0.121558	0.068301	0.105917	0.1241	0.127689	0.0929321	0.165775	0.160041	0.0857923	0.120226	0.030719	0.892065	0.0182275	0.771838	8.39075e-06	0.893378	0.880593	0.104426	0.0870789	0.019341	0.0030688	0.0559725	0.0187779	KIAA0040	HpaII
cg18866210	15	74343476	0.872451	0.862994	0.851764	0.901125	0.906424	0.915591	0.862568	0.844049	0.857094	0.873097	0.270758	0.202549	0.171945	0.219987	0.199688	0.112871	0.132069	0.227565	0.221315	0.220011	0.173853	0.188714	0.19511	0.0432169	0.874716	0.0245948	0.679606	8.39075e-06	0.845321	0.847026	0.149741	0.152611	0.0176735	0.0593987	0.0222041	0.0470766	GOLGA6A	AciI
cg18900591	20	50419193	0.899865	0.827149	0.866273	0.886317	0.900887	0.93267	0.868857	0.868413	0.857677	0.874719	0.140406	0.126793	0.141766	0.0924461	0.154586	0.149469	0.120935	0.287723	0.12709	0.182528	0.148639	0.161098	0.15279	0.048109	0.878283	0.028639	0.725493	8.39075e-06	0.787304	0.84455	0.205972	0.221421	0.0398454	0.0563377	0.0642064	0.0668351	SALL4	HpaII
cg18913310	14	19686672	0.877634	0.899888	0.896708	0.871718	0.827981	0.931429	0.936791	0.876199	0.846165	0.773181	0.160119	0.179606	0.129473	0.129667	0.117165	0.109984	0.0968652	0.192209	0.13765	0.243097	0.0802697	0.0887524	0.138738	0.0476818	0.87377	0.0488835	0.735031	8.39075e-06	0.907632	0.80374	0.160793	0.132164	0.0077438	0.0242411	0.0313192	0.0149993	LOC101101776	BstUI.2	HhaI
cg18992201	3	109035381	0.916879	0.900718	0.915947	0.913505	0.913656	0.904564	0.950209	0.903062	0.917449	0.920179	0.120967	0.109316	0.17733	0.119725	0.0897826	0.108024	0.119907	0.190374	0.0981346	0.148516	0.122676	0.110368	0.12626	0.0306472	0.915617	0.0138745	0.789357	8.39075e-06	0.886309	0.866615	0.130555	0.0688851	0.0144095	0.0470415	0.0467741	0.0208976	DPPA2	AciI	BstUI.1	SacII.1
cg19013178	11	110935112	0.815105	0.758444	0.820262	0.791906	0.838114	0.799486	0.894014	0.792272	0.761333	0.838749	0.285499	0.239253	0.236978	0.191853	0.166874	0.173676	0.149359	0.28024	0.231108	0.242885	0.131241	0.148127	0.206424	0.0529219	0.810968	0.0402435	0.604544	8.39075e-06	0.746059	0.799942	0.180792	0.141866	0.0123849	0.0381722	0.0561852	0.0250082	C11orf53	AciI
cg19049754	10	81966990	0.954712	0.957305	0.952095	0.926979	0.964595	0.969465	0.984036	0.941107	0.932973	0.937736	0.146056	0.158572	0.17107	0.127689	0.136767	0.165111	0.18747	0.242489	0.175825	0.185115	0.164846	0.140582	0.166799	0.0304734	0.9521	0.0177501	0.785301	8.39075e-06	0.918378	0.922452	0.28198	0.240105	0.0389274	0.0421433	0.11091	0.103337	LINC00857	HpaII
cg19063654	5	156516798	0.894997	0.890814	0.874737	0.886272	0.86947	0.894579	0.895134	0.885581	0.861218	0.896143	0.245251	0.167259	0.263509	0.199708	0.2366	0.109631	0.218969	0.225264	0.190048	0.218667	0.233354	0.139754	0.204001	0.045382	0.884895	0.0123212	0.680893	8.39075e-06	0.82088	0.862958	0.222597	0.218374	0.0699335	0.0065115	0.0409123	0.0182268	HAVCR2	HpyCH4IV
cg19089201	7	45002287	0.893474	0.94182	0.817531	0.823474	0.918787	0.884912	0.937832	0.812279	0.948511	0.907102	0.156717	0.0424193	0.0179885	0.0354281	0.0534816	0.0216479	0.0377162	0.166924	0.0311073	0.027603	0.0239993	0.0766629	0.0576413	0.0512268	0.888572	0.0529713	0.830931	8.39075e-06	0.901162	0.886231	0.0429796	0.0851109	0.0406577	0.0325556	0.0249911	0.0316294	MYO1G	AfeI	HhaI
cg19101566	6	46623767	0.885086	0.835704	0.883416	0.883898	0.856595	0.880294	0.831963	0.893712	0.877102	0.879347	0.278602	0.148895	0.276759	0.135315	0.183253	0.135261	0.166817	0.155005	0.174025	0.20525	0.133145	0.149113	0.178453	0.0510378	0.870712	0.0216136	0.692258	8.39075e-06	0.832555	0.831857	0.191803	0.180942	0.0031496	0.0247383	0.084956	0.0023114	SLC25A27	HpyCH4IV
cg19136673	6	32813337	0.143813	0.14302	0.136213	0.124276	0.13952	0.110832	0.0911706	0.15453	0.125583	0.144888	0.77533	0.826714	0.794378	0.767115	0.752987	0.808693	0.839826	0.780073	0.811035	0.701168	0.800637	0.772969	0.78591	0.0368569	0.131385	0.0189184	0.654526	8.39075e-06	0.13363	0.137072	0.778982	0.730331	0.0093898	0.0024487	0.0153968	0.0226564	PSMB8	HhaI
cg19170881	7	101129980	0.96199	0.956948	0.962118	0.965933	0.970347	0.988165	0.936233	0.95979	0.96719	0.956449	0.102746	0.0803831	0.0692568	0.0928989	0.0717365	0.0737306	0.0324164	0.115887	0.0891599	0.085701	0.0782098	0.0284644	0.0767158	0.0254148	0.962516	0.0129923	0.885801	8.39075e-06	0.950971	0.955107	0.101531	0.0804657	0.0059766	0.01524	0.0322741	0.00872918	COL26A1	HpyCH4IV
cg19252956	9	273072	0.000475573	0.019374	0.0377803	0.0792662	0.0319933	0.0223656	0.0583668	0.0202066	0.0135423	0.0553672	0.827745	0.86884	0.880054	0.862701	0.839951	0.859934	0.918953	0.860966	0.824407	0.880082	0.814319	0.856472	0.857869	0.0287959	0.0338738	0.0240357	0.823995	8.39075e-06	0.0419438	0.0338309	0.836311	0.801128	0.0225698	0.00183757	0.0437429	0.0388235	DOCK8	BstUI.1
cg19263868	10	118652838	0.144706	0.141831	0.211565	0.191014	0.165486	0.206665	0.20749	0.15887	0.174565	0.18214	0.789732	0.817569	0.81492	0.901077	0.791872	0.846258	0.786973	0.809702	0.762442	0.743411	0.859569	0.764617	0.807345	0.0448116	0.178433	0.0257199	0.628912	8.39075e-06	0.122917	0.130268	0.770451	0.772922	0.018914	0.0352178	0.0444696	0.0189504	ENO4	HhaI
cg19286437	10	88428117	0.850098	0.811618	0.846237	0.854427	0.870973	0.832067	0.816467	0.853782	0.803288	0.871379	0.1198	0.109862	0.116365	0.0716206	0.0764952	0.105402	0.0775039	0.127157	0.0919875	0.127662	0.0995954	0.0643289	0.0989817	0.0223145	0.841034	0.0241345	0.742052	8.39075e-06	0.809549	0.833256	0.172208	0.105945	0.0020691	0.0377165	0.0558429	0.0294494	LDB3	HpaII
cg19287857	15	39890699	0.874262	0.820549	0.861435	0.85932	0.830981	0.834572	0.839035	0.808565	0.817751	0.863679	0.266035	0.22721	0.21785	0.159247	0.15566	0.143657	0.157945	0.175549	0.13273	0.137856	0.0911389	0.16324	0.16901	0.0473401	0.841015	0.0224357	0.672005	8.39075e-06	0.744574	0.808998	0.236249	0.0981442	0.0759742	0.0219822	0.0183988	0.0575159	THBS1	HpyCH4IV
cg19300307	13	99136580	0.904215	0.793514	0.859204	0.872405	0.884391	0.889287	0.93296	0.819456	0.851021	0.865305	0.0652734	0.0809884	0.136873	0.0790899	0.0723868	0.0587905	0.0624929	0.137705	0.0897406	0.0819356	0.0606967	0.0471466	0.0810932	0.0288154	0.867176	0.0401987	0.786083	8.39075e-06	0.813392	0.79265	0.158848	0.115171	0.0198785	0.0917412	0.0219756	0.0427839	STK24	HpyCH4IV
cg19380793	7	111079100	0.81728	0.842132	0.846288	0.819137	0.849679	0.862563	0.882697	0.830446	0.826353	0.828195	0.108137	0.116998	0.171787	0.195744	0.181855	0.213047	0.0969697	0.120776	0.0940439	0.146645	0.134137	0.111384	0.14096	0.0404175	0.840477	0.0206451	0.699517	8.39075e-06	0.772055	0.781237	0.134233	0.153223	0.0700779	0.0684419	0.0375545	0.0286313	IMMP2L	HpaII
cg19399285	10	75666847	0.866573	0.853231	0.846841	0.845468	0.839899	0.83856	0.892397	0.83618	0.805847	0.852938	0.172454	0.219085	0.225479	0.200938	0.20119	0.212769	0.216816	0.256461	0.242214	0.228237	0.200919	0.211137	0.215642	0.021693	0.847793	0.0222271	0.632152	8.39075e-06	0.785909	0.813237	0.17933	0.135479	0.0673228	0.0266619	0.0461493	0.0657109	PLAU	HhaI
cg19459094	5	176856845	0.0782807	0.0844987	0.117729	0.0991712	0.116334	0.0980448	0.0783709	0.0974652	0.0979616	0.108718	0.803347	0.821164	0.840529	0.836135	0.844783	0.839395	0.784313	0.80835	0.802717	0.852661	0.801435	0.793637	0.819039	0.0228713	0.0976574	0.014131	0.721381	8.39075e-06	0.0810754	0.0724728	0.827652	0.805064	0.00342338	0.0438616	0.0128769	0.0397189	GRK6	HpyCH4IV	SnaBI
cg19478539	17	39957639	0.890733	0.88536	0.880589	0.870941	0.892713	0.863269	0.932211	0.856495	0.8839	0.874792	0.182992	0.1418	0.131124	0.129182	0.0961001	0.134541	0.09193	0.132915	0.176872	0.153788	0.131574	0.140755	0.136964	0.0267581	0.8831	0.0207967	0.746136	8.39075e-06	0.887626	0.874108	0.11824	0.0892055	0.0022663	0.0186048	0.012884	0.00689463	LEPREL4	HpaII
cg19505659	1	15541280	0.860191	0.820223	0.842235	0.839841	0.840207	0.871403	0.892063	0.809743	0.827182	0.843537	0.227155	0.18327	0.212821	0.212951	0.195445	0.156236	0.206077	0.216448	0.235971	0.245245	0.245238	0.199996	0.211404	0.0259714	0.844662	0.0244393	0.633258	8.39075e-06	0.819629	0.812836	0.225436	0.173257	0.0005939	0.0273703	0.0126154	0.0221878	FHAD1	HpaII
cg19522050	10	101281275	0.972304	0.966133	0.974614	0.976043	0.973015	0.972296	0.985387	0.974215	0.967532	0.969367	0.129744	0.0574253	0.0791354	0.0487961	0.0658719	0.0581807	0.073743	0.0900479	0.0504353	0.104361	0.0773598	0.0628297	0.0748276	0.0237843	0.97309	0.00535335	0.898263	8.39075e-06	0.952016	0.962511	0.0690963	0.0925826	0.0141169	0.0105042	0.010039	0.0267107	NKX2-3	HhaI
cg19563307	2	43577309	0.848119	0.882541	0.870293	0.860316	0.903738	0.864137	0.881983	0.877855	0.855859	0.887084	0.164931	0.13477	0.170402	0.128209	0.148046	0.142486	0.0937432	0.185239	0.136502	0.186319	0.102783	0.146006	0.144953	0.0290044	0.873193	0.0166592	0.72824	8.39075e-06	0.844788	0.828339	0.138135	0.117463	0.0377533	0.0753992	0.0322668	0.0305824	LOC100129726	SalI
cg19593741	6	31734217	0.765997	0.887167	0.856336	0.806926	0.864945	0.84499	0.898799	0.763587	0.77603	0.837291	0.10489	0.103665	0.237493	0.0630208	0.0926215	0.0574429	0.137415	0.0667278	0.0794986	0.166588	0.0694154	0.102216	0.10675	0.052162	0.830207	0.0496049	0.723457	8.39075e-06	0.88833	0.821712	0.279742	0.119652	0.0011632	0.0432333	0.0422489	0.0270302	SAPCD1	AciI
cg19645616	19	10444917	0.950836	0.932086	0.924282	0.939878	0.929273	0.913385	0.945368	0.921511	0.906257	0.925758	0.148637	0.0580978	0.0836961	0.0631866	0.0669123	0.0604178	0.0682837	0.0667456	0.0614206	0.0725063	0.081965	0.0899008	0.0768142	0.0247465	0.928863	0.0138338	0.852049	8.39075e-06	0.912543	0.89607	0.0695386	0.0668975	0.0195433	0.0332028	0.0141576	1.484e-05	RAVER1	HpyCH4IV
cg19721787	1	32670695	0.870382	0.830333	0.833037	0.833953	0.845166	0.826365	0.852484	0.812525	0.802508	0.836769	0.184524	0.120703	0.173251	0.122406	0.127862	0.124932	0.119453	0.177224	0.203874	0.151174	0.128735	0.114468	0.145717	0.0309595	0.834352	0.0192122	0.688635	8.39075e-06	0.789512	0.822673	0.117982	0.137092	0.0408219	0.022493	0.0552689	0.0092296	IQCC	HpaII
cg19722471	3	101276617	0.832785	0.834108	0.855023	0.807736	0.829115	0.852434	0.904379	0.799188	0.808228	0.836381	0.162262	0.0778001	0.164214	0.12834	0.148265	0.120245	0.132047	0.21638	0.162185	0.204593	0.15652	0.162093	0.152912	0.0367638	0.835938	0.0303577	0.683026	8.39075e-06	0.808202	0.796434	0.165979	0.139211	0.0259064	0.0326812	0.0017653	0.0090538	TRMT10C	AciI
cg19727499	19	49628740	0.799131	0.782616	0.826983	0.812151	0.826772	0.833266	0.851551	0.790677	0.810653	0.810188	0.146144	0.09689	0.158955	0.123602	0.177745	0.131624	0.140378	0.176552	0.159051	0.149903	0.120072	0.123698	0.142051	0.0241751	0.814399	0.0207913	0.672348	8.39075e-06	0.771789	0.812427	0.115338	0.117616	0.0108263	0.0143444	0.043617	0.0601293	PPFIA3	AciI
cg19749898	11	1712765	0.867143	0.840138	0.881406	0.814187	0.890126	0.876313	0.769419	0.871834	0.858671	0.853698	0.114523	0.339187	0.120466	0.112726	0.101287	0.0976777	0.0993265	0.157488	0.180166	0.185551	0.100045	0.096722	0.142097	0.0699382	0.852294	0.0364672	0.710196	8.39075e-06	0.785964	0.804647	0.132324	0.108369	0.0541735	0.0854783	0.0118582	0.0070824	KRTAP5-6	BstUI.2	SacII.2
cg19789755	7	56950153	0.966928	0.948205	0.944082	0.931518	0.897212	0.940122	0.974001	0.965796	0.960401	0.907937	0.209647	0.139477	0.095088	0.0459353	0.201321	0.448061	0.0521678	0.15842	0.260066	0.167674	0.0961699	0.0790424	0.162756	0.111615	0.94362	0.0254877	0.780864	8.39075e-06	0.944953	0.865023	0.0888584	0.162148	0.0032525	0.0321893	0.00622957	0.0391733	LOC100130849	BstUI.2	HhaI
cg19811337	11	65374663	0.9687	0.942838	0.953264	0.946218	0.95716	0.902858	0.93535	0.95711	0.950217	0.949727	0.0723121	0.0416776	0.039341	0.00543479	0.137859	0.0322636	0.0534648	0.0583644	0.0829583	0.0148905	0.009649	0.0608426	0.0507548	0.0367303	0.946344	0.0177366	0.895589	8.39075e-06	0.925367	0.902478	0.0769757	0.0614892	0.0174705	0.0546824	0.0376346	0.0763694	MAP3K11	BstUI.1	HhaI
cg19853565	19	2540907	0.871818	0.903481	0.883735	0.875143	0.876915	0.865981	0.884589	0.852398	0.818013	0.86593	0.169252	0.105287	0.189484	0.129423	0.121018	0.0977921	0.147968	0.161847	0.168983	0.142577	0.163858	0.113171	0.142555	0.029172	0.8698	0.0227178	0.727245	8.39075e-06	0.859831	0.824262	0.157572	0.0939106	0.0436506	0.0526528	0.0319126	0.0271074	GADD45B	HpaII
cg19872463	12	6881629	0.0111121	0.0447303	0.0109362	0	0.00895611	0	0.00932798	0.0350186	0.0260476	0.0140741	0.861981	0.865687	0.665277	0.852466	0.841937	0.792127	0.884546	0.804055	0.862157	0.786202	0.777356	0.845998	0.819982	0.0602535	0.0160203	0.01471	0.803962	0.000193952	0.044585	0.0445135	0.689434	0.800572	0.0001453	0.0355573	0.0241567	0.041365	LAG3	HpaII
cg19933965	3	172858969	0.95967	0.914783	0.915601	0.962932	0.952605	0.940485	0.959441	0.894417	0.909409	0.932319	0.167125	0.167932	0.199328	0.0671241	0.109482	0.0885577	0.0682931	0.132008	0.293915	0.240544	0.172419	0.0706474	0.148114	0.0726132	0.934166	0.0245252	0.786052	8.39075e-06	0.918006	0.899019	0.251181	0.196131	0.0032234	0.0535858	0.051853	0.0866489	SPATA16	HpaII
cg19984911	5	150020338	0.799437	0.847831	0.813978	0.838409	0.842755	0.84178	0.871813	0.824202	0.81003	0.85644	0.132543	0.120703	0.138219	0.0960595	0.11073	0.106797	0.0897941	0.157722	0.13895	0.147768	0.114025	0.130168	0.123623	0.0208245	0.834668	0.0224669	0.711044	8.39075e-06	0.806369	0.799741	0.117325	0.0997935	0.0414621	0.0430143	0.0208941	0.0109364	SYNPO	HpaII
cg19991916	15	55610624	0.93049	0.922368	0.925098	0.877963	0.922738	0.889288	0.858554	0.877283	0.920894	0.88907	0.0707682	0.0862136	0.0689765	0.0651625	0.0547492	0.0701521	0.0617839	0.103413	0.0689623	0.112249	0.053156	0.055997	0.0726319	0.0187983	0.901375	0.0257081	0.828743	8.39075e-06	0.813217	0.851326	0.102367	0.0653702	0.109151	0.0714113	0.0333906	0.010621	PIGB	AciI
cg19993219	6	161188822	0.82117	0.83291	0.813896	0.780482	0.835737	0.818612	0.845718	0.811892	0.812191	0.791417	0.174673	0.168168	0.139131	0.22044	0.136872	0.221132	0.122637	0.1844	0.314306	0.267892	0.214127	0.219532	0.198609	0.0561416	0.816403	0.0196985	0.617793	8.39075e-06	0.83355	0.778576	0.103971	0.135133	0.0006398	0.0571613	0.0351601	0.001739	PLG	HhaI
cg20019356	14	64764216	0.786203	0.800421	0.777158	0.804543	0.82377	0.750372	0.874313	0.762505	0.752806	0.777932	0.194272	0.220954	0.201277	0.176267	0.160824	0.141478	0.140028	0.212811	0.258881	0.144493	0.193065	0.138681	0.181919	0.0383646	0.791002	0.0374076	0.609083	8.39075e-06	0.765751	0.760523	0.219631	0.130895	0.0346697	0.063247	0.0183542	0.0299291	ESR2	HpyCH4IV
cg20026673	7	6389919	0.0909613	0.137499	0.133682	0.109606	0.138051	0.132426	0.142898	0.154318	0.163928	0.12034	0.828564	0.811288	0.832547	0.846211	0.768444	0.858124	0.885673	0.808523	0.847094	0.802149	0.880484	0.878728	0.837319	0.0358157	0.132371	0.0211513	0.704948	8.39075e-06	0.117449	0.1152	0.816141	0.81216	0.02005	0.022851	0.0164054	0.0437166	FAM220A	AciI
cg20079298	15	40572326	0.959243	0.953463	0.909195	0.933732	0.972059	0.980437	0.934207	0.927163	0.935371	0.947117	0.0913397	0.0536475	0.0988501	0.0653172	0.237885	0.0997954	0.13615	0.121471	0.0311392	0.127049	0.0396964	0.24751	0.112488	0.0695479	0.945199	0.0216097	0.832711	8.39075e-06	0.925792	0.933079	0.117324	0.253781	0.0276713	0.0389792	0.0184737	0.015896	ANKRD63	BstUI.1
cg20090859	8	80590435	0.793337	0.790639	0.81375	0.798426	0.819717	0.803931	0.836482	0.805959	0.795386	0.801121	0.225027	0.187356	0.19655	0.162624	0.191671	0.151634	0.220431	0.241695	0.236397	0.236162	0.214195	0.208763	0.206042	0.0289708	0.805875	0.0140303	0.599833	8.39075e-06	0.767166	0.785297	0.180286	0.174461	0.0234726	0.0344198	0.0162643	0.0172106	STMN2	AciI
cg20091384	19	2700927	0.794813	0.784504	0.818639	0.838568	0.806912	0.849571	0.942864	0.798677	0.782577	0.802824	0.132198	0.199654	0.16692	0.0865837	0.193084	0.163287	0.0907508	0.143203	0.0966382	0.145955	0.144994	0.136396	0.141639	0.0368224	0.821995	0.0477177	0.680356	8.39075e-06	0.746629	0.738482	0.182839	0.191024	0.0378749	0.06843	0.0159195	0.0020597	GNG7	AciI
cg20251225	1	1609551	0.091492	0.141446	0.131722	0.192109	0.122953	0.129787	0.0971554	0.20119	0.210575	0.165526	0.906532	0.860194	0.855837	0.913294	0.902045	0.852121	0.866567	0.853378	0.832079	0.836994	0.917338	0.894621	0.87425	0.0305973	0.148396	0.0422181	0.725854	8.39075e-06	0.17815	0.196576	0.851589	0.868611	0.0367046	0.0736236	0.0042474	0.0334348	SLC35E2B	EagI.1	HpaII
cg20272146	14	91866685	0.0662177	0.044973	0.0855825	0.0793701	0.067549	0.0696618	0.0433287	0.0477538	0.0902424	0.0872524	0.861017	0.856024	0.826636	0.892777	0.901042	0.914598	0.959904	0.870728	0.883948	0.878892	0.846079	0.883076	0.881227	0.0346613	0.0681931	0.0178213	0.813034	8.39075e-06	0.063462	0.0507271	0.794157	0.823507	0.018489	0.016822	0.0324784	0.0775355	CCDC88C	AciI
cg20277250	5	74061999	0.864587	0.858565	0.866906	0.830822	0.803594	0.856749	0.894937	0.84378	0.818448	0.868198	0.227985	0.151069	0.254125	0.193516	0.156572	0.183484	0.186409	0.251186	0.174545	0.195635	0.189882	0.191875	0.196357	0.0327366	0.850659	0.0269139	0.654302	8.39075e-06	0.839818	0.785894	0.161384	0.130975	0.018747	0.0177	0.0927412	0.0255974	NSA2	BstUI.1	HhaI
cg20303075	8	80804323	0.107445	0.0819016	0.180095	0.122913	0.108614	0.146755	0.0312687	0.0785223	0.132706	0.114464	0.797024	0.838187	0.826169	0.825461	0.796662	0.843066	0.872585	0.831369	0.851649	0.783604	0.875955	0.853259	0.832916	0.0293248	0.110468	0.0407591	0.722447	8.39075e-06	0.109005	0.0995178	0.777101	0.743595	0.0271029	0.00909631	0.0490678	0.0530666	HEY1	HhaI	KasI
cg20318829	1	67028925	0.861652	0.841117	0.84637	0.869914	0.826138	0.836344	0.942492	0.843869	0.845168	0.863485	0.254057	0.267801	0.221498	0.238858	0.23866	0.198006	0.237401	0.227702	0.178126	0.207353	0.248738	0.224974	0.228598	0.0249974	0.857655	0.0326461	0.629057	8.39075e-06	0.788096	0.825489	0.17965	0.173354	0.0530204	0.000649	0.0418484	0.0653053	SGIP1	HpaII
cg20387391	4	1768459	0.86964	0.868091	0.869817	0.867537	0.851763	0.858401	0.901566	0.862473	0.844136	0.872016	0.236799	0.160234	0.170319	0.163849	0.185826	0.151761	0.182117	0.213853	0.176593	0.196109	0.139342	0.219692	0.183041	0.0291421	0.866544	0.0152156	0.683503	8.39075e-06	0.827172	0.853031	0.160677	0.14094	0.0409194	0.0012674	0.0096417	0.0448859	FGFR3	HpaII
cg20411756	11	640606	0.0333447	0.0572781	0.049691	0.0451545	0.0472669	0.0437929	0.0152216	0.0671913	0.0642776	0.067369	0.770507	0.924299	0.864356	0.894893	0.895872	0.853751	0.81664	0.8782	0.827655	0.890237	0.813732	0.796997	0.852262	0.0469709	0.0490588	0.0163357	0.803203	8.39075e-06	0.114885	0.0754001	0.856574	0.842768	0.0576069	0.0281332	0.0077825	0.0531033	DRD4	HpaII
cg20415486	10	3949206	0.948212	0.914932	0.939786	0.911597	0.908995	0.89537	0.926482	0.919932	0.930009	0.928055	0.0477238	0.0276154	0.00912816	0.00531866	0.0589265	0.00609496	0.0257819	0.0435639	0.025477	0.0260877	0.0139618	0.0293237	0.0265836	0.016863	0.922337	0.0155059	0.895753	8.39075e-06	0.899562	0.869686	0.0310688	0.0468248	0.0153701	0.0393097	0.0219406	0.0121016	KLF6	BstUI.2
cg20419272	8	95809789	0.89	0.874341	0.880471	0.873132	0.892847	0.887281	0.861921	0.877453	0.860666	0.881494	0.215892	0.144092	0.167556	0.201013	0.185478	0.200645	0.217766	0.16169	0.283298	0.157383	0.259583	0.135768	0.19418	0.0451772	0.877961	0.0108794	0.68378	8.39075e-06	0.810452	0.882716	0.136655	0.175541	0.0638897	0.0101306	0.0309006	0.0099371	INTS8	HpyCH4IV
cg20424335	12	58119543	0.853422	0.90168	0.904826	0.885494	0.904377	0.898557	0.842509	0.921305	0.884915	0.897895	0.218359	0.124023	0.200008	0.163149	0.120748	0.1071	0.173111	0.146878	0.282477	0.22111	0.279848	0.188375	0.185432	0.0581035	0.889498	0.0243025	0.704066	8.39075e-06	0.796004	0.87419	0.183016	0.116956	0.105676	0.0301867	0.0169923	0.0037928	LOC100130776	AciI
cg20464948	15	92634590	0.796812	0.786537	0.795235	0.816079	0.797608	0.790999	0.852727	0.799215	0.764443	0.839265	0.1872	0.0595139	0.111977	0.0943812	0.109838	0.119545	0.0862749	0.125866	0.125361	0.166189	0.138239	0.119573	0.12033	0.0339305	0.803892	0.0258083	0.683562	8.39075e-06	0.779424	0.788562	0.101117	0.108001	0.0071131	0.0090457	0.0108596	0.0018367	SLCO3A1	HhaI
cg20571913	17	78161495	0.82566	0.812936	0.805853	0.797014	0.829565	0.829843	0.863551	0.825408	0.778783	0.833987	0.192065	0.112046	0.189983	0.17802	0.185067	0.173336	0.195804	0.201523	0.163256	0.165808	0.165323	0.13017	0.171034	0.0267401	0.82026	0.0231384	0.649227	8.39075e-06	0.786834	0.785167	0.180759	0.157065	0.0261018	0.0443981	0.0092242	0.028002	CARD14	HpaII
cg20572537	7	2557715	0.851352	0.832781	0.833074	0.85711	0.899912	0.842595	0.778915	0.839741	0.825683	0.845382	0.154507	0.117385	0.160601	0.158402	0.101064	0.0815893	0	0.258794	0.0428316	0.16159	0.112838	0.0634946	0.117758	0.0678815	0.840654	0.029961	0.722897	8.39075e-06	0.816659	0.777015	0.175016	0.130917	0.0161222	0.122897	0.014415	0.0298538	LFNG	HpyCH4IV	PmlI
cg20582976	14	90301560	0.892841	0.861361	0.881449	0.88226	0.880299	0.868462	0.881511	0.855474	0.835268	0.865028	0.227163	0.20223	0.237477	0.17663	0.195737	0.171022	0.218549	0.281201	0.242104	0.233701	0.228491	0.222676	0.219748	0.0302165	0.870395	0.0168625	0.650647	8.39075e-06	0.856329	0.860005	0.194552	0.181758	0.0050319	0.0202937	0.0429253	0.0139794	EFCAB11	HpaII
cg20608085	11	45943130	0.892887	0.89675	0.879917	0.856707	0.899107	0.881631	0.950224	0.877105	0.858116	0.883146	0.222452	0.181685	0.192067	0.159438	0.145482	0.152941	0.172376	0.21925	0.195882	0.218834	0.144999	0.188633	0.182837	0.0283792	0.887559	0.0262765	0.704722	8.39075e-06	0.845416	0.869145	0.134557	0.152657	0.0513338	0.0299613	0.0575097	0.007175	GYLTL1B	HpaII
cg20660269	22	24823514	0.0164357	0.0146258	0.0227359	0.0168554	0.0188805	0.0106989	0.00336148	0.0235617	0.0213162	0.0276836	0.902216	0.95342	0.879869	0.804644	0.939628	0.887905	0.911161	0.859816	0.815734	0.908931	0.858781	0.902794	0.885408	0.0448683	0.0176155	0.00699335	0.867793	8.39075e-06	0.0409407	0.0432823	0.837824	0.876283	0.0263149	0.0244018	0.0420453	0.0633445	ADORA2A	HpyCH4IV
cg20664636	17	1959596	0.0228859	0.0750631	0.0566691	0.0591209	0.0736755	0.0344309	0.0475323	0.0869137	0.0434587	0.0753702	0.852311	0.853995	0.813802	0.89457	0.880621	0.853726	0.872361	0.880398	0.815019	0.74905	0.864781	0.874916	0.850463	0.0403901	0.057512	0.0205068	0.79295	8.39075e-06	0.117934	0.103503	0.84607	0.853672	0.0428711	0.0298274	0.0322682	0.0269491	HIC1	AciI
cg20679626	2	489360	0.8459	0.860154	0.846243	0.840718	0.817393	0.90026	0.925763	0.846014	0.762868	0.841625	0.2429	0.180035	0.137508	0.0943162	0.169405	0.0984515	0.190643	0.162458	0.0706344	0.196118	0.118155	0.119649	0.148356	0.0504153	0.848694	0.0437296	0.700338	8.39075e-06	0.789068	0.782667	0.156269	0.153854	0.0710858	0.0347251	0.0187611	0.0155512	TMEM18	BstUI.1
cg20681877	1	7521150	0.924014	0.921555	0.913778	0.868242	0.949916	0.850396	0.919044	0.899239	0.849891	0.926034	0.113402	0.254378	0.116656	0.241341	0.125759	0.103831	0	0.360323	0.232636	0.170602	0.205768	0.146909	0.172634	0.0931125	0.902211	0.0344721	0.729577	8.39075e-06	0.870871	0.86164	0.27664	0.0887089	0.0506833	0.0882769	0.159984	0.0370499	VAMP3	BstUI.2	SacII.2
cg20685713	1	156066986	0.00833967	0.0341177	0.0259253	0.0321977	0.0230824	0.00274873	0	0.0409381	0.0172233	0.0349316	0.849362	0.864535	0.872548	0.915096	0.887918	0.857568	0.854197	0.827621	0.857526	0.836619	0.905096	0.882147	0.867519	0.0262724	0.0219504	0.0143655	0.845569	8.39075e-06	0.0379523	0.0435454	0.847898	0.849364	0.00383454	0.020463	0.0246503	0.0385544	LMNA	HpaII
cg20693607	3	184319566	0.0383781	0.0682432	0.0466779	0.0418153	0.0197239	0.0624321	0	0.0853916	0.0598699	0.0551513	0.871946	0.929665	0.897613	0.937146	0.933131	0.908272	0.939695	0.896262	0.890791	0.8792	0.928235	0.967124	0.914923	0.0285342	0.0477683	0.0245941	0.867155	8.39075e-06	0.0650769	0.0875788	0.898776	0.874745	0.00316636	0.0678549	0.0011639	0.0583856	EPHB3	HpaII
cg20695297	19	3178844	0.0127459	0.0134231	0.028821	0.0271263	0.0246588	0.00131779	0.0119771	0.0244701	0.0319478	0.0310761	0.92072	0.956237	0.90639	0.960909	0.927205	0.925285	0.933245	0.907611	0.906634	0.901006	0.92671	0.943403	0.92628	0.0196331	0.0207564	0.0102158	0.905523	8.39075e-06	0.0332538	0.0476579	0.917291	0.921237	0.0198307	0.0229991	0.0109007	0.005968	S1PR4	EagI.2	HpaII
cg20701531	2	121583695	0.80138	0.76661	0.817625	0.80296	0.841992	0.865142	0.912886	0.77782	0.776445	0.761359	0.141428	0.109433	0.13277	0.119441	0.121165	0.111894	0.154447	0.132569	0.187909	0.173235	0.119145	0.122484	0.135493	0.0247125	0.812422	0.0485148	0.676929	8.39075e-06	0.779981	0.793336	0.195706	0.243171	0.0133708	0.0486563	0.0629369	0.122006	GLI2	HpaII
cg20702205	7	5731340	0.905949	0.890138	0.87868	0.914155	0.928038	0.881716	0.896279	0.862017	0.888529	0.88814	0.231377	0.219034	0.21594	0.215374	0.185775	0.223199	0.177163	0.221833	0.152829	0.192727	0.156703	0.210603	0.200213	0.0266978	0.893364	0.0188457	0.693151	8.39075e-06	0.873604	0.880494	0.215796	0.173004	0.0165334	0.0475437	0.0001439	0.0127715	RNF216-IT1	HpaII
cg20719980	2	36616441	0.935375	0.922459	0.921907	0.889482	0.928404	0.942927	0.958647	0.921412	0.903708	0.925911	0.122476	0.0905767	0.163886	0.129885	0.151412	0.151467	0.111751	0.190099	0.097668	0.162164	0.0872835	0.13485	0.132793	0.032274	0.925023	0.0191988	0.79223	8.39075e-06	0.902626	0.901914	0.27295	0.246243	0.0198337	0.0264896	0.109063	0.094831	CRIM1	PaeR7I
cg20727637	4	1762881	0.901896	0.79374	0.82899	0.840037	0.846318	0.87113	0.80233	0.825978	0.809929	0.841845	0.167039	0.133359	0.216526	0.0528539	0.161415	0.0753627	0.0313247	0.193024	0.162851	0.134039	0.0580816	0.0614392	0.120609	0.0620941	0.836219	0.0324579	0.71561	8.39075e-06	0.821415	0.776227	0.173242	0.146229	0.0276752	0.0700903	0.0432834	0.0151861	FGFR3	AciI
cg20731875	17	14207701	0.86431	0.901595	0.888372	0.912584	0.894254	0.910419	0.922214	0.854998	0.918405	0.910601	0.213301	0.113452	0.193089	0.111054	0.172538	0.108643	0.149983	0.20839	0.205849	0.244709	0.116788	0.173393	0.167599	0.0470652	0.897775	0.0226855	0.730176	8.39075e-06	0.846793	NA	0.194092	0.171728	0.0548015	NA	0.0010027	0.00081	MGC12916	AciI	EagI.2
cg20761840	4	186732153	0.875919	0.854168	0.840657	0.882129	0.832886	0.847765	0.886716	0.856725	0.782361	0.880701	0.157256	0.111355	0.159438	0.191142	0.0851265	0.150429	0.121125	0.140944	0.162739	0.143057	0.154204	0.155196	0.144334	0.0275059	0.854003	0.0313709	0.709668	8.39075e-06	0.819995	0.869441	0.13828	0.100431	0.0341729	0.0365554	0.0211581	0.0153043	SORBS2	HpaII
cg20798249	13	49793107	0.929233	0.896302	0.924327	0.930447	0.918878	0.896424	0.879486	0.873953	0.850882	0.922951	0.185584	0.145711	0.194853	0.175067	0.217723	0.172464	0.0852899	0.188032	0.183422	0.154869	0.153307	0.134906	0.165936	0.0343534	0.902288	0.0273707	0.736353	8.39075e-06	0.847849	0.864068	0.157778	0.158167	0.0484523	0.0548101	0.0370741	0.0595555	MLNR	AciI
cg20820767	1	45082840	0.98476	0.972384	0.975236	0.977683	0.976229	0.946696	0.967069	0.982865	0.969397	0.97423	0.101702	0.112695	0.120461	0.10838	0.102298	0.404372	0.147184	0.164151	0.0499073	0.181849	0.349609	0.125477	0.164007	0.10559	0.972655	0.0106131	0.808648	8.39075e-06	0.963022	0.964665	0.132866	0.167704	0.0093629	0.011564	0.0124056	0.0654057	TMEM53	HpaII
cg20855160	15	22798986	0.871455	0.864083	0.824178	0.870146	0.889914	0.918072	0.947701	0.838302	0.867526	0.811679	0.282151	0.181137	0.185969	0.167537	0.165765	0.0720719	0.0831338	0.117456	0.111226	0.145774	0.143464	0.133174	0.149072	0.0553691	0.870306	0.0412216	0.721234	8.39075e-06	0.839031	0.784833	0.227645	0.182878	0.0250526	0.105081	0.0416759	0.0171136	TUBGCP5	HhaI
cg20944964	1	45083207	0.923553	0.90047	0.927115	0.913057	0.926396	0.939489	0.979175	0.926501	0.907151	0.914925	0.127485	0.205366	0.143768	0.195708	0.160013	0.240124	0.255937	0.224939	0.110895	0.168721	0.234778	0.144468	0.18435	0.0483358	0.925783	0.0218935	0.741433	8.39075e-06	0.902558	0.892072	0.137645	0.162416	0.0020878	0.0343241	0.0061234	0.0024025	TMEM53	HpaII
cg20988291	6	19180731	0.912872	0.921413	0.893518	0.908471	0.892324	0.916433	0.798234	0.924247	0.858358	0.873057	0.151936	0.336179	0.0693742	0.186146	0.29903	0.170205	0	0.106884	0.0831866	0.151636	0.0787397	0.0513192	0.140386	0.0989142	0.889893	0.0386576	0.749506	8.39075e-06	0.8293	0.863245	0.0739562	0.225636	0.0921133	0.0290794	0.00458201	0.0733935	MIR548A1	HpyCH4IV
cg20992181	11	69706285	0.953457	0.983725	0.962231	0.982656	0.932973	0.98199	0.982363	0.949554	0.977052	0.975491	0.254651	0.142631	0.220448	0.128002	0.174125	0.07553	0.132793	0.161129	0.0963801	0.216526	0.149065	0.147813	0.158258	0.0517764	0.968149	0.0176819	0.809892	8.39075e-06	0.94403	0.937532	0.225746	0.225538	0.0396953	0.0045591	0.005298	0.0514131	FGF3	HpaII
cg21048168	7	138458827	0.762888	0.765255	0.784393	0.777246	0.809058	0.760162	0.758064	0.751911	0.764721	0.764077	0.147421	0.103427	0.179238	0.109243	0.200271	0.119967	0.184476	0.161327	0.148618	0.148708	0.102856	0.114584	0.143345	0.0335569	0.769777	0.016624	0.626433	8.39075e-06	0.70899	0.812785	0.154068	0.164585	0.0562647	0.0037269	0.0251694	0.0356861	ATP6V0A4	HpaII
cg21188037	7	45018658	0.0384319	0.0409311	0.0438069	0.0500637	0.0405657	0.0387798	0.0386011	0.05673	0.062231	0.0323299	0.754061	0.817865	0.829973	0.790499	0.777388	0.807459	0.823187	0.804702	0.807191	0.813941	0.78486	0.812633	0.80198	0.0216012	0.0442471	0.00928214	0.757733	8.39075e-06	0.0414685	0.0545687	0.774268	0.751762	0.0005374	0.014003	0.0557048	0.0256255	MYO1G	AciI
cg21210531	1	235105604	0.796299	0.820545	0.854457	0.761292	0.836389	0.931336	0.921816	0.811671	0.831534	0.785268	0.0343365	0.0374451	0.0349617	0.020144	0.0322524	0.0159772	0.0373175	0.0509445	0.0148454	0.0376493	0.022796	0.00803385	0.028892	0.0124235	0.835061	0.0551436	0.806169	8.39075e-06	0.777729	0.82369	0.0397014	0.0652805	0.042816	0.0126994	0.0047397	0.0330281	SNORA14B	HpaII
cg21236153	9	34457249	0.835574	0.851033	0.855087	0.845228	0.878166	0.857387	0.869653	0.839706	0.831776	0.8367	0.158977	0.109835	0.140197	0.137895	0.155244	0.114728	0.12396	0.154854	0.0980029	0.124535	0.074446	0.137487	0.127513	0.0253325	0.850031	0.0153004	0.722518	8.39075e-06	0.826937	0.824368	0.149042	0.11319	0.0240966	0.0537974	0.0088456	0.042054	FAM219A	HpyCH4IV
cg21287347	8	59259110	0.923124	0.856945	0.87269	0.872796	0.887052	0.886882	0.825688	0.865633	0.886485	0.84711	0.145144	0.189003	0.142888	0.1939	0.206046	0.123112	0.152347	0.19362	0.149843	0.194947	0.154482	0.196529	0.170155	0.0280025	0.87244	0.0264621	0.702285	8.39075e-06	0.824651	0.878405	0.106452	0.203079	0.0322938	0.0086466	0.0364352	0.0029669	UBXN2B	HpaII
cg21324308	1	110993852	0.839423	0.855313	0.828842	0.842921	0.857796	0.799846	0.90929	0.83174	0.833962	0.87374	0.270038	0.160571	0.170351	0.357691	0.173798	0.210673	0.115496	0.233024	0.157007	0.212053	0.157724	0.193458	0.20099	0.0639953	0.847287	0.029458	0.646297	8.39075e-06	0.804033	0.861425	0.184971	0.143777	0.0512801	0.0036289	0.0146199	0.0300207	PROK1	BstUI.1
cg21368479	6	149415018	0.805481	0.793216	0.842661	0.817804	0.863886	0.833229	0.775244	0.800926	0.835967	0.870842	0.220116	0.176636	0.249476	0.16164	0.210714	0.140488	0.163556	0.21444	0.155743	0.241128	0.121091	0.146144	0.183431	0.0421534	0.823926	0.0309124	0.640495	8.39075e-06	0.784386	0.831325	0.197136	0.150859	0.00883	0.0325618	0.0523401	0.0598558	LOC100128176	HpyCH4IV
cg21373156	17	80307284	0.900771	0.917895	0.928321	0.933495	0.905624	0.911116	0.933832	0.902124	0.895952	0.94063	0.250923	0.191954	0.215941	0.181831	0.233173	0.261534	0.152012	0.239073	0.218477	0.230633	0.194958	0.205226	0.214645	0.031214	0.916976	0.0161055	0.702331	8.39075e-06	0.911982	0.903282	0.192591	0.198546	0.0059126	0.0023413	0.0233503	0.0346271	TEX19	HpaII
cg21394729	15	31316860	0.885051	0.868999	0.868986	0.881363	0.897442	0.903961	0.900489	0.869947	0.837053	0.899546	0.107919	0.0828274	0.0844233	0.119302	0.103261	0.12517	0.0775933	0.0972879	0.100912	0.0965244	0.0882824	0.0644939	0.0956663	0.0173517	0.881284	0.0207604	0.785617	8.39075e-06	0.82286	0.839845	0.101217	0.0654855	0.0461389	0.0575969	0.0167936	0.0377755	MTMR10	HpaII
cg21478902	13	110874267	0.852835	0.85129	0.869275	0.894918	0.889047	0.85755	0.946933	0.846145	0.852867	0.871782	0.239663	0.136695	0.187055	0.160366	0.20846	0.0995217	0.132321	0.194044	0.172401	0.220291	0.171768	0.170794	0.174448	0.0394177	0.873264	0.0306628	0.698816	8.39075e-06	0.84243	0.869658	0.139075	0.142428	0.00886	0.0193892	0.04798	0.0660323	COL4A1	BstUI.1	HhaI
cg21481937	12	71113149	0.866962	0.776479	0.873636	0.812851	0.860341	0.889528	0.895198	0.848162	0.823239	0.829534	0.286701	0.238507	0.218205	0.117741	0.188444	0.109873	0.187713	0.175487	0.120377	0.274469	0.171526	0.156305	0.187112	0.0585571	0.847593	0.037155	0.660481	8.39075e-06	0.7216	0.76745	0.284434	0.289265	0.0548787	0.0928913	0.066229	0.100821	PTPRR	HpaII
cg21483999	15	72476373	0.832384	0.812582	0.829483	0.826197	0.826143	0.830692	0.877172	0.800572	0.830854	0.852754	0.150109	0.19738	0.268897	0.142416	0.221958	0.150782	0.135927	0.203387	0.222768	0.264637	0.167281	0.133619	0.188263	0.0487111	0.831883	0.0208521	0.64362	8.39075e-06	0.804389	0.757962	0.276077	0.282841	0.0081932	0.068181	0.0071798	0.060883	GRAMD2	AciI
cg21484940	7	48129992	0.85385	0.856172	0.890268	0.84847	0.865796	0.914918	0.951472	0.823272	0.846591	0.865686	0.0712683	0.0472058	0.0806903	0.038651	0.0769609	0.0791497	0.0447082	0.111963	0.037718	0.0980814	0.0399189	0.0263746	0.0627242	0.0272271	0.871649	0.0375977	0.808925	8.39075e-06	0.842103	0.834998	0.124326	0.106765	0.0140689	0.0307981	0.0436352	0.0298042	UPP1	HpaII
cg21506509	22	28194981	0.851178	0.840805	0.872273	0.859842	0.874878	0.861665	0.900162	0.826972	0.842675	0.843925	0.143406	0.0956989	0.120944	0.107865	0.144548	0.0930678	0.0676906	0.131586	0.0620286	0.244196	0.0714252	0.0555475	0.1115	0.0521511	0.857438	0.0211287	0.745937	8.39075e-06	0.812686	0.839733	0.095842	0.116703	0.0281196	0.0351449	0.0251021	0.0278447	MN1	HpaII
cg21519787	19	49133421	0.861342	0.873676	0.866075	0.898125	0.87839	0.870726	0.918555	0.872772	0.841542	0.889875	0.0682682	0.0465706	0.0689356	0.0807452	0.0511245	0.0788095	0.0495908	0.0559466	0.0654144	0.0640218	0.0590893	0.0803231	0.06407	0.0119729	0.877108	0.0211628	0.813038	8.39075e-06	0.815317	0.853343	0.049205	0.0502936	0.0583598	0.0250468	0.0197306	0.00083093	SPHK2	EagI.1
cg21647035	1	16473479	0.91901	0.903187	0.902614	0.902272	0.925142	0.923494	0.928786	0.902588	0.894109	0.913091	0.190454	0.148261	0.219816	0.195823	0.129091	0.127273	0.213982	0.216062	0.170553	0.221056	0.124778	0.158162	0.176276	0.0380362	0.911429	0.0120311	0.735153	8.39075e-06	0.881881	0.868657	0.19881	0.142316	0.0213052	0.0564848	0.021006	0.0132251	EPHA2	AciI
cg21660452	11	64397807	0.986727	0.974484	0.983907	0.984211	0.967674	0.986054	0.977532	0.984502	0.984754	0.984572	0.14812	0.0471665	0.218888	0.0313802	0.178256	0.151196	0.219358	0.181981	0.140597	0.117177	0	0.247065	0.140099	0.0785891	0.981442	0.00620343	0.841343	8.39075e-06	0.974698	0.941469	0.248697	0.162375	0.0002138	0.0262051	0.0298097	0.0158809	NRXN2	AciI	EagI.2
cg21729798	6	24357078	0.772971	0.80903	0.775333	0.807742	0.801976	0.775101	0.781165	0.809542	0.762572	0.826329	0.14573	0.072315	0.183529	0.142339	0.180006	0.141628	0.110083	0.18761	0.170941	0.145675	0.147876	0.122322	0.145838	0.0333498	0.792176	0.0211664	0.646338	8.39075e-06	0.790767	0.827745	0.161649	0.122396	0.0182631	0.0257685	0.0218805	0.0576108	KAAG1	HpyCH4IV
cg21773820	8	96497618	0.846251	0.814984	0.836047	0.852235	0.852345	0.84265	0.896433	0.792979	0.805703	0.845394	0.100902	0.0990815	0.0929745	0.0547601	0.0384141	0.104921	0.0857102	0.0570867	0.0966873	0.08621	0.11822	0.0528927	0.0823216	0.0251583	0.838502	0.0289986	0.756181	8.39075e-06	0.827113	0.816715	0.123797	0.0543425	0.0121291	0.0356303	0.0308221	0.0159284	C8orf37	HpaII
cg21806242	11	72532891	0.879828	0.85653	0.811929	0.890133	0.856605	0.876839	0.980564	0.846742	0.8476	0.894764	0.116011	0.0272692	0.0773426	0.0136789	0.0215735	0.021718	0.100258	0.0585535	0.0339846	0.0384019	0.035641	0.0428171	0.0489375	0.0327293	0.874153	0.0447086	0.825216	8.39075e-06	0.855811	0.81782	0.0555222	0.0325035	0.0007188	0.0387847	0.0218204	0.0109301	ATG16L2	HpyCH4IV
cg21831174	3	187011187	0.850135	0.805571	0.829908	0.882211	0.845607	0.82923	0.795374	0.805078	0.796539	0.852193	0.244	0.197097	0.194359	0.185621	0.104639	0.151219	0.218262	0.205248	0.210096	0.209348	0.165294	0.184433	0.189135	0.0359759	0.829185	0.0286703	0.64005	8.39075e-06	0.772166	0.789507	0.141651	0.14665	0.0334053	0.0560997	0.0527083	0.042011	MASP1	HpyCH4IV
cg21851395	13	42108056	0.900998	0.824105	0.878496	0.854455	0.882842	0.868523	0.879135	0.875039	0.8932	0.878124	0.150085	0.128359	0.145991	0.11887	0.151662	0.114659	0.137979	0.208379	0.125922	0.197952	0.124122	0.1275	0.14429	0.0300327	0.873492	0.0214458	0.729202	8.39075e-06	0.81056	0.821214	0.158365	0.107314	0.013545	0.0616279	0.0123737	0.0443472	MIR5006	HpyCH4IV
cg21900073	4	82005992	0.830074	0.788974	0.802003	0.849271	0.792676	0.790413	0.858117	0.78982	0.752954	0.805548	0.163108	0.070253	0.186372	0.0734109	0.153388	0.0808267	0.0841288	0.146469	0.140754	0.120222	0.0983601	0.0676695	0.115413	0.0414844	0.805985	0.0315706	0.690572	8.39075e-06	0.749896	0.758373	0.168833	0.118758	0.0390778	0.0343037	0.0175386	0.0346298	BMP3	HpyCH4IV
cg21935981	22	45608465	0.912072	0.893737	0.885028	0.90851	0.923852	0.924832	0.980148	0.891803	0.885883	0.877904	0.197896	0.124391	0.244143	0.190548	0.434192	0.127112	0.101522	0.151313	0.172484	0.173308	0.236163	0.116974	0.18917	0.0895694	0.908377	0.0300811	0.719206	8.39075e-06	0.888424	0.91056	0.260352	0.427661	0.0053133	0.0132915	0.0162087	0.006531	KIAA0930	AciI
cg22052566	7	151079167	0.033495	0.199523	0.0522175	0.0473971	0.0343793	0.0739768	0.0502246	0.0888701	0.0413122	0.0488681	0.871055	0.905111	0.853431	0.9177	0.914146	0.901086	0.907443	0.825853	0.876208	0.822689	0.899992	0.893729	0.88237	0.0329642	0.0670264	0.0496084	0.815344	8.39075e-06	0.186979	0.021125	0.840221	0.899671	0.0125443	0.0132543	0.0132097	0.0144753	WDR86-AS1	AciI
cg22105162	5	135270833	0.813961	0.814746	0.827662	0.815517	0.809603	0.808363	0.850498	0.788171	0.776968	0.844344	0.10403	0.10181	0.110455	0.141146	0.07913	0.138034	0.12588	0.11134	0.126662	0.104426	0.101362	0.0960145	0.111691	0.0181168	0.814983	0.0224162	0.703292	8.39075e-06	0.745186	0.783	0.104371	0.0983152	0.0695605	0.0266027	0.0060842	0.0191852	FBXL21	HpyCH4IV	SnaBI
cg22184944	17	79031091	0.831235	0.788541	0.792182	0.817525	0.872497	0.829172	0.839285	0.753523	0.809946	0.83258	0.100598	0.0615233	0.0917636	0.075506	0.0825199	0.0900793	0.0778494	0.139241	0.0950992	0.13102	0.129464	0.0896466	0.097026	0.0241935	0.816649	0.0327856	0.719623	8.39075e-06	0.756993	0.771352	0.0780053	0.129022	0.0315479	0.101145	0.0137583	0.0465024	BAIAP2	HpaII
cg22235407	15	66209223	0.909415	0.891701	0.941519	0.915247	0.898214	0.934775	0.959699	0.929983	0.935154	0.934816	0.137207	0.0961039	0.13239	0.124013	0.161862	0.124804	0.0906601	0.15354	0.109465	0.129215	0.110862	0.110516	0.123386	0.0213834	0.925052	0.020979	0.801666	8.39075e-06	0.879224	0.920974	0.125014	0.175923	0.0124769	0.0227596	0.0073768	0.014061	RAB11A	HhaI
cg22254463	11	108422663	0.975619	0.964592	0.966695	0.983127	0.983399	0.976739	0.980728	0.951611	0.957434	0.975281	0.186692	0.125708	0.160643	0.0581597	0.11807	0.0907648	0.086198	0.153186	0.0875783	0.168745	0.0791642	0.0733779	0.115691	0.0427512	0.971523	0.0109792	0.855832	8.39075e-06	0.927803	0.950244	0.201607	0.127095	0.0367893	0.0331554	0.0409642	0.0090256	EXPH5	HpyCH4IV
cg22258045	8	145002534	0.0893842	0.107627	0.123618	0.160072	0.142348	0.0961375	0.117991	0.157169	0.165967	0.125661	0.818242	0.856692	0.784845	0.813306	0.885787	0.851796	0.859265	0.775354	0.847868	0.823887	0.843566	0.86072	0.835111	0.0327097	0.128597	0.0270176	0.706513	8.39075e-06	0.223681	0.195465	0.796025	0.818457	0.116054	0.053117	0.0111803	0.0673291	PLEC	HpaII
cg22328644	12	109028385	0.0584244	0.0531923	0.0788516	0.0529754	0.0619537	0.0592691	0.103075	0.0527328	0.0514954	0.0597383	0.763129	0.765387	0.785497	0.791629	0.758561	0.753201	0.781734	0.76483	0.721449	0.765176	0.755933	0.734613	0.761762	0.0199319	0.0631708	0.0161177	0.698591	8.39075e-06	0.051512	0.0372595	0.756792	0.764904	0.00168032	0.0246942	0.0287056	0.0063432	SELPLG	HhaI
cg22334059	8	93075561	0.94634	0.871338	0.91724	0.879228	0.897969	0.901311	0.938801	0.910916	0.901888	0.889667	0.270154	0.157259	0.143762	0.107362	0.252439	0.200464	0.123118	0.219063	0.161761	0.234307	0.0758987	0.162043	0.175636	0.0602078	0.90547	0.0238963	0.729834	8.39075e-06	0.841253	0.886287	0.172611	0.256209	0.0300856	0.0116822	0.0288498	0.0037701	RUNX1T1	HpaII
cg22334632	19	47552711	0.804092	0.824109	0.840367	0.810633	0.852254	0.831815	0.866604	0.823344	0.862378	0.851489	0.190512	0.168271	0.171771	0.170572	0.134286	0.109232	0.109333	0.216541	0.125193	0.164458	0.15694	0.180918	0.158169	0.0328777	0.836709	0.021425	0.67854	8.39075e-06	0.820169	0.82678	0.146717	0.119885	0.0039396	0.0254743	0.0250544	0.014401	TMEM160	HpaII
cg22338118	7	94536003	0.87093	0.845481	0.838109	0.82874	0.825784	0.832163	0.899391	0.778649	0.837611	0.855763	0.203039	0.180551	0.183496	0.168116	0.246077	0.233867	0.212277	0.170061	0.235845	0.200695	0.121712	0.0991323	0.187906	0.044545	0.841262	0.0314643	0.653356	8.39075e-06	0.789184	0.825188	0.161523	0.113196	0.0562973	0.0005967	0.0219728	0.13288	PPP1R9A	HpaII
cg22434923	21	46289921	0.801647	0.796655	0.807844	0.809764	0.81465	0.837782	0.754754	0.813835	0.815768	0.840397	0.0841038	0.0724767	0.0650273	0.0568121	0.112227	0.110457	0.0842748	0.0656707	0.0725084	0.0886405	0.0790404	0.0632578	0.0795414	0.0176703	0.80931	0.0237235	0.729768	8.39075e-06	0.81185	0.791557	0.10892	0.0725185	0.0151955	0.0230937	0.0438928	0.0397088	PTTG1IP	AgeI	HpaII
cg22447637	4	144216328	0.872707	0.878852	0.89727	0.932624	0.93663	0.91738	0.788544	0.871813	0.89705	0.875223	0.243291	0.113271	0.153344	0.17475	0.170784	0.232091	0.135666	0.162643	0.186896	0.133539	0.198398	0.1418	0.170539	0.0395332	0.886809	0.0421734	0.71627	8.39075e-06	0.776718	0.871371	0.14147	0.155167	0.102134	0.065259	0.0118739	0.0156173	GAB1	HpaII
cg22460896	15	96888024	0.0299128	0.0465719	0.030356	0.0366815	0.0390465	0.0576758	0.0153166	0.0306041	0.0196876	0.0293891	0.797902	0.818206	0.78216	0.825719	0.843134	0.812397	0.874661	0.758129	0.789012	0.738434	0.812495	0.860772	0.809418	0.0397186	0.0335242	0.0123184	0.775894	8.39075e-06	0.0535549	0.0581215	0.772429	0.807056	0.00698298	0.019075	0.0097308	0.0360779	NR2F2	HpaII
cg22478679	13	114103646	0.824939	0.818691	0.80949	0.791641	0.86772	0.857943	0.87027	0.821534	0.812577	0.812918	0.283567	0.191346	0.168687	0.121905	0.11142	0.132367	0.316235	0.206853	0.157174	0.174373	0.225999	0.0825002	0.181036	0.0692645	0.828772	0.0269214	0.647737	8.39075e-06	0.804615	NA	0.205196	0.227133	0.0140756	NA	0.0365089	0.115714	ADPRHL1	HpaII
cg22507723	12	58131768	0.926479	0.912716	0.93281	0.948012	0.93414	0.946406	0.986958	0.908165	0.926794	0.923626	0.168584	0.109941	0.0865371	0.0960434	0.0786471	0.160333	0.110981	0.193379	0.0767422	0.0511041	0.442036	0.0911203	0.138787	0.104395	0.934611	0.0223334	0.795823	8.39075e-06	0.900354	0.886635	0.0863451	0.0617417	0.0123617	0.0475046	0.00019206	0.0169054	AGAP2	BstUI.2	HhaI
cg22519265	17	3828052	0.875489	0.80157	0.863792	0.891294	0.914836	0.937454	0.894473	0.782708	0.822079	0.840833	0.204451	0.152381	0.142319	0.169778	0.134651	0.106143	0.052016	0.16455	0.202905	0.206038	0.139093	0.130753	0.150423	0.0445367	0.862453	0.0500683	0.71203	8.39075e-06	0.827729	0.789117	0.205827	0.19481	0.0261582	0.125719	0.0635071	0.0601592	P2RX1	HpaII
cg22524061	8	99959430	0.0597535	0.0958275	0.029093	0.0549297	0.0648827	0.0537273	0	0.0927198	0.107035	0.085791	0.813664	0.882586	0.877252	0.920893	0.86368	0.921412	0.817218	0.828641	0.861616	0.815637	0.892027	0.919165	0.867816	0.041588	0.064376	0.0328031	0.80344	8.39075e-06	0.145381	0.10637	0.856502	0.852324	0.0495531	0.0414871	0.0207495	0.0113563	OSR2	AciI
cg22552736	9	132258136	0.794698	0.81113	0.80727	0.816823	0.827946	0.850512	0.871279	0.776974	0.795934	0.825353	0.217221	0.151863	0.206108	0.144202	0.186265	0.133381	0.181835	0.192369	0.183499	0.169724	0.150286	0.18788	0.175386	0.0257903	0.817792	0.0277387	0.642406	8.39075e-06	0.798633	0.78524	0.168238	0.183951	0.0124971	0.0427054	0.0378698	0.0023139	LOC100506190	HpyCH4IV
cg22568423	19	8590567	0.794051	0.820774	0.803526	0.844268	0.812	0.863441	0.783368	0.783403	0.791446	0.836596	0.121457	0.052218	0.0743532	0.041623	0.0319553	0.0768504	0.0119623	0.0780917	0.0685405	0.0380892	0.0640483	0.069085	0.0606895	0.0281761	0.813287	0.0275012	0.752598	8.39075e-06	0.790214	0.738357	0.0620035	0.0608248	0.0305595	0.0736431	0.0123497	0.0288696	ZNF414	AciI
cg22595391	17	80407031	0.0753508	0.0758835	0.0971696	0.0937176	0.0843603	0.0796686	0.0667424	0.0796054	0.0947812	0.109862	0.787829	0.824231	0.845623	0.838933	0.827957	0.809472	0.801342	0.823029	0.800758	0.848098	0.813891	0.807261	0.819035	0.0189437	0.0857141	0.012911	0.733321	8.39075e-06	0.098012	0.0781079	0.804653	0.781681	0.0221285	0.00625236	0.0409703	0.046276	C17orf62	HpyCH4IV
cg22599477	4	25507245	0.965521	0.977477	0.979977	0.84296	0.985339	0.97414	0.990955	0.973866	0.958709	0.915783	0.142404	0.40026	0.139916	0.114314	0.133699	0.0862705	0.151902	0.186812	0.178953	0.235778	0.330335	0.0814349	0.18184	0.0967666	0.956473	0.045041	0.774633	8.39075e-06	0.962629	0.964727	0.21017	0.178633	0.0148479	0.0206123	0.0702537	0.0449333	ANAPC4	HpaII
cg22601415	10	61900940	0.931233	0.904488	0.91825	0.885444	0.91396	0.909231	0.898472	0.870671	0.89091	0.912338	0.167087	0.16231	0.177452	0.147336	0.191749	0.109066	0.179161	0.18297	0.247184	0.220882	0.177814	0.203785	0.180566	0.0350117	0.9035	0.0176245	0.722933	8.39075e-06	0.877111	0.899552	0.158006	0.177972	0.0273773	0.0144086	0.0194463	0.0137768	ANK3	AciI
cg22618924	5	126054151	0.848894	0.880833	0.889688	0.876796	0.863096	0.859752	0.943289	0.886777	0.892165	0.848107	0.240361	0.191581	0.247562	0.178673	0.219903	0.177035	0.172606	0.247054	0.212121	0.308863	0.139271	0.198872	0.211158	0.0452249	0.87894	0.0278357	0.667781	8.39075e-06	0.849886	0.848113	0.222056	0.205973	0.0309462	0.0149832	0.0255057	0.0139292	LMNB1	AciI
cg22621169	3	155394118	0.926585	0.914636	0.908871	0.893343	0.920299	0.929011	0.91592	0.893405	0.902756	0.88293	0.200905	0.137937	0.220364	0.150432	0.121293	0.0825826	0.194769	0.195116	0.247745	0.144824	0.146778	0.137959	0.165059	0.0468189	0.908776	0.0153605	0.743717	8.39075e-06	0.894801	0.91093	0.140323	0.122353	0.019835	0.0093682	0.0800411	0.0010601	PLCH1	AciI
cg22653140	10	81214225	0.841827	0.818571	0.872409	0.872936	0.86311	0.909626	0.881263	0.859995	0.864017	0.861337	0.137129	0.102114	0.120469	0.152616	0.160199	0.165693	0.0512826	0.0964246	0.0636073	0.120105	0.0406444	0.122249	0.111044	0.0417559	0.864509	0.0238213	0.753465	8.39075e-06	0.779274	0.792769	0.0898221	0.171761	0.0392974	0.0703407	0.0306467	0.0115622	ZCCHC24	HpaII
cg22677637	2	242636898	0.880726	0.871654	0.875549	0.874737	0.882589	0.910181	0.977797	0.862743	0.894394	0.898225	0.242326	0.191759	0.220039	0.182649	0.168032	0.182832	0.0922979	0.257625	0.220698	0.306818	0.218486	0.173738	0.204775	0.053424	0.89286	0.0329696	0.688085	8.39075e-06	0.854495	0.879838	0.242235	0.131448	0.0171596	0.0027511	0.0221968	0.0365838	ING5	HpyCH4IV
cg22714290	1	207992548	0.986279	0.980315	0.972522	0.984295	0.98477	0.976782	0.981467	0.977956	0.982254	0.977257	0.147314	0.126477	0.165896	0.0492636	0.0909839	0.0885644	0.173567	0.145684	0.118856	0.149939	0.081073	0.0543733	0.115999	0.0424105	0.98039	0.00427421	0.86439	8.39075e-06	0.963655	0.97166	0.17044	0.164029	0.01666	0.0131102	0.0045444	0.0730452	LOC148696	SalI
cg22722777	4	87427887	0.878414	0.857968	0.886434	0.903898	0.887483	0.868133	0.873862	0.865635	0.858913	0.861194	0.297863	0.233142	0.225556	0.151309	0.165985	0.147456	0.152609	0.211505	0.262769	0.247514	0.168471	0.221369	0.207129	0.0495746	0.874194	0.0149163	0.667065	8.39075e-06	0.83767	0.846169	0.168646	0.163066	0.020298	0.0413137	0.0569095	0.0029188	MAPK10	SalI
cg22729681	1	164717625	0.872632	0.841073	0.8956	0.834227	0.851491	0.877377	0.88673	0.85763	0.852032	0.886933	0.19492	0.186305	0.203587	0.15532	0.205678	0.180049	0.203551	0.219322	0.175212	0.19353	0.178601	0.219006	0.192923	0.0188612	0.865572	0.0211401	0.672649	8.39075e-06	0.842341	0.868334	0.172195	0.140134	0.0012682	0.0168434	0.0313913	0.0655439	LOC100505795	HpaII
cg22758493	2	161439541	0.915164	0.930764	0.91317	0.94303	0.924422	0.890854	0.949489	0.940698	0.903472	0.900911	0.112587	0.0622311	0.0857478	0.0756853	0.0668156	0.112519	0.0987914	0.0936689	0.115548	0.0721084	0.0251339	0.0768744	0.0831425	0.025986	0.921197	0.0197387	0.838055	8.39075e-06	0.885599	0.899346	0.0678427	0.076648	0.0451647	0.0250759	0.0179052	0.00983241	RBMS1	HpaII
cg22768358	11	113947148	0.843373	0.825466	0.813045	0.862743	0.820944	0.770148	0.874503	0.828006	0.811588	0.822078	0.279735	0.225123	0.216207	0.155071	0.183555	0.119557	0.195361	0.195696	0.245099	0.241515	0.173986	0.167962	0.199906	0.0442229	0.82719	0.0289261	0.627284	8.39075e-06	0.789679	0.775235	0.201879	0.160555	0.0357871	0.0457094	0.0143279	0.0229997	ZBTB16	HpyCH4IV
cg22776856	16	3072572	0.848664	0.81763	0.826731	0.828397	0.811769	0.807012	0.902833	0.793625	0.799324	0.803728	0.248567	0.23411	0.198722	0.150414	0.162126	0.170303	0.0954958	0.201901	0.250796	0.245575	0.238605	0.203994	0.200051	0.048041	0.823971	0.0320951	0.623921	8.39075e-06	0.759128	0.776329	0.189578	0.169063	0.0585022	0.0354406	0.0091442	0.0069369	THOC6	AciI	BstUI.1
cg22779972	12	3207241	0.94869	0.922195	0.967776	0.910854	0.912517	0.926264	0.957824	0.904201	0.849728	0.8961	0.257242	0.234402	0.152935	0.0712919	0.115389	0.132571	0.0896689	0.227274	0.162299	0.164127	0.156258	0.211801	0.164605	0.0584579	0.919615	0.0341198	0.75501	8.39075e-06	0.886089	0.880493	0.190874	0.155182	0.0361054	0.0320237	0.0379385	0.0397936	TSPAN9	HpaII
cg22802766	12	14361288	0.890402	0.852774	0.839072	0.851659	0.803327	0.865862	0.90056	0.86582	0.830706	0.872772	0.222934	0.164907	0.211855	0.13639	0.138155	0.127475	0.138678	0.223248	0.150115	0.212506	0.143957	0.142184	0.1677	0.0380655	0.857295	0.0285918	0.689595	8.39075e-06	0.818925	0.825177	0.188517	0.124261	0.0338484	0.0218507	0.0233378	0.0138946	ATF7IP	HpaII
cg22825473	12	124773870	0.906197	0.895407	0.879743	0.908929	0.892433	0.906882	0.958668	0.858564	0.880064	0.884516	0.174067	0.193928	0.11609	0.115532	0.156769	0.15649	0.189378	0.196386	0.230298	0.220484	0.160547	0.186126	0.174675	0.0358826	0.897141	0.026601	0.722466	8.39075e-06	0.862793	0.833252	0.139178	0.164441	0.0326143	0.0591805	0.0230887	0.0076716	FAM101A	HpaII
cg22935317	14	23447078	0.83619	0.858264	0.871228	0.868234	0.838329	0.820281	0.900065	0.833393	0.809586	0.871055	0.159857	0.113354	0.144701	0.13864	0.126472	0.118491	0.103668	0.137336	0.16062	0.133345	0.121261	0.131937	0.132473	0.0173386	0.850663	0.0277209	0.718189	8.39075e-06	0.814413	0.839321	0.112641	0.107412	0.0438507	0.000992	0.0320595	0.0190595	AJUBA	HpaII
cg22962264	15	35359641	0.896738	0.875918	0.886365	0.885786	0.893114	0.847867	0.948096	0.923766	0.863017	0.911443	0.191238	0.119415	0.131279	0.143859	0.146611	0.162681	0.156044	0.159806	0.201159	0.165544	0.196091	0.12988	0.158634	0.0266675	0.893211	0.0291731	0.734577	8.39075e-06	0.850685	0.834229	0.185181	0.167378	0.025233	0.0588845	0.0539014	0.0207674	ZNF770	HpaII
cg22985595	6	27179035	0.95386	0.939063	0.953205	0.945043	0.944106	0.956	0.957421	0.942703	0.96346	0.971097	0.162911	0.260041	0.106396	0.0807043	0.0460749	0.0463623	0.197303	0.174307	0.0877326	0.154145	0.0608217	0.112387	0.124099	0.066442	0.952596	0.0100404	0.828497	8.39075e-06	0.914918	0.950171	0.190941	0.0874812	0.0241452	0.0060654	0.0845452	0.0414063	PRSS16	AciI	BstUI.1
cg22986569	5	2659008	0.950257	0.911048	0.938249	0.913283	0.947538	0.960538	0.937045	0.932936	0.920186	0.925041	0.14812	0.160107	0.172794	0.142051	0.178406	0.0976387	0.221408	0.204511	0.212856	0.199609	0.170544	0.0994906	0.167295	0.0405682	0.933612	0.0163497	0.766317	8.39075e-06	0.881137	0.889285	0.177449	0.2236	0.0299108	0.058253	0.004655	0.0451939	IRX2	BstUI.1
cg23010585	11	67210192	0.956226	0.930469	0.93896	0.942004	0.935423	0.948083	0.972155	0.914719	0.928896	0.94728	0.318981	0.211226	0.16974	0.195691	0.236075	0.172471	0.17186	0.305237	0.173354	0.240549	0.207738	0.147362	0.212524	0.05431	0.941422	0.0158979	0.728898	8.39075e-06	0.904372	0.935756	0.231037	0.251819	0.0260972	0.0003329	0.0612968	0.015744	CORO1B	HpaII
cg23020600	1	15256123	0.879061	0.843802	0.837368	0.860824	0.836473	0.836409	0.884513	0.857375	0.817129	0.845638	0.260585	0.234344	0.207208	0.194783	0.184759	0.140669	0.168594	0.257422	0.248998	0.226566	0.189644	0.225117	0.211557	0.0371815	0.849859	0.0207424	0.638302	8.39075e-06	0.828751	0.844727	0.167716	0.190912	0.0150515	0.0082542	0.039492	0.0061526	KAZN	EagI.1	HpaII
cg23028772	1	162601485	0.818578	0.807558	0.811533	0.854696	0.812854	0.806169	0.806528	0.82601	0.796454	0.816219	0.214968	0.199129	0.239298	0.190934	0.221401	0.218372	0.188202	0.225336	0.210862	0.204532	0.226673	0.192857	0.211047	0.0161373	0.81566	0.0158909	0.604613	8.39075e-06	0.791922	0.784639	0.24036	0.186443	0.0156355	0.0282144	0.0010611	0.034958	DDR2	AciI
cg23045908	1	66799419	0.102265	0.124117	0.103612	0.0945616	0.164326	0.118284	0.130691	0.143917	0.110428	0.103527	0.775998	0.81744	0.801882	0.859602	0.796961	0.826804	0.847608	0.821196	0.791234	0.744906	0.805721	0.862743	0.812675	0.0344219	0.119573	0.0217623	0.693102	8.39075e-06	0.186368	0.126207	0.756011	0.810752	0.0622507	0.038119	0.0458706	0.0137913	PDE4B	HhaI
cg23076537	10	93643678	0.775924	0.779025	0.848334	0.797181	0.804776	0.898101	0.92665	0.811872	0.823644	0.85352	0.0603644	0.0541305	0.0477252	0.0172145	0.0462237	0.00659056	0.0550226	0.0776129	0.042247	0.0583599	0.0302983	0.0334146	0.0441004	0.0196941	0.831903	0.0499299	0.787802	8.39075e-06	0.806867	0.732917	0.0916548	0.113248	0.0278413	0.0718587	0.0439296	0.0670243	FGFBP3	HpaII
cg23093496	16	29757323	0.0458134	0.0758975	0.0505563	0.058552	0.0511878	0.0425594	0.0125223	0.0674755	0.0534437	0.0683424	0.815734	0.864553	0.841045	0.833523	0.898909	0.810793	0.86406	0.834592	0.839754	0.841195	0.849879	0.855877	0.845826	0.0235681	0.052635	0.0176612	0.793191	8.39075e-06	0.0396483	0.0515222	0.798736	0.838768	0.0362492	0.0003344	0.0423081	0.0601413	C16orf54	AciI
cg23102632	20	50723227	0.868473	0.869263	0.867211	0.86999	0.889028	0.887679	0.851577	0.864106	0.848832	0.875069	0.212028	0.0779234	0.161179	0.0674682	0.214609	0.0773621	0.193305	0.193035	0.236801	0.155906	0.197208	0.125542	0.159364	0.0591615	0.869123	0.0130191	0.709759	8.39075e-06	0.82108	0.851062	0.186296	0.197111	0.0481837	0.0379658	0.0251175	0.0174986	ZFP64	HpaII
cg23120601	15	40583227	0.93646	0.904273	0.934834	0.887373	0.972311	0.969614	0.921118	0.931397	0.936807	0.927332	0.133193	0.0712376	0.0929786	0.0435797	0.0674275	0.0543105	0.052563	0.115564	0.0782775	0.100524	0.0475493	0.0636888	0.0767411	0.0283686	0.932152	0.0258016	0.855411	8.39075e-06	0.90494	0.902703	0.128938	0.107616	0.0006666	0.0696078	0.0359595	0.0401886	ANKRD63	HpyCH4IV	PmlI
cg23176316	2	20784406	0.887863	0.905542	0.898306	0.9416	0.90753	0.888696	0.961775	0.860945	0.919036	0.898155	0.235299	0.146004	0.222566	0.177423	0.143209	0.11638	0.154316	0.213102	0.137845	0.194325	0.162782	0.150241	0.171124	0.0374259	0.906945	0.0285206	0.73582	8.39075e-06	0.906229	0.899868	0.180441	0.125517	0.000687	0.0076626	0.0421256	0.017693	HS1BP3	AciI
cg23182840	3	4344661	0.93553	0.926482	0.924524	0.904392	0.964462	0.963135	0.921845	0.92389	0.931872	0.803989	0.29473	0.0951888	0.203479	0.158229	0.0900062	0.13933	0.187203	0.249465	0.124586	0.208018	0.172687	0.106485	0.169117	0.0631763	0.920012	0.0447248	0.750895	8.39075e-06	0.894356	0.906124	0.223642	0.130692	0.032126	0.0583375	0.0201632	0.0406859	SETMAR	AciI
cg23217575	1	207597138	0.923195	0.841161	0.88108	0.87892	0.813316	0.88782	0.834015	0.845144	0.874583	0.877191	0.189375	0.113604	0.114234	0.136054	0.0605021	0.0705245	0.0528786	0.248377	0.112447	0.166206	0.101098	0.225458	0.132563	0.0631701	0.865642	0.0319546	0.733079	8.39075e-06	0.721003	0.81842	0.0912587	0.101668	0.120158	0.0051037	0.0229757	0.041166	CR2	HhaI
cg23304605	14	91866373	0.0129183	0.0395144	0.0379295	0.031807	0.042219	0.0284418	0.149901	0.0261123	0.0317928	0.0421148	0.958275	0.956627	0.922327	0.969975	0.950123	0.925707	0.946186	0.923507	0.948595	0.91149	0.942808	0.964585	0.94335	0.0185928	0.0442751	0.0381573	0.899075	8.39075e-06	0.0713721	0.0599796	0.919239	0.906613	0.0318577	0.0177606	0.0030879	0.0435101	CCDC88C	AciI
cg23306063	19	10463879	0.925707	0.870285	0.880378	0.907056	0.930229	0.927408	0.939969	0.898737	0.9124	0.893378	0.148055	0.144014	0.207587	0.0849896	0.209114	0.242631	0.245569	0.211174	0.229104	0.166451	0.112891	0.180594	0.181848	0.0515247	0.908555	0.022873	0.726707	8.39075e-06	0.86633	0.862613	0.189365	0.263185	0.0039549	0.0676163	0.0182215	0.0540715	ICAM3	HpaII
cg23314826	8	102450991	0.976349	0.959831	0.964117	0.961449	0.95922	0.975964	0.98453	0.954963	0.963501	0.972587	0.21064	0.238488	0.23892	0.166774	0.211385	0.165836	0.196837	0.255473	0.184055	0.235512	0.230109	0.188507	0.210211	0.0300002	0.967251	0.00950934	0.75704	8.39075e-06	0.947188	0.932904	0.274923	0.24829	0.0126429	0.0263154	0.0360022	0.0369048	GRHL2	HpaII
cg23352695	17	29648811	0.0507219	0.0576053	0.06112	0.0298916	0.00833221	0.0729176	0.0926618	0.0558759	0.0449289	0.0651864	0.833665	0.802489	0.857044	0.828463	0.821523	0.860027	0.853687	0.811869	0.785466	0.820713	0.819495	0.835145	0.827465	0.0223538	0.0539242	0.0231053	0.773541	8.39075e-06	0.0411363	0.0473621	0.794479	0.741343	0.016469	0.0390299	0.0625642	0.08018	EVI2A	AciI
cg23359665	6	32120907	0.916915	0.870818	0.937748	0.913049	0.931393	0.956948	0.955793	0.947298	0.890501	0.892048	0.0308464	0.0368138	0.0178352	0.0176077	0.057211	0.02651	0.0288745	0.0519496	0.0292958	0.0333064	0.0262187	0.0232404	0.0316425	0.0121484	0.921251	0.0297189	0.889609	8.39075e-06	0.835126	0.909312	0.0436121	0.0258346	0.0356916	0.0220806	0.0257769	0.0313763	PPT2	AfeI	HhaI
cg23361659	2	28914775	0.853996	0.838671	0.821242	0.867645	0.855442	0.854079	0.937308	0.849465	0.850924	0.85855	0.188129	0.156604	0.183553	0.148838	0.131284	0.124656	0.0979705	0.18548	0.129104	0.14122	0.110475	0.138177	0.144624	0.0293133	0.858732	0.0303009	0.714108	8.39075e-06	0.829006	0.846772	0.154173	0.147329	0.0096652	0.0086699	0.0293802	0.0160449	PPP1CB	AciI
cg23421114	10	11940635	0.867253	0.845927	0.855568	0.861707	0.857484	0.841441	0.834495	0.832751	0.834314	0.857285	0.216569	0.154037	0.203812	0.179098	0.191468	0.115054	0.201448	0.213638	0.239217	0.18951	0.165124	0.148354	0.184777	0.0344651	0.848823	0.0126261	0.664045	8.39075e-06	0.80515	0.803909	0.184317	0.142498	0.0407765	0.0535752	0.0194955	0.0489701	PROSER2-AS1	AciI
cg23440816	1	223948910	0.937113	0.93258	0.942903	0.934744	0.953601	0.988543	0.972878	0.919071	0.928739	0.930613	0.0512611	0.085408	0.0641446	0.0505807	0.0427521	0.0343544	0.0532131	0.113724	0.076446	0.0633951	0.0331754	0.0408139	0.0591057	0.0235013	0.944078	0.0216241	0.884973	8.39075e-06	0.912635	0.909347	0.0921753	0.0990432	0.0199455	0.0442534	0.0280307	0.0562911	CAPN2	BstUI.2
cg23460145	11	73073425	0.887027	0.879731	0.900874	0.882949	0.92467	0.941603	0.954311	0.858136	0.866056	0.872042	0.163589	0.190434	0.162102	0.169409	0.21611	0.13574	0.155213	0.216147	0.278449	0.204358	0.13854	0.184639	0.184561	0.0401939	0.89674	0.032897	0.712179	8.39075e-06	0.850803	0.840041	0.223811	0.245443	0.0289289	0.0846283	0.0617087	0.0293327	RELT	HpaII
cg23482872	2	240454010	0.877319	0.877694	0.896206	0.884599	0.870852	0.913608	0.813575	0.892899	0.872424	0.883928	0.192987	0.218764	0.265494	0.128709	0.127288	0.107436	0.191043	0.177597	0.166073	0.208876	0.281731	0.159427	0.185452	0.0532801	0.878311	0.0261032	0.692859	8.39075e-06	0.8343	0.846191	0.194829	0.128806	0.0433938	0.0246614	0.0706648	0.0015178	HDAC4	HpyCH4IV	PmlI
cg23503342	3	107872309	0.845318	0.836995	0.831937	0.847219	0.82659	0.896579	0.902553	0.856789	0.839049	0.865732	0.289944	0.142821	0.174321	0.131428	0.153624	0.135005	0.177729	0.184109	0.219051	0.204858	0.227286	0.157053	0.183102	0.0461161	0.854876	0.0262048	0.671774	8.39075e-06	0.841098	0.78492	0.18704	0.167298	0.0041025	0.0416705	0.0127185	0.0136744	CD47	AgeI	HpaII
cg23505823	12	123215524	0.778592	0.892062	0.897478	0.91923	0.909009	0.907036	0.839923	0.824845	0.855106	0.921398	0.0819176	0.0720913	0.0886418	0.076899	0.0922036	0.110599	0.110733	0.129897	0.0828643	0.125942	0.0957878	0.0971797	0.097063	0.0186827	0.874468	0.0477513	0.777405	8.39075e-06	0.843488	0.817167	0.215355	0.204912	0.0485741	0.0918423	0.126713	0.112708	HCAR1	HpaII
cg23527418	2	202737576	0.926103	0.897635	0.916643	0.895657	0.891145	0.893085	0.973783	0.901432	0.877032	0.921173	0.204471	0.13421	0.178237	0.173916	0.163656	0.105322	0.110704	0.266902	0.169507	0.222086	0.142441	0.186239	0.171474	0.0461146	0.909369	0.027189	0.737894	8.39075e-06	0.860067	0.853683	0.177829	0.158376	0.0375681	0.0374611	0.0004085	0.0052806	CDK15	HpaII
cg23545105	4	48908833	0.0422316	0.0696233	0.041004	0.102068	0.0943641	0.0261909	0.111147	0.0569554	0.103981	0.0508917	0.730386	0.80032	0.83993	0.88643	0.828079	0.885523	0.867837	0.763612	0.766127	0.648168	0.842916	0.831314	0.807553	0.0702446	0.0698457	0.0307969	0.737708	8.39075e-06	0.0768723	0.0922985	0.777463	0.78728	0.00724895	0.00206555	0.0624663	0.0407987	OCIAD2	AciI
cg23549534	14	77492902	0.948531	0.914731	0.878707	0.912864	0.93197	0.912918	0.930188	0.909963	0.871921	0.926111	0.108064	0.0787273	0.126332	0.13555	0.158174	0.110881	0.146174	0.163645	0.101263	0.150021	0.0992506	0.116226	0.124526	0.0264739	0.91379	0.0234736	0.789265	8.39075e-06	0.880264	0.87641	0.205547	0.237126	0.0344674	0.0555592	0.0792146	0.0789514	IRF2BPL	HpaII
cg23574899	6	31468571	0.850054	0.81621	0.811968	0.80923	0.836742	0.802407	0.958996	0.839663	0.769372	0.775076	0.183751	0.13189	0.203208	0.171047	0.142053	0.0981024	0.104813	0.165536	0.0393688	0.131039	0.0951072	0.15776	0.135306	0.0455895	0.826972	0.0532186	0.691665	8.39075e-06	0.732881	0.784931	0.16467	0.0933722	0.0833292	0.0518113	0.0385378	0.0486812	MICB	HpyCH4IV	PmlI
cg23791011	10	124219564	0.146697	0.181305	0.195355	0.162217	0.151138	0.130279	0.126907	0.165764	0.201874	0.187767	0.822014	0.858464	0.861147	0.847248	0.848495	0.847212	0.8585	0.824533	0.81493	0.84708	0.857058	0.845051	0.844311	0.0154975	0.16493	0.0263677	0.679381	8.39075e-06	0.17493	0.120896	0.828233	0.834854	0.0063756	0.0302421	0.0329137	0.0136417	HTRA1	AciI
cg23881926	8	59058656	0	0.000938198	0.00265158	0	0.00797226	0.00477528	0	0.00315668	0	0.010465	0.921015	0.789228	0.860823	0.969603	0.935318	0.890767	0.936225	0.903477	0.94409	0.882356	0.908076	0.960678	0.908471	0.049442	0.0029959	0.00371182	0.905475	0.000186775	0.0258571	0.0176562	0.868667	0.904049	0.0249189	0.00968397	0.0078441	0.0312685	FAM110B	EagI.1
cg23887948	15	74494854	0.887694	0.831921	0.863984	0.867285	0.871727	0.864218	0.912345	0.866359	0.841252	0.830742	0.0545906	0.060164	0.108574	0.0495554	0.0973339	0.0648421	0.00944293	0.0600777	0.0531355	0.0920075	0.00578486	0.0714305	0.0605782	0.031055	0.863753	0.0250037	0.803174	8.39075e-06	0.848044	0.842778	0.120796	0.113197	0.0161229	0.0289481	0.0122221	0.0158627	STRA6	AciI
cg23949574	2	240302855	0.0545269	0.0345346	0.0212941	0.0696367	0.0362673	0.122238	0.0763629	0.0353135	0.016909	0.0524077	0.824623	0.886155	0.86013	0.880633	0.85443	0.823723	0.87768	0.812011	0.790529	0.801498	0.801726	0.85933	0.839373	0.0341959	0.051949	0.0313576	0.787423	8.39075e-06	0.06095	0.077523	0.829635	0.795658	0.0264154	0.0412556	0.0304945	0.0587723	HDAC4	BstUI.2
cg23966363	19	937630	0.0444411	0.0518926	0.0632485	0.0855518	0.0467551	0.0578207	0.0695537	0.0462026	0.0594808	0.0541491	0.795451	0.796321	0.814378	0.828652	0.779517	0.810295	0.81025	0.752758	0.76304	0.804969	0.795389	0.839087	0.799176	0.0249652	0.0579096	0.0125781	0.741266	8.39075e-06	0.0537297	0.0369699	0.807573	0.755217	0.00183706	0.00978513	0.0068055	0.0243003	ARID3A	HpyCH4IV
cg24006721	1	25258225	0.974445	0.960429	0.968363	0.957789	0.974816	0.967077	0.921216	0.948603	0.975404	0.963078	0.0849314	0.0186325	0.0379792	0.0651817	0.0230115	0.102121	0.0479969	0.0779893	0.0439138	0.0671571	0.0691429	0.0458568	0.0569928	0.0251174	0.961122	0.0164029	0.904129	8.39075e-06	0.947667	0.949938	0.0642013	0.0586599	0.0127616	0.0248779	0.0262222	0.0356484	RUNX3	HhaI
cg24033224	12	131438016	0.986742	0.984847	0.986158	0.983818	0.971487	0.98765	0.989584	0.982605	0.985248	0.979175	0.263188	0.219617	0.229001	0.227838	0.228374	0.16268	0.206926	0.330026	0.24008	0.239537	0.206344	0.198016	0.229302	0.0405152	0.983732	0.00516469	0.754429	8.39075e-06	0.972888	0.970556	0.26239	0.237579	0.0119593	0.0009311	0.0333893	0.0092053	GPR133	HhaI
cg24042578	1	2066981	0.832144	0.833467	0.883247	0.811914	0.872045	0.812783	0.879539	0.81664	0.794658	0.794519	0.173195	0.117509	0.1528	0.156886	0.0947537	0.127738	0.112109	0.165602	0.12902	0.145687	0.137618	0.138127	0.137587	0.0229227	0.833096	0.0338098	0.695509	8.39075e-06	0.781815	0.854518	0.115051	0.115454	0.0516519	0.0175271	0.037749	0.0206998	PRKCZ	HpaII
cg24046017	8	90913265	0.955357	0.946766	0.935123	0.936303	0.955136	0.94782	0.818508	0.935405	0.948786	0.955767	0.197689	0.0912961	0.165465	0.0075699	0.105718	0.0477421	0.0600864	0.146654	0.111776	0.233058	0.190563	0.178706	0.128027	0.0686191	0.933497	0.0412226	0.80547	8.39075e-06	0.872693	0.864349	0.196099	0.0659299	0.0740729	0.0907874	0.030634	0.0397882	OSGIN2	HpaII
cg24100671	5	10551547	0.791107	0.761794	0.817295	0.783564	0.835406	0.787955	0.91483	0.769946	0.784554	0.797353	0.129429	0.0659412	0.0904428	0.0572519	0.104944	0.0784956	0.0844078	0.0874544	0.0791511	0.0841641	0.0722729	0.0697196	0.0836396	0.0190488	0.804381	0.0442838	0.720741	8.39075e-06	0.758683	0.780969	0.0449705	0.0783314	0.0031115	0.0544371	0.0454723	0.0266131	ANKRD33B	HpaII
cg24152976	2	236100696	0.958818	0.937616	0.945349	0.946209	0.936774	0.950366	0.922247	0.921512	0.940922	0.93658	0.177884	0.215133	0.179431	0.223348	0.319126	0.225044	0.183427	0.236078	0.178689	0.207468	0.394633	0.186904	0.227264	0.0658679	0.939639	0.0116097	0.712376	8.39075e-06	0.896028	0.915335	0.214944	0.287896	0.0415885	0.0214392	0.035513	0.0312304	SH3BP4	AciI
cg24192909	8	8469173	0.879456	0.882744	0.872959	0.815215	0.847048	0.832171	0.910644	0.854304	0.861005	0.857139	0.201959	0.177491	0.257877	0.143752	0.204787	0.115141	0.153423	0.214818	0.190939	0.228036	0.144807	0.186879	0.184992	0.0404756	0.861268	0.0270844	0.676276	8.39075e-06	0.838195	0.847943	0.208179	0.144582	0.0445492	0.0008955	0.049698	0.0602049	CLDN23	HpaII
cg24206431	17	78161467	0.834846	0.850632	0.840865	0.852253	0.843544	0.852	0.878273	0.804274	0.807565	0.836676	0.21138	0.15853	0.182285	0.189414	0.158509	0.169886	0.143435	0.176038	0.159532	0.175154	0.119119	0.157918	0.166767	0.0233381	0.840093	0.0217339	0.673326	8.39075e-06	0.823027	0.821935	0.152264	0.164086	0.0276052	0.0216091	0.030021	0.0055764	CARD14	HpaII
cg24217894	12	58120635	0.875579	0.879298	0.916278	0.863471	0.913736	0.906778	0.947398	0.899699	0.852093	0.895243	0.113629	0.0504457	0.101075	0.0905787	0.0899378	0.075126	0.0676242	0.105333	0.0853734	0.072636	0.0989901	0.094212	0.08708	0.0178937	0.894957	0.0282232	0.807877	8.39075e-06	0.803564	0.871705	0.0739692	0.0812035	0.0757338	0.0420305	0.0271055	0.00873433	LOC100130776	AciI
cg24281267	6	35479648	0.152403	0.228931	0.249939	0.169242	0.164961	0.152848	0.0555654	0.215106	0.162899	0.249409	0.869578	0.85499	0.829443	0.931816	0.897232	0.929327	0.898382	0.866732	0.9385	0.736078	0.926431	0.943094	0.885134	0.0596774	0.18013	0.0586447	0.705003	8.39075e-06	0.249919	0.197837	0.820699	0.857699	0.0209876	0.0328762	0.0087438	0.0395331	TULP1	AciI
cg24301930	11	65408496	0.0161813	0.0309809	0.0332035	0.0268389	0.0268746	0.0582302	0.0529799	0.0311189	0.0547221	0.0378327	0.849766	0.928436	0.850448	0.904862	0.924699	0.899231	0.890696	0.809146	0.85927	0.861937	0.917108	0.888542	0.882012	0.0361958	0.0368963	0.013925	0.845115	8.39075e-06	0.0316071	0.0270768	0.831185	0.866545	0.00062617	0.00020224	0.0192632	0.0581543	SIPA1	AciI
cg24302688	1	45240400	0.952435	0.913869	0.948571	0.936676	0.93402	0.969615	0.967243	0.927003	0.945458	0.947492	0.137553	0.163511	0.151637	0.127705	0.162844	0.0751908	0.130594	0.166089	0.132405	0.229855	0.174228	0.153952	0.150464	0.0363323	0.944238	0.0171665	0.793774	8.39075e-06	0.874913	0.893673	0.252893	0.175846	0.0389557	0.0403465	0.101256	0.0130024	RPS8	BstUI.2
cg24330456	6	30038955	0.913273	0.868783	0.900546	0.842729	0.877652	0.913279	0.882819	0.894395	0.862663	0.853873	0.173203	0.155307	0.283002	0.162823	0.24559	0.10979	0.137608	0.140047	0.100505	0.157995	0.0840817	0.125018	0.156247	0.057558	0.881001	0.0243709	0.724754	8.39075e-06	0.873623	0.84454	0.251797	0.16771	0.00484	0.0331113	0.031205	0.0778796	PPP1R11	HhaI
cg24343720	21	31539057	0.763758	0.751992	0.794663	0.780313	0.79645	0.801277	0.857565	0.756697	0.754088	0.786241	0.290953	0.227531	0.208354	0.247188	0.169408	0.122876	0.132705	0.207608	0.202206	0.285803	0.100066	0.134703	0.194117	0.0632453	0.784304	0.0317473	0.590188	8.39075e-06	0.68612	0.758928	0.19865	0.100696	0.0658724	0.0375228	0.009704	0.0687121	CLDN17	HpyCH4IV
cg24408469	22	46770440	0.0386392	0.0579717	0.0363752	0.0583156	0.0294058	0.0288482	0.0219446	0.0529792	0.0474773	0.0452692	0.746753	0.834633	0.774373	0.853698	0.849831	0.839806	0.867282	0.754547	0.866357	0.746544	0.826981	0.838012	0.816568	0.0470736	0.0417226	0.0127301	0.774845	8.39075e-06	0.0796906	0.0641434	0.780734	0.821124	0.0217188	0.0347375	0.0063612	0.0287069	TRMU	HpaII
cg24457649	10	73472344	0.0858277	0.14327	0.139257	0.129822	0.162896	0.148407	0.152896	0.160226	0.189494	0.177478	0.808781	0.857754	0.802187	0.921253	0.808149	0.836841	0.85102	0.793477	0.79487	0.763344	0.812493	0.852912	0.825257	0.0414068	0.148957	0.0284247	0.676299	8.39075e-06	0.177738	0.177649	0.798165	0.784459	0.0344681	0.0147525	0.004022	0.0236901	C10orf105	HpaII
cg24491784	15	96887824	0.173521	0.185636	0.239857	0.171213	0.17059	0.162349	0.143913	0.186585	0.158844	0.187393	0.800866	0.787692	0.843167	0.841847	0.79312	0.823826	0.854363	0.811751	0.820735	0.819592	0.808243	0.833773	0.819914	0.0207551	0.17799	0.0256936	0.641925	8.39075e-06	0.191074	0.152939	0.790005	0.788584	0.0054379	0.0176504	0.0531616	0.0045357	NR2F2	BstUI.2
cg24522254	2	174878113	0.832031	0.810797	0.86543	0.817963	0.88361	0.907968	0.807263	0.799151	0.858445	0.822702	0.0642248	0.202221	0.348983	0.0597507	0.201935	0.0981886	0.0685961	0.101298	0.096071	0.172488	0.0447239	0.0624295	0.126743	0.089381	0.840536	0.0364341	0.713793	8.39075e-06	0.771575	0.818287	0.32609	0.248623	0.039222	0.0653229	0.0228929	0.0466884	SP3	AciI
cg24550149	1	55246954	0.941224	0.77546	0.771951	0.84114	0.86007	0.870869	0.968082	0.812109	0.843851	0.865729	0.0610451	0.273428	0.0560582	0.0471613	0.0402511	0.369709	0.0420458	0.0666977	0.0525674	0.0349177	0.0622784	0.0272715	0.0944526	0.108681	0.855049	0.0632406	0.760596	8.39075e-06	0.741408	0.801062	0.051807	0.0670756	0.0340528	0.0590086	0.00425112	0.0268246	PARS2	HhaI	KasI
cg24598922	6	144143992	0.852384	0.881759	0.865734	0.864308	0.891542	0.858998	0.931252	0.851027	0.861043	0.873493	0.135964	0.0949452	0.120005	0.105395	0.0876612	0.124775	0.125832	0.0982967	0.140125	0.110901	0.104039	0.0957315	0.111973	0.01713	0.873154	0.0240114	0.761181	8.39075e-06	0.846509	0.81961	0.103428	0.0772718	0.0352494	0.0719318	0.0165767	0.0103894	LTV1	HpaII
cg24619378	5	140871385	0.048458	0.081288	0.0473326	0.0510616	0.0239553	0.0648939	0.0494827	0.0415276	0.144194	0.0634331	0.76486	0.879625	0.75176	0.831773	0.832296	0.846141	0.845006	0.80057	0.737743	0.786776	0.781673	0.80778	0.8055	0.042846	0.0615627	0.0327918	0.743938	8.39075e-06	0.0892158	0.0330846	0.769053	0.82279	0.0079278	0.00912933	0.0172932	0.0095059	PCDHGC5	HhaI
cg24626659	10	134754286	0.856313	0.818825	0.837888	0.833099	0.767798	0.819931	0.864856	0.818202	0.800996	0.862224	0.194636	0.146634	0.134604	0.174663	0.121125	0.138099	0.0649605	0.172551	0.1824	0.275959	0.126271	0.0915456	0.151954	0.054284	0.828013	0.0299144	0.676059	8.39075e-06	0.769236	0.716318	0.140119	0.140369	0.0495896	0.0514799	0.0055149	0.0192446	TTC40	AciI
cg24636368	17	46388447	0.798501	0.816263	0.792442	0.780971	0.866688	0.788161	0.807304	0.774689	0.783389	0.817957	0.0721572	0.040664	0.0636539	0.0168644	0.0437102	0.062733	0.057921	0.0830043	0.0475092	0.0656623	0.0548752	0.0542157	0.0552475	0.0169995	0.802636	0.0268663	0.747389	8.39075e-06	0.77679	0.814943	0.0474837	0.0324858	0.0394728	0.0517443	0.0161703	0.0112244	SKAP1	HpaII
cg24650915	5	138299677	0.887465	0.870967	0.856755	0.860141	0.826163	0.859548	0.917309	0.848627	0.848953	0.858582	0.211204	0.169348	0.154544	0.137097	0.173012	0.10567	0.165482	0.184567	0.153929	0.181952	0.110667	0.103885	0.15428	0.0340147	0.863451	0.0246055	0.709171	8.39075e-06	0.857815	0.827632	0.147462	0.150146	0.0131519	0.0014698	0.0070815	0.0228659	LRRTM2	HpaII
cg24690709	4	100768712	0.111789	0.158102	0.172069	0.0913536	0.147488	0.104901	0.189952	0.135946	0.150625	0.156258	0.804148	0.77092	0.834738	0.825686	0.783736	0.801026	0.832953	0.781053	0.727731	0.809965	0.794363	0.800077	0.7972	0.0296949	0.141848	0.0310217	0.655351	8.39075e-06	0.124794	0.14551	0.76198	0.7772	0.0333086	0.0019789	0.0727583	0.0065353	DAPP1	HpyCH4IV	SnaBI
cg24718197	17	79485709	0.816515	0.802334	0.7989	0.772597	0.839336	0.820448	0.911914	0.822014	0.759033	0.793157	0.170275	0.0528571	0.0926149	0.0567252	0.0841947	0.0609949	0.0567506	0.0911656	0.0698577	0.109779	0.115837	0.100229	0.0884401	0.0336554	0.813625	0.0419973	0.725185	8.39075e-06	0.760082	0.825215	0.101653	0.0893649	0.0422526	0.0141211	0.00903806	0.00517021	ACTG1	BstUI.2
cg24731441	22	46481822	0.798351	0.777286	0.839194	0.799089	0.814419	0.849831	0.827912	0.80006	0.798253	0.782852	0.144411	0.150277	0.144052	0.11907	0.101106	0.15901	0.164225	0.187244	0.137883	0.176472	0.134809	0.141018	0.146631	0.0235632	0.808725	0.0237152	0.662093	8.39075e-06	0.757258	0.759225	0.20769	0.214779	0.0200281	0.0551936	0.0636382	0.113673	MIRLET7BHG	HpaII
cg24738346	1	27479312	0.832406	0.817489	0.818275	0.874225	0.836014	0.868388	0.896465	0.850509	0.814532	0.834219	0.21076	0.0946698	0.143502	0.148802	0.134453	0.118259	0.159634	0.176885	0.142585	0.121791	0.127213	0.121856	0.141701	0.0304469	0.844252	0.0275468	0.702551	8.39075e-06	0.81406	0.814639	0.14475	0.129138	0.0034294	0.021375	0.0012482	0.0053148	SLC9A1	AciI
cg24750887	4	89534723	0.0930205	0.107801	0.116729	0.105814	0.0711033	0.0982564	0.162248	0.121464	0.0991028	0.103567	0.833763	0.749937	0.851621	0.860325	0.857774	0.848788	0.849905	0.787689	0.811856	0.749817	0.795373	0.777393	0.81452	0.0415293	0.107911	0.0235339	0.706609	8.39075e-06	0.0891848	0.101032	0.757927	0.773881	0.0186163	0.0299291	0.0936933	0.0838929	HERC3	HhaI
cg24757533	17	74494286	0.977066	0.962833	0.971753	0.97794	0.982135	0.987432	0.988562	0.982493	0.971191	0.981347	0.0303811	0.0104359	0.00486301	0.00970299	0.0136471	0.00365389	0.00652082	0.0116738	0.00613102	0.00863112	0.00586171	0.0110814	0.0102153	0.00703962	0.978275	0.00792014	0.96806	8.39075e-06	0.946351	0.953148	0.0308864	0.0288253	0.0164813	0.0289861	0.0260234	0.0151782	RHBDF2	AciI
cg24757778	10	60616392	0.829899	0.815053	0.831777	0.802072	0.78276	0.832186	0.871019	0.835836	0.798249	0.862176	0.20738	0.189962	0.203358	0.182312	0.170939	0.184672	0.202163	0.214887	0.203362	0.189451	0.142614	0.178486	0.189132	0.0196479	0.826103	0.0275904	0.636971	8.39075e-06	0.834144	0.746117	0.162424	0.190822	0.0190909	0.0366433	0.0409333	0.0198832	FAM133CP	AfeI	HhaI
cg24769398	3	188666022	0.871426	0.882992	0.854435	0.892671	0.884231	0.862412	0.947797	0.855692	0.867819	0.884316	0.237571	0.186467	0.287139	0.241828	0.194484	0.138508	0.180242	0.284233	0.204333	0.239728	0.240494	0.245697	0.223394	0.0436854	0.880379	0.0270323	0.656985	8.39075e-06	0.822292	0.863688	0.215606	0.184557	0.0606991	0.0205432	0.0715337	0.0099273	TPRG1	AciI
cg24788034	19	2588241	0.931243	0.868033	0.929342	0.937357	0.92737	0.922674	0.860711	0.921928	0.916581	0.901917	0.245751	0.146927	0.212505	0.128694	0.205622	0.0885382	0.147338	0.28202	0.106064	0.175863	0.11436	0.125246	0.164911	0.0600458	0.911715	0.026767	0.746805	8.39075e-06	0.865824	0.90886	0.267994	0.236395	0.002209	0.0185093	0.0554887	0.0307729	GADD45B	HpaII
cg24791188	19	17877419	0.774624	0.779445	0.816581	0.765812	0.775478	0.798555	0.774999	0.765257	0.759665	0.795796	0.242387	0.197536	0.271107	0.237011	0.204518	0.171312	0.226534	0.235414	0.219017	0.216769	0.166347	0.204473	0.216035	0.0297568	0.780621	0.017748	0.564586	8.39075e-06	0.782649	0.75067	0.228588	0.20636	0.0032047	0.0248075	0.0425189	0.0018422	FCHO1	AfeI	HhaI
cg24798010	19	6464885	0.828386	0.822672	0.81155	0.834509	0.845009	0.821703	0.943775	0.848058	0.80186	0.81689	0.174177	0.133821	0.204868	0.0405775	0.235292	0.137664	0.14275	0.147092	0.0528424	0.0337228	0.10087	0.153178	0.129738	0.0630837	0.837441	0.0399889	0.707703	8.39075e-06	0.744588	0.786843	0.168569	0.0918718	0.0780843	0.058166	0.0362986	0.14342	CRB3	HhaI
cg24834590	1	22774520	0.868319	0.847019	0.883191	0.876713	0.867202	0.910883	0.873856	0.850308	0.844187	0.878072	0.20294	0.145126	0.193728	0.169304	0.213304	0.156602	0.180848	0.223092	0.182057	0.136876	0.165941	0.178487	0.179026	0.026306	0.869975	0.0198979	0.690949	8.39075e-06	0.823316	0.836434	0.162595	0.154629	0.0237026	0.030768	0.0311331	0.0586754	ZBTB40	HpaII
cg24866363	5	80050837	0.104507	0.122736	0.111	0.0827711	0.130667	0.0891435	0.114003	0.0909586	0.12997	0.0902387	0.802201	0.802885	0.826536	0.837994	0.807841	0.818217	0.823724	0.759847	0.820581	0.778228	0.81932	0.806213	0.808632	0.0216262	0.1066	0.0177927	0.702033	8.39075e-06	0.102191	0.0782374	0.789838	0.784771	0.0205454	0.0524298	0.0366982	0.02307	DHFR	HpaII
cg24872117	19	42356072	0.872029	0.79643	0.880158	0.850174	0.877669	0.894614	0.758719	0.82144	0.773711	0.874282	0.24114	0.187471	0.128146	0.101942	0.114499	0.13391	0.171318	0.251992	0.157258	0.113317	0.147354	0.114431	0.155231	0.049741	0.839922	0.0489472	0.684691	8.39075e-06	0.80857	0.801528	0.16807	0.14168	0.0121398	0.076141	0.0399231	0.0271809	DMRTC2	HpyCH4IV
cg24974729	11	67764320	0.878357	0.85631	0.837258	0.881456	0.901282	0.804907	0.935881	0.889315	0.881719	0.865665	0.19584	0.137356	0.226601	0.0752296	0.0693788	0.0681276	0.056582	0.120949	0.227175	0.391114	0.178185	0.196331	0.161906	0.0962125	0.873215	0.0356562	0.711309	8.39075e-06	0.859961	0.850543	0.261904	0.16082	0.0036505	0.0507387	0.0353031	0.091441	UNC93B1	AciI
cg25108988	3	6109053	0.855634	0.836536	0.825975	0.816126	0.861477	0.83319	0.801418	0.838922	0.829685	0.818677	0.135583	0.153022	0.142929	0.152767	0.147435	0.140422	0.123214	0.157002	0.159235	0.153828	0.166161	0.148406	0.148334	0.0115594	0.831764	0.0179604	0.68343	8.39075e-06	0.833852	0.845776	0.12853	0.125125	0.0026835	0.0157012	0.0143998	0.0223106	GRM7	HpyCH4IV
cg25139229	10	49674458	0.982258	0.968483	0.952817	0.95961	0.953793	0.96912	0.917188	0.975213	0.972065	0.967379	0.078197	0.0467342	0.0563592	0.060515	0.059796	0.0392688	0.0458612	0.0450102	0.0539795	0.0730037	0.00600804	0.0414138	0.0505122	0.0184902	0.961793	0.018175	0.91128	8.39075e-06	0.946482	0.949926	0.084422	0.0513471	0.0220006	0.0038673	0.0280629	0.00844896	ARHGAP22	BstUI.2	SacII.2
cg25178500	12	88827943	0.212262	0.217274	0.24826	0.145003	0.206501	0.206919	0.0978126	0.185664	0.234902	0.169013	0.898787	0.637237	0.917366	0.934895	0.536809	0.933563	0.93949	0.918693	0.827734	0.892393	0.899819	0.958002	0.857899	0.132419	0.192361	0.0448888	0.665538	8.39075e-06	0.160437	0.20025	0.863613	0.553321	0.0568363	0.0062513	0.053753	0.0165126	KITLG	HhaI
cg25291653	20	19867145	0.82516	0.859829	0.80083	0.869312	0.869687	0.813271	0.882598	0.842113	0.830696	0.831459	0.109211	0.105318	0.136409	0.133955	0.105523	0.149581	0.109879	0.154909	0.0797638	0.113247	0.116156	0.120823	0.119565	0.0210613	0.842495	0.0269133	0.722931	8.39075e-06	0.837568	0.838765	0.122429	0.109107	0.0222608	0.0309217	0.0139791	0.0035837	RIN2	BstUI.2
cg25342568	4	1768564	0.839867	0.838476	0.848116	0.806397	0.857326	0.838316	0.904877	0.811716	0.822546	0.808021	0.13043	0.10446	0.118012	0.107045	0.143796	0.118034	0.143909	0.105733	0.0955321	0.0992565	0.114371	0.130735	0.117609	0.0164445	0.837566	0.0293965	0.719956	8.39075e-06	0.751039	0.791766	0.0904244	0.109786	0.087437	0.0655602	0.0275877	0.0340101	FGFR3	EagI.1
cg25356715	12	1904796	0.934051	0.922554	0.9154	0.931937	0.914785	0.926363	0.900587	0.887291	0.886189	0.884854	0.0823832	0.246223	0.0883105	0.102944	0.180989	0.145632	0.389559	0.211313	0.123494	0.286086	0.214645	0.0805889	0.179347	0.0952803	0.910401	0.0192614	0.731054	8.39075e-06	0.876796	0.878557	0.127032	0.242231	0.0457582	0.0362279	0.0387216	0.0612419	LRTM2	AciI
cg25370658	6	7673306	0.88159	0.880993	0.855962	0.850003	0.887304	0.84617	0.86911	0.852232	0.842609	0.851656	0.138303	0.0993605	0.18962	0.137744	0.154789	0.115839	0.129321	0.182991	0.160223	0.138559	0.143537	0.121907	0.142683	0.0262002	0.861763	0.0164795	0.71908	8.39075e-06	0.822805	0.83344	0.140856	0.123519	0.0581882	0.0538636	0.0487645	0.03127	BMP6	HpaII
cg25383093	6	83902161	0.829799	0.779019	0.818016	0.80528	0.840283	0.768009	0.923706	0.797041	0.799372	0.856893	0.240188	0.212877	0.255443	0.214085	0.183136	0.167866	0.0938029	0.255827	0.200853	0.225193	0.179495	0.174258	0.200252	0.045209	0.821742	0.0449061	0.62149	8.39075e-06	0.790533	0.79342	0.201049	0.144623	0.0115145	0.0468631	0.0543939	0.0385123	PGM3	AciI
cg25386676	5	172175721	0.988633	0.975553	0.980513	0.989222	0.986575	0.990659	0.984911	0.987396	0.981711	0.981024	0.0429181	0.00358339	0.050845	0.0200397	0.055141	0.0509455	0.0311879	0.0746052	0.0247177	0.0409694	0.0301809	0.0279151	0.0377541	0.0188085	0.98462	0.00478246	0.946866	8.39075e-06	0.962918	0.956924	0.025167	0.0374074	0.0126348	0.0296508	0.0256779	0.0177336	DUSP1	AciI
cg25407085	6	82959740	0.844506	0.803689	0.826739	0.842101	0.83147	0.797928	0.786456	0.846738	0.855001	0.836212	0.193313	0.0751833	0.23974	0.124993	0.152737	0.14681	0.169735	0.177967	0.0702735	0.113592	0.125531	0.191073	0.148412	0.0497986	0.827084	0.0232027	0.678672	8.39075e-06	0.730868	0.79495	0.179053	0.0820947	0.0728212	0.03652	0.0606875	0.0706426	IBTK	HpyCH4IV
cg25449950	4	24797174	0.914102	0.901519	0.942531	0.909768	0.966907	0.964592	0.985336	0.910251	0.86141	0.938455	0.0724133	0.00750268	0.013882	0.0113644	0.0230846	0	0.0126372	0.016959	0.0130701	0.0184836	0.0121746	0.0137559	0.0179439	0.0180608	0.929487	0.0371401	0.911543	8.39075e-06	0.887627	0.927937	0.0377752	0.00356536	0.0138922	0.0389693	0.0238931	0.0195192	SOD3	BstUI.1
cg25510838	7	1560381	0.83948	0.82662	0.846562	0.822726	0.828671	0.855305	0.917501	0.825161	0.789867	0.834994	0.278143	0.210804	0.242477	0.197577	0.160877	0.183242	0.189905	0.255725	0.199928	0.185049	0.19335	0.218718	0.209649	0.0337808	0.838689	0.0327127	0.629039	8.39075e-06	0.772757	0.785679	0.193881	0.157751	0.0538628	0.0429913	0.0485961	0.0031259	MAFK	HpyCH4IV	AatII
cg25513853	17	72272298	0.895392	0.843905	0.867689	0.883422	0.901072	0.856169	0.876312	0.870489	0.882463	0.890184	0.158075	0.264176	0.351676	0.0463962	0.186607	0.0861056	0.201695	0.119159	0.193664	0.103246	0.104567	0.0442636	0.154969	0.0907519	0.87671	0.0177032	0.721741	8.39075e-06	0.835584	0.822776	0.42673	0.253143	0.0083204	0.0782959	0.0750538	0.066536	DNAI2	HpaII
cg25520910	2	114576197	0.771572	0.762249	0.774286	0.768472	0.790676	0.750964	0.841885	0.784618	0.762828	0.800778	0.0994503	0.0388477	0.0711167	0.0509025	0.0762577	0.0466852	0.0482646	0.0550213	0.0384026	0.0596206	0.0394991	0.0599013	0.0569975	0.0180728	0.780833	0.0259904	0.723835	8.39075e-06	0.701583	0.753347	0.0460084	0.0482057	0.0606663	0.0373294	0.0251083	0.028052	SLC35F5	HpyCH4IV	AatII
cg25598890	12	117501447	0.120613	0.117231	0.135641	0.0946553	0.135885	0.0960946	0.0435591	0.166325	0.154439	0.179544	0.767166	0.761428	0.78992	0.817383	0.746755	0.768854	0.761724	0.764956	0.781942	0.787614	0.773822	0.795462	0.776419	0.0190225	0.124399	0.0397857	0.65202	8.39075e-06	0.126303	0.137807	0.75418	0.743374	0.0090716	0.0019224	0.0357398	0.0033815	TESC	AciI
cg25639866	11	58262000	0.805117	0.831887	0.81152	0.798616	0.808793	0.831291	0.852924	0.833916	0.780375	0.815647	0.179672	0.180217	0.182834	0.150228	0.157924	0.186219	0.221763	0.225288	0.139645	0.159511	0.159408	0.157652	0.17503	0.0267838	0.817009	0.0208763	0.641978	8.39075e-06	0.804107	0.773172	0.161726	0.142777	0.0277798	0.0356211	0.0211076	0.0151475	OR5B21	HpyCH4IV	PmlI
cg25666403	22	30662994	0.00761208	0.0150249	0.00589195	0.0147419	0.0166904	0.0190655	0	0.0169265	0.0139312	0.00786917	0.818974	0.914088	0.858809	0.902707	0.874611	0.876486	0.896645	0.845322	0.899288	0.874513	0.886621	0.905799	0.879489	0.0277657	0.0117753	0.00608924	0.867713	8.39075e-06	0.0211275	0.0284143	0.843019	0.872435	0.00610266	0.0117239	0.01579	0.0021757	OSM	BstUI.1	HhaI
cg25738176	17	3848506	0.879014	0.860874	0.867904	0.849666	0.835754	0.78303	0.823852	0.816382	0.821268	0.814192	0.209622	0.105946	0.157524	0.184813	0.122708	0.180981	0.147093	0.222023	0.126464	0.132128	0.153672	0.133807	0.156398	0.0360836	0.835194	0.029246	0.678795	8.39075e-06	0.778523	0.802682	0.133431	0.162086	0.0823514	0.0330728	0.0240928	0.0393775	ATP2A3	SalI
cg25741118	1	54482237	0.852473	0.844926	0.845282	0.856894	0.834982	0.847995	0.913457	0.805106	0.808937	0.829996	0.209607	0.147411	0.149357	0.1142	0.131035	0.105123	0.10818	0.182079	0.142267	0.164442	0.088845	0.122386	0.138744	0.0346984	0.844005	0.0300006	0.70526	8.39075e-06	0.782882	0.822947	0.144165	0.175008	0.0620447	0.0120348	0.0051923	0.0439738	LDLRAD1	AciI
cg25757470	12	11760705	0.915399	0.905706	0.892093	0.918424	0.884744	0.905423	0.905075	0.918249	0.939058	0.890255	0.252385	0.220309	0.218829	0.190922	0.199159	0.163878	0.208278	0.28793	0.21588	0.197115	0.190694	0.148155	0.207794	0.0369339	0.907443	0.0161902	0.699648	8.39075e-06	0.865306	0.861908	0.178541	0.174841	0.0403995	0.0228366	0.0402872	0.0243184	ETV6	HpaII
cg25882256	1	25257759	0.914753	0.9076	0.909298	0.897503	0.918776	0.906015	0.928886	0.895199	0.907828	0.899625	0.191065	0.122193	0.197106	0.146441	0.160246	0.180071	0.107967	0.17541	0.0634766	0.171875	0.225981	0.0627496	0.150382	0.0517526	0.908548	0.0102466	0.758167	8.39075e-06	0.879205	0.888395	0.223444	0.19794	0.028395	0.0303815	0.0263383	0.0376937	RUNX3	HhaI
cg25922969	5	176793941	0.830674	0.853981	0.825311	0.850345	0.819982	0.825686	0.917117	0.823506	0.817632	0.827771	0.168682	0.113668	0.19534	0.141006	0.197486	0.128869	0.147999	0.162084	0.116462	0.114671	0.128049	0.147508	0.146818	0.0292275	0.8392	0.0299508	0.692382	8.39075e-06	0.803254	0.795755	0.150073	0.178166	0.0507268	0.0242269	0.0452673	0.0193195	RGS14	HhaI
cg25951288	18	77218480	0.975151	0.959809	0.969426	0.970062	0.969985	0.97982	0.991988	0.954703	0.965824	0.956599	0.148902	0.0669742	0.122511	0.106155	0.10504	0.0564736	0.0403123	0.142868	0.109664	0.139597	0.0887528	0.0717228	0.0999144	0.0355915	0.969337	0.0112411	0.869422	8.39075e-06	0.954294	0.941371	0.165638	0.172039	0.005515	0.0286138	0.0431271	0.0669985	NFATC1	HpaII
cg25982880	19	4916593	0.0128909	0.0396932	0.0306489	0.0215034	0.0309048	0.0306653	0.0346723	0.0361586	0.0650309	0.0393632	0.754537	0.847203	0.796053	0.833235	0.843784	0.777017	0.874826	0.784605	0.808986	0.786524	0.81475	0.840289	0.813484	0.0351848	0.0341531	0.0135919	0.779331	8.39075e-06	0.0523677	0.0450742	0.799926	0.803742	0.0126744	0.0141694	0.0038722	0.0400424	UHRF1	AciI
cg26019259	17	7677608	0.856901	0.856276	0.863173	0.939509	0.865952	0.879334	0.860682	0.828445	0.875409	0.867336	0.18961	0.156215	0.174974	0.156168	0.131996	0.157136	0.128571	0.160755	0.103686	0.133248	0.176771	0.138551	0.15064	0.0242858	0.869302	0.0282582	0.718662	8.39075e-06	0.830572	0.826217	0.148662	0.117867	0.0257034	0.0397356	0.0263114	0.0141286	RPL29P2	AciI
cg26082814	13	114065777	0.833823	0.833612	0.847118	0.848952	0.851926	0.838307	0.908637	0.814863	0.794632	0.807972	0.146478	0.150571	0.167308	0.12586	0.133362	0.150629	0.0973027	0.141713	0.0924253	0.161786	0.134573	0.106201	0.134017	0.0244256	0.837984	0.0311648	0.703967	8.39075e-06	0.823324	0.79693	0.125996	0.134514	0.0102877	0.0549962	0.0413127	0.0011526	ADPRHL1	AciI
cg26158194	11	1874320	0.0637506	0.0568348	0.0773936	0.0596384	0.0975468	0.0402891	0.0564367	0.0633878	0.0739003	0.0863547	0.777046	0.812099	0.805136	0.808176	0.789825	0.802017	0.798403	0.792913	0.785827	0.806228	0.831753	0.854196	0.805302	0.0208342	0.0675533	0.0165545	0.737748	8.39075e-06	0.0562073	0.082999	0.782489	0.750806	0.00062753	0.0145478	0.0226476	0.0390187	LSP1	HpyCH4IV
cg26165286	1	224958213	0.886519	0.842697	0.890555	0.885377	0.866398	0.856163	0.935988	0.851293	0.821949	0.884445	0.18899	0.12296	0.148924	0.132045	0.110747	0.172717	0.119793	0.12963	0.150446	0.129021	0.14486	0.0973248	0.137288	0.0256932	0.872138	0.0317244	0.73485	8.39075e-06	0.830539	0.866555	0.144004	0.12121	0.012158	0.0001574	0.0049202	0.0104625	CNIH3	HpyCH4IV
cg26189213	11	3361416	0.812316	0.849078	0.82293	0.838684	0.816887	0.828048	0.80209	0.86084	0.760124	0.872765	0.191787	0.0844207	0.0932935	0.094815	0.101752	0.10003	0.0594181	0.156047	0.121995	0.215573	0.103972	0.0939378	0.118087	0.0462193	0.826376	0.032125	0.708289	8.39075e-06	0.82219	0.792737	0.0888794	0.0625115	0.0268887	0.0241497	0.00441409	0.039241	ZNF195	HpaII
cg26223536	1	212820166	0.984309	0.983663	0.982232	0.982764	0.978317	0.974972	0.969309	0.984741	0.981446	0.98369	0.104098	0.168048	0.168132	0.0977974	0.0602483	0.0527914	0.0403372	0.129914	0.0647021	0.168901	0.104276	0.0862274	0.103789	0.0463058	0.980544	0.00496932	0.876755	8.39075e-06	0.957176	0.964172	0.17434	0.111793	0.0264869	0.0141448	0.0062078	0.0515451	FAM71A	BstUI.2
cg26256263	1	25258146	0.977013	0.961035	0.964747	0.966827	0.975785	0.972981	0.95958	0.953449	0.945667	0.965519	0.0307833	0.0160957	0.0334277	0.0110816	0.0498234	0.0222266	0.0315095	0.053363	0.139201	0.0640145	0.0116889	0.021145	0.0403634	0.0353835	0.96426	0.0098589	0.923897	8.39075e-06	0.94495	0.925935	0.0776059	0.0644098	0.0160851	0.0498497	0.0441782	0.0145864	RUNX3	AciI
cg26273417	13	107146164	0.082069	0.0805909	0.0945646	0.0895481	0.10583	0.088607	0.122438	0.100518	0.0929975	0.0999482	0.821532	0.853353	0.848278	0.789194	0.809393	0.869745	0.828699	0.739449	0.816225	0.802021	0.726595	0.824239	0.810727	0.042707	0.0957112	0.0123363	0.715016	8.39075e-06	0.0965009	0.0758033	0.802603	0.802118	0.01591	0.0300271	0.0456754	0.0072749	EFNB2	AciI
cg26277197	7	55188632	0.794703	0.840455	0.803305	0.805276	0.778419	0.808351	0.855696	0.783489	0.765975	0.828458	0.20227	0.119068	0.156366	0.142226	0.128326	0.135982	0.137435	0.1536	0.172278	0.172609	0.150094	0.147293	0.151462	0.0225955	0.806413	0.028225	0.65495	8.39075e-06	0.798624	0.778482	0.166105	0.114792	0.0418315	6.28e-05	0.009739	0.0135339	EGFR-AS1	HpaII
cg26284735	3	5065165	0.919387	0.868622	0.907508	0.921221	0.895337	0.942886	0.896512	0.872125	0.86283	0.87793	0.136071	0.157001	0.193104	0.120022	0.174576	0.0894328	0.0981146	0.199765	0.139535	0.167553	0.105935	0.136678	0.143149	0.0361993	0.896436	0.0263712	0.753287	8.39075e-06	0.874951	0.867509	0.175639	0.15648	0.0063286	0.0278278	0.0174654	0.0180963	BHLHE40	HpyCH4IV
cg26295435	16	67682065	0.871259	0.881068	0.873183	0.880107	0.889899	0.863293	0.899033	0.864805	0.873852	0.901701	0.178419	0.187857	0.177436	0.125107	0.1886	0.110185	0.123131	0.197735	0.104967	0.132452	0.173587	0.1313	0.152564	0.0341813	0.87982	0.0133445	0.727256	8.39075e-06	0.842442	0.829014	0.179694	0.13132	0.0386256	0.0608851	0.0022583	0.05728	RLTPR	HpaII
cg26343001	12	115104274	0.0340708	0.0665845	0.0599284	0.0795487	0.0786194	0.0485661	0.10603	0.0799283	0.0497132	0.10345	0.908258	0.960774	0.901033	0.93254	0.931944	0.907342	0.931616	0.885851	0.928692	0.918335	0.921673	0.937865	0.92216	0.0196922	0.070644	0.0234567	0.851516	8.39075e-06	0.126423	0.108863	0.884172	0.893125	0.0598386	0.0302435	0.016861	0.0388183	TBX3	HpaII
cg26360953	1	6784749	0.93301	0.929762	0.916388	0.931673	0.918443	0.916482	0.872605	0.923099	0.894461	0.9113	0.21217	0.120317	0.175582	0.146777	0.151243	0.0987362	0.155533	0.171101	0.125657	0.161877	0.100847	0.112405	0.144354	0.0339743	0.914722	0.0186606	0.770369	8.39075e-06	0.896039	0.901812	0.133682	0.118913	0.0337226	0.0166305	0.0419005	0.03233	DNAJC11	HpaII
cg26426582	4	165953193	0.950243	0.920032	0.938188	0.932128	0.939724	0.944762	0.923951	0.930747	0.917932	0.937583	0.236419	0.178514	0.242549	0.156933	0.132611	0.135639	0.141083	0.215938	0.207387	0.207698	0.181589	0.15997	0.183028	0.0386833	0.933529	0.0105879	0.750501	8.39075e-06	0.885693	0.893826	0.202925	0.151841	0.0343384	0.0458978	0.0396245	0.0192301	TRIM60	AciI
cg26427896	2	29686114	0.920308	0.885397	0.914169	0.89948	0.935545	0.888947	0.930766	0.892864	0.90349	0.917739	0.136165	0.12186	0.142465	0.169569	0.128948	0.185372	0.148126	0.16005	0.0854282	0.192616	0.168008	0.118917	0.14646	0.0306707	0.908871	0.0174794	0.76241	8.39075e-06	0.837413	0.861912	0.135023	0.109681	0.0479849	0.0736328	0.0074418	0.0192668	CLIP4	HpyCH4IV
cg26492631	4	148721238	0.129348	0.166973	0.0996043	0.161976	0.116345	0.111395	0	0.196551	0.0868255	0.168273	0.795403	0.837784	0.875976	0.787328	0.822845	0.77328	0.683422	0.793502	0.863773	0.822871	0.768232	0.856589	0.80675	0.052661	0.123729	0.0558879	0.683021	8.39075e-06	0.134625	0.131101	0.725267	0.788444	0.0323481	0.0147558	0.150709	0.0344011	MIR4799	AciI
cg26504110	19	41130041	0.987384	0.971551	0.968317	0.986769	0.978429	0.983147	0.98861	0.961518	0.958651	0.982317	0.199232	0.100839	0.12779	0.100859	0.15499	0.072843	0.1464	0.176075	0.184452	0.07896	0.0474947	0.216098	0.133836	0.0542673	0.976669	0.0109872	0.842833	8.39075e-06	0.948464	0.947994	0.172437	0.171626	0.0230875	0.0304349	0.0446476	0.0166366	LTBP4	AciI
cg26539455	6	31786772	0.92118	0.878839	0.89267	0.918679	0.889441	0.892671	0.874755	0.866618	0.882608	0.848095	0.103867	0.0759705	0.129402	0.0680286	0.0930404	0.076549	0.0647407	0.0887175	0.100326	0.0774484	0.0508062	0.0461361	0.0812527	0.0234722	0.886556	0.0221234	0.805303	8.39075e-06	0.862758	0.854538	0.13807	0.13571	0.0160809	0.0349034	0.0086685	0.0426691	HSPA1A	HpaII
cg26543150	10	91043813	0.88253	0.907695	0.909691	0.930832	0.906288	0.892931	0.911703	0.894875	0.921598	0.901896	0.161867	0.136028	0.151455	0.144179	0.0614414	0.223429	0.310324	0.140698	0.12953	0.215049	0.110552	0.147258	0.160984	0.0633626	0.906004	0.0140289	0.74502	8.39075e-06	0.843604	0.864364	0.186433	0.139831	0.0640916	0.0419241	0.0349784	0.0783898	IFIT2	HhaI
cg26557270	6	116382179	0.860691	0.847747	0.869861	0.848555	0.862213	0.877548	0.866321	0.830198	0.789825	0.839485	0.198605	0.22312	0.226673	0.118309	0.23681	0.0965741	0.228397	0.229021	0.242758	0.229167	0.175596	0.205427	0.200872	0.0475936	0.849244	0.0254041	0.648373	8.39075e-06	0.818251	0.827738	0.198849	0.182111	0.0294952	0.0344758	0.0278243	0.0546988	FRK	AciI
cg26558435	11	431422	0.952631	0.964326	0.962827	0.970934	0.972564	0.966248	0.902726	0.964585	0.96229	0.971533	0.135141	0.184277	0.130074	0.11172	0.122162	0.1233	0.0896577	0.187098	0.176355	0.239749	0.190375	0.122946	0.151071	0.0435485	0.959066	0.0206243	0.807995	8.39075e-06	0.926878	0.933344	0.196981	0.194839	0.0374484	0.03922	0.0669063	0.0726769	ANO9	BstUI.2	SacII.2
cg26569315	16	87886902	0.939981	0.943106	0.939779	0.941207	0.939816	0.946869	0.937768	0.923945	0.935507	0.932631	0.244576	0.1389	0.203065	0.133216	0.176136	0.0919762	0.204745	0.237638	0.211888	0.255816	0.172338	0.181355	0.187637	0.0489927	0.938061	0.00630694	0.750424	8.39075e-06	0.935574	0.918169	0.171024	0.192795	0.0075318	0.0216477	0.0320402	0.0166588	SLC7A5	AciI
cg26632700	20	55681617	0.796257	0.818723	0.835175	0.860182	0.815166	0.868865	0.892887	0.871896	0.86294	0.868878	0.176122	0.139536	0.157814	0.136533	0.122776	0.123274	0.13002	0.144063	0.197447	0.162251	0.155114	0.123283	0.147353	0.0233186	0.849097	0.0309008	0.701744	8.39075e-06	0.805731	0.800399	0.117961	0.13122	0.0129915	0.0147672	0.0398524	0.0084435	BMP7	HpaII
cg26664752	11	123940635	0.877689	0.825869	0.892224	0.862387	0.905768	0.957863	0.940149	0.864611	0.876121	0.870668	0.0864411	0.230938	0.194473	0.106872	0.0907271	0.130301	0.142161	0.205353	0.0980011	0.149131	0.271865	0.163382	0.155804	0.0593801	0.887335	0.0387881	0.731531	8.39075e-06	0.779013	0.850985	0.259526	0.129492	0.0468557	0.0547828	0.065053	0.0387652	OR10G7	AciI
cg26769700	8	140945810	0.10874	0.161651	0.161875	0.221573	0.155768	0.226674	0.0764203	0.161384	0.243079	0.143127	0.92732	0.906439	0.910428	0.929922	0.892381	0.897612	0.92708	0.901752	0.91323	0.912605	0.924164	0.930364	0.914441	0.0132433	0.166029	0.0523866	0.748412	8.39075e-06	0.175511	0.20133	0.916168	0.847112	0.01386	0.0455622	0.00574	0.0452686	KCNK9	AciI	EagI.2
cg26769927	16	29674972	0.0186702	0.0445246	0.0340829	0.0420574	0.0273946	0.0123784	0	0.0456908	0.0387053	0.0500859	0.940389	0.96485	0.925283	0.956886	0.928046	0.911903	0.946662	0.944728	0.937534	0.908016	0.951503	0.954787	0.939216	0.0178151	0.031359	0.0164169	0.907857	8.39075e-06	0.0814509	0.0706184	0.888004	0.899699	0.0369263	0.0432239	0.0372785	0.0283471	SPN	HpaII
cg26800883	7	4228948	0.845316	0.908341	0.859403	0.824165	0.813975	0.887706	0.886149	0.877944	0.800524	0.893241	0.139693	0.144165	0.143397	0.204985	0.135385	0.0868075	0.107003	0.193147	0.270851	0.109714	0.120963	0.0897936	0.145492	0.0535779	0.859676	0.0370736	0.714184	8.39075e-06	0.846189	0.794337	0.151694	0.121502	0.0621519	0.0196376	0.0082973	0.0138833	SDK1	AciI
cg26802026	5	127872329	0.894794	0.879469	0.88443	0.884216	0.925047	0.915435	0.886018	0.860855	0.868072	0.891907	0.129953	0.08001	0.0801889	0.137814	0.118661	0.106526	0.118997	0.184726	0.151052	0.175303	0.130529	0.145445	0.129934	0.0324334	0.889024	0.0194759	0.75909	8.39075e-06	0.840458	0.850478	0.0691465	0.107521	0.0390115	0.074569	0.0110424	0.0111397	FBN2	HpyCH4IV
cg26814987	12	124773668	0.926029	0.852996	0.917538	0.897977	0.933123	0.948907	0.882579	0.883896	0.910364	0.906771	0.0543349	0.104565	0.078167	0.0822984	0.138132	0.0954785	0.0785775	0.13511	0.0766592	0.106297	0.0610553	0.0736704	0.0903621	0.0265296	0.906018	0.0279713	0.815656	8.39075e-06	0.870509	0.868634	0.0917203	0.132612	0.0175136	0.0644884	0.0135533	0.0055202	FAM101A	HpaII
cg26837962	16	15613108	0.941215	0.925108	0.921863	0.947359	0.923089	0.913131	0.884416	0.928503	0.910434	0.904242	0.291787	0.190981	0.236454	0.169436	0.181833	0.126883	0.156196	0.222157	0.196986	0.241942	0.174363	0.188171	0.198099	0.0440836	0.919936	0.0181451	0.721837	8.39075e-06	0.883863	0.920754	0.201064	0.189601	0.0412446	0.0023347	0.0353903	0.0077686	C16orf45	AciI	BstUI.1	SacII.1
cg26889437	11	460914	0.951551	0.942587	0.942539	0.930503	0.94009	0.9238	0.944301	0.92304	0.945693	0.930042	0.165357	0.137461	0.197198	0.145467	0.159387	0.107207	0.129028	0.217886	0.220982	0.156641	0.125416	0.159421	0.160121	0.0358728	0.937415	0.00983233	0.777294	8.39075e-06	0.92492	0.923594	0.148217	0.180245	0.0176675	0.0164966	0.0489813	0.0208583	PTDSS2	BstUI.1
cg26896979	1	10494322	0.814468	0.789363	0.798281	0.799467	0.816665	0.782997	0.852903	0.790909	0.779445	0.802699	0.180745	0.167026	0.236452	0.192031	0.22838	0.161226	0.0815889	0.324284	0.243308	0.181883	0.218486	0.251989	0.205617	0.0599218	0.80272	0.0214211	0.597103	8.39075e-06	0.712331	0.764381	0.16492	0.126361	0.0770325	0.0522848	0.0715325	0.102019	APITD1-CORT	HpyCH4IV
cg26929925	5	138714136	0.899112	0.868217	0.834617	0.961434	0.865036	0.886656	0.974317	0.957682	0.925169	0.857164	0.20411	0.205994	0.105611	0.150557	0.14905	0.112511	0.140846	0.165076	0.332825	0.242399	0.246839	0.233991	0.190818	0.0661634	0.90294	0.0490949	0.712123	8.39075e-06	0.867997	0.77626	0.121158	0.207773	0.0002199	0.0887759	0.0155463	0.0587239	SLC23A1	HpaII
cg26985366	7	44261120	0.93399	0.939375	0.930795	0.93343	0.966329	0.95947	0.984334	0.911868	0.919399	0.915501	0.267214	0.0514066	0.16808	0.0666022	0.128744	0.196098	0.130761	0.288805	0.0564784	0.203135	0.103181	0.20226	0.15523	0.0792694	0.939449	0.023606	0.784219	8.39075e-06	0.908044	0.890876	0.227734	0.207862	0.0313316	0.0754534	0.0596542	0.0791182	YKT6	HpaII
cg27100370	19	1082612	0.932798	0.929755	0.938443	0.92506	0.915203	0.961447	0.892666	0.874231	0.895859	0.890713	0.020749	0.0404743	0.042168	0.0218418	0.0760635	0	0	0.0384511	0.00508831	0.0650466	0.0177012	0.0163939	0.0286648	0.0244336	0.915618	0.026783	0.886953	0.000193952	0.870976	0.875214	0.0896014	0.0786015	0.0587789	0.0399887	0.0474334	0.00253802	HMHA1	BstUI.2
cg27122441	22	18260411	0.06983	0.153284	0.106876	0.101886	0.0895372	0.0950792	0.0219638	0.163724	0.0964341	0.130214	0.828387	0.870698	0.790766	0.888852	0.864801	0.788393	0.8531	0.770673	0.757331	0.820958	0.801245	0.827696	0.821908	0.041633	0.102883	0.040725	0.719026	8.39075e-06	0.109241	0.126757	0.730256	0.813626	0.0440424	0.0372195	0.0605104	0.0511749	BID	HpaII
cg27125093	19	3179828	0.0235846	0.0375085	0.0335731	0.058518	0.0269243	0.0249969	0.0178729	0.0461152	0.0338425	0.0371396	0.903028	0.905734	0.891238	0.913753	0.902939	0.73763	0.781481	0.84002	0.780803	0.890333	0.846229	0.8225	0.851307	0.0595989	0.0340076	0.0118789	0.8173	8.39075e-06	0.0785451	0.07415	0.853701	0.815202	0.0410365	0.0472257	0.0375374	0.0877371	S1PR4	HpaII
cg27168291	6	33282997	0.86477	0.843162	0.924936	0.925745	0.872286	0.957612	0.976166	0.862874	0.809576	0.885902	0.176196	0.134378	0.197599	0.136257	0.320997	0.216408	0.139495	0.183314	0.22001	0.124116	0.0566431	0.0949173	0.166694	0.0689083	0.892303	0.0524995	0.725609	8.39075e-06	0.813393	0.832476	0.230508	0.35193	0.0297689	0.0398096	0.0329089	0.0309326	TAPBP	HpaII
cg27168858	1	55351659	0.803523	0.780835	0.750801	0.836081	0.813038	0.778134	0.889134	0.813362	0.811082	0.785647	0.202107	0.239984	0.188216	0.264046	0.169513	0.156245	0.151092	0.221269	0.113633	0.130203	0.143524	0.156792	0.178052	0.0458644	0.806164	0.0377456	0.628112	8.39075e-06	0.763083	0.815445	0.149868	0.186505	0.0177518	0.0024072	0.038348	0.0169912	DHCR24	HpyCH4IV
cg27215100	17	80407590	0.00752575	0.00910062	0.00367363	0	0.000670078	0.00156248	0.0332152	0.0188584	0.0158885	0.00761966	0.905647	0.93047	0.89258	0.96057	0.926853	0.892967	0.938668	0.878288	0.922049	0.918693	0.93682	0.935716	0.919943	0.0235784	0.00981143	0.0103419	0.910132	8.39075e-06	0.0301151	0.0128936	0.847174	0.901008	0.0210145	0.0122235	0.0454055	0.0258445	C17orf62	EagI.1	HpaII
cg27228136	22	37608819	0.767134	0.790908	0.824663	0.798254	0.830623	0.829075	0.870791	0.788614	0.775117	0.805506	0.189468	0.114753	0.208189	0.183463	0.18952	0.21096	0.163616	0.216939	0.239572	0.203203	0.133624	0.159325	0.184386	0.0360179	0.808068	0.0310856	0.623682	8.39075e-06	0.75187	0.780267	0.179215	0.164198	0.0390377	0.0503563	0.028974	0.0253218	SSTR3	HpaII
cg27228272	2	127772338	0.855085	0.82155	0.799331	0.866196	0.787767	0.86554	0.827439	0.763715	0.833178	0.787221	0.222698	0.0767812	0.17662	0.127005	0.160572	0.122472	0.0876563	0.139042	0.108007	0.142832	0.0791133	0.139948	0.131895	0.0423913	0.820702	0.0355496	0.688807	8.39075e-06	0.799715	0.737531	0.143814	0.102622	0.0218351	0.050236	0.0328056	0.0579501	BIN1	HpyCH4IV
cg27280037	3	124782069	0.85392	0.879704	0.866552	0.892669	0.881625	0.867289	0.901196	0.843827	0.85977	0.860677	0.130803	0.108837	0.132088	0.118636	0.101341	0.076986	0.0734676	0.141088	0.100257	0.0788985	0.0840465	0.0885507	0.102917	0.0234644	0.870723	0.0178436	0.767806	8.39075e-06	0.837028	0.846067	0.133597	0.105952	0.042676	0.035558	0.0015091	0.0046114	HEG1	HpaII
cg27294164	1	36585141	0.856167	0.8453	0.830379	0.84968	0.834242	0.767751	0.872854	0.844034	0.794591	0.865376	0.228565	0.18153	0.206669	0.177375	0.194203	0.185685	0.11233	0.225781	0.191425	0.187324	0.175681	0.197416	0.188665	0.0295317	0.836037	0.0322721	0.647372	8.39075e-06	0.829479	0.822126	0.161833	0.17016	0.0158214	0.0121165	0.0448363	0.0240433	COL8A2	AciI
cg27300957	16	89387418	0.789612	0.800498	0.818485	0.823789	0.819974	0.798086	0.881157	0.775595	0.771685	0.821357	0.290733	0.19397	0.257697	0.182929	0.190281	0.164402	0.183823	0.197272	0.171564	0.186655	0.1626	0.145334	0.193938	0.0409577	0.810024	0.0313643	0.616086	8.39075e-06	0.766385	0.784947	0.222441	0.182961	0.034113	0.0350273	0.0352562	0.0073204	LOC100287036	HpaII
cg27326062	3	109115422	0.78818	0.837921	0.867854	0.819775	0.836952	0.92847	0.929445	0.8222	0.788861	0.777931	0.0409137	0.0525832	0.0596125	0.0471684	0.0511118	0.039656	0.0760592	0.0870413	0.0368851	0.0723053	0.0625474	0.0380468	0.0553276	0.0164546	0.839759	0.0542579	0.784431	8.39075e-06	0.812795	0.824813	0.046059	0.0691878	0.0251262	0.0121385	0.0135535	0.018076	FLJ25363	BstUI.1
cg27345989	17	790735	0.867453	0.853352	0.822316	0.841242	0.834111	0.810429	0.897783	0.833322	0.839738	0.812537	0.139567	0.156812	0.137647	0.176894	0.148461	0.128613	0.125264	0.215764	0.159442	0.170364	0.121629	0.156398	0.153071	0.0263959	0.841228	0.0264112	0.688157	8.39075e-06	0.802819	0.804003	0.147967	0.135918	0.0505324	0.030108	0.0103199	0.0125431	NXN	HpaII
cg27395757	13	113291815	0.896189	0.872488	0.849382	0.876117	0.872792	0.876606	0.890039	0.868493	0.863755	0.873696	0.233188	0.194416	0.230595	0.170491	0.242924	0.135399	0.257527	0.212693	0.229812	0.206404	0.190828	0.224017	0.210691	0.0339048	0.873956	0.012936	0.663264	8.39075e-06	0.849551	0.856446	0.180463	0.187847	0.0229369	0.0163456	0.0501319	0.0550772	C13orf35	AciI
cg27424326	2	129251303	0.861721	0.860157	0.870593	0.884646	0.868384	0.877451	0.951004	0.885067	0.884556	0.878258	0.218967	0.234815	0.108179	0.130849	0.11684	0.219482	0.148962	0.243077	0.0854561	0.141033	0.191126	0.168286	0.167256	0.0533907	0.882184	0.0258687	0.714928	8.39075e-06	0.854241	0.859491	0.0990651	0.0947935	0.0059161	0.0088931	0.00911413	0.022047	HS6ST1	AfeI	HhaI
cg27500148	17	37011491	0.907326	0.911259	0.921706	0.908469	0.848212	0.912914	0.886692	0.92608	0.898119	0.923651	0.0759276	0.0485479	0.0922208	0.176053	0.0924725	0.0622148	0.0475672	0.171685	0.228098	0.0369791	0.0631774	0.042	0.0947453	0.0626773	0.904443	0.0230817	0.809698	8.39075e-06	0.889965	0.834134	0.0841108	0.110295	0.0212948	0.0140776	0.00810998	0.0178225	RPL23	AciI
cg27507254	1	43206037	0.956764	0.921954	0.94683	0.923809	0.954868	0.96021	0.982575	0.917515	0.943341	0.939653	0.251827	0.17289	0.244948	0.170754	0.142024	0.229519	0.232074	0.294594	0.192945	0.233045	0.166505	0.244455	0.214632	0.0449009	0.944752	0.020135	0.73012	8.39075e-06	0.915266	0.913564	0.248084	0.190905	0.0066874	0.0413043	0.0031356	0.0488814	CLDN19	HpaII
cg27507687	3	48632484	0.0122733	0.063806	0.202147	0.0444435	0	0.00299196	0.00525503	0.0156475	0.00216224	0.0162911	0.828513	0.831827	0.796595	0.867228	0.876582	0.841657	0.821594	0.748537	0.824879	0.662136	0.890472	0.824594	0.817885	0.0615329	0.0365018	0.0617236	0.781383	8.39075e-06	0.0739038	0.0123135	0.748147	0.805624	0.0100978	0.0123135	0.0484477	0.0709582	COL7A1	HpaII
cg27534599	22	17680477	0.800346	0.776703	0.78004	0.779736	0.774623	0.809478	0.838921	0.803953	0.79256	0.79339	0.140997	0.127926	0.141501	0.131155	0.176928	0.225335	0.129408	0.15007	0.129912	0.167365	0.0989656	0.189957	0.150793	0.0340039	0.794975	0.0196149	0.644182	8.39075e-06	0.782088	0.774245	0.103876	0.145596	0.005385	0.0003787	0.037625	0.0313319	CECR1	HpaII
cg27547422	12	131187594	0.890389	0.859368	0.885209	0.884309	0.876924	0.884823	0.942003	0.847353	0.84843	0.878937	0.184759	0.166162	0.276459	0.185966	0.196015	0.235005	0.133788	0.210598	0.23788	0.204353	0.165746	0.192289	0.199085	0.0379406	0.879775	0.0269145	0.68069	8.39075e-06	0.810025	0.848111	0.196651	0.171394	0.0493431	0.0288139	0.0798076	0.0246214	STX2	HpaII
cg27604402	6	31765590	0.0252182	0.00801553	0.0243204	0.0174766	0.0240125	0.00340885	0	0	0.03665	0.0630305	0.851319	0.797408	0.781797	0.899432	0.890723	0.826756	0.802511	0.716855	0.760237	0.710574	0.810016	0.790824	0.803204	0.059056	0.0202133	0.0194812	0.782991	0.000193952	0.065244	0.0830975	0.741128	0.726321	0.0572285	0.059085	0.0406687	0.164402	VARS	SalI
cg27624319	20	33147017	0.867571	0.850892	0.860352	0.823692	0.848677	0.833448	0.929734	0.84953	0.830885	0.872538	0.20474	0.109992	0.127953	0.10791	0.102516	0.125825	0.143967	0.158866	0.113855	0.120836	0.131603	0.163029	0.134258	0.029388	0.856732	0.0301154	0.722474	8.39075e-06	0.818208	0.84358	0.0952459	0.118661	0.0326839	0.0050979	0.0327074	0.016145	MAP1LC3A	AciI
cg27659049	12	115173713	0.110179	0.153605	0.152862	0.184712	0.133539	0.0964315	0.0964488	0.152162	0.172625	0.174324	0.74208	0.829113	0.8168	0.858973	0.820637	0.882517	0.793074	0.770903	0.791517	0.775419	0.833553	0.861503	0.814674	0.0416616	0.142689	0.0323072	0.671985	8.39075e-06	0.136799	0.127824	0.817266	0.776844	0.0168053	0.0057143	0.0004661	0.0437934	TBX3	BstUI.1	BstUI.2	HhaI
cg27661571	11	113659931	0.89803	0.867601	0.841052	0.88541	0.768928	0.881412	0.926537	0.88794	0.895135	0.907503	0.0750969	0.0924594	0.0923666	0.0616595	0.101886	0.125872	0.100572	0.11564	0.105116	0.143813	0.0855579	0.0776082	0.0981373	0.0228379	0.875955	0.043988	0.777817	8.39075e-06	0.850378	0.702108	0.136399	0.115794	0.0172232	0.0668206	0.0440323	0.0139087	CLDN25	BstUI.2	HhaI
